# Supplementary material for: Natural genetic variation of the cardiac transcriptome in non-diseased donors and patients with dilated cardiomyopathy
Source: Genome Biol. 2017 Sep 14;18:170. doi: 10.1186/s13059-017-1286-z (PMC5598015; doi:10.1186/s13059-017-1286-z)
Supplement: Supplementary file 2 — Differential gene expression of protein-coding genes between DCM patients and controls. The table contains results from a Wilcoxon–Mann–Whitney test (column W) for differential expression based on adjusted RPKM values. We report P values (column P) and Benjamini–Hochberg adjusted P values. The columns Control and DCM indicate the means of the RPKM values in each condition. The column Differential indicates whether the adjusted P value was less than 0.05 and the fold change was less than 0.8 or greater than 1.2. The column DCM candidate indicates whether the gene was a DCM candidate based on [20] and listed in Additional file 1: Table S6. The column TBX20 target indicates whether the gene has a TBX20 binding site [31] transferred from mouse to human with coordinate liftover within 10 kb around the gene and miR-22 target indicates whether a gene is a predicted conserved target of miR-22 according to targetscan. (XLSX 1427 kb) [file 13059_2017_1286_MOESM2_ESM.xlsx]

## Sheet: differential_expression_DCM_vs_
gene_id	gene_name	W	P	Adjusted P	Controls	DCM	Fold change	Differential	DCM candidate	TBX20 target	miR-22 target
ENSG00000134825.9	TMEM258	10061	5.77438e-30	4.1476e-26	1.19444	1.0731	-0.121347	FALSE	FALSE	FALSE	FALSE
ENSG00000174111.8	SOCS7	406	4.52685e-30	4.1476e-26	0.240321	0.552909	0.312588	TRUE	FALSE	FALSE	FALSE
ENSG00000204533.2	AC024580.1	418	6.26179e-30	4.1476e-26	0.181535	0.452943	0.271408	TRUE	FALSE	FALSE	FALSE
ENSG00000123200.12	ZC3H13	473	2.74211e-29	1.36221e-25	0.737921	0.926967	0.189046	TRUE	FALSE	FALSE	FALSE
ENSG00000081026.14	MAGI3	502	5.93404e-29	2.35831e-25	0.311323	0.413271	0.101948	FALSE	FALSE	FALSE	FALSE
ENSG00000047410.9	TPR	536	1.45833e-28	2.47934e-25	0.867241	1.04833	0.181089	FALSE	FALSE	FALSE	FALSE
ENSG00000110344.5	UBE4A	530	1.24493e-28	2.47934e-25	0.658523	0.90477	0.246247	TRUE	FALSE	FALSE	FALSE
ENSG00000125686.7	MED1	527	1.15015e-28	2.47934e-25	0.605631	0.794438	0.188807	TRUE	FALSE	FALSE	FALSE
ENSG00000137177.14	KIF13A	537	1.49726e-28	2.47934e-25	1.01739	1.27811	0.260723	TRUE	FALSE	FALSE	FALSE
ENSG00000141027.16	NCOR1	535	1.42039e-28	2.47934e-25	0.700981	0.847483	0.146502	FALSE	FALSE	FALSE	FALSE
ENSG00000148516.17	ZEB1	517	8.83026e-29	2.47934e-25	1.02672	1.23931	0.212591	TRUE	FALSE	FALSE	FALSE
ENSG00000170100.9	ZNF778	535	1.42039e-28	2.47934e-25	0.248828	0.409309	0.16048	FALSE	FALSE	FALSE	FALSE
ENSG00000106261.12	ZKSCAN1	541	1.6636e-28	2.54287e-25	0.727937	0.899363	0.171426	FALSE	FALSE	FALSE	FALSE
ENSG00000135720.8	DYNC1LI2	548	1.99995e-28	2.83864e-25	1.00811	1.21366	0.20555	TRUE	FALSE	FALSE	FALSE
ENSG00000104067.12	TJP1	556	2.46757e-28	3.02541e-25	1.09928	1.28797	0.188691	TRUE	FALSE	FALSE	FALSE
ENSG00000107581.8	EIF3A	560	2.74054e-28	3.02541e-25	1.5292	1.72356	0.194364	TRUE	FALSE	FALSE	FALSE
ENSG00000139218.13	SCAF11	557	2.53317e-28	3.02541e-25	0.725061	0.931332	0.206272	TRUE	FALSE	FALSE	FALSE
ENSG00000153147.5	SMARCA5	559	2.66961e-28	3.02541e-25	0.977617	1.11092	0.133306	FALSE	FALSE	FALSE	FALSE
ENSG00000134313.10	KIDINS220	565	3.12423e-28	3.26745e-25	0.886281	1.11851	0.232231	TRUE	FALSE	FALSE	FALSE
ENSG00000110367.7	DDX6	568	3.37954e-28	3.35774e-25	0.733577	1.0344	0.30082	TRUE	FALSE	FALSE	TRUE
ENSG00000176994.9	SMCR8	571	3.65553e-28	3.45901e-25	0.247802	0.592263	0.34446	TRUE	FALSE	FALSE	FALSE
ENSG00000167258.9	CDK12	576	4.16605e-28	3.59929e-25	0.46261	0.58441	0.1218	FALSE	FALSE	FALSE	FALSE
ENSG00000197321.10	SVIL	575	4.05859e-28	3.59929e-25	1.66318	1.92785	0.264669	TRUE	FALSE	TRUE	FALSE
ENSG00000166326.5	TRIM44	579	4.50568e-28	3.73052e-25	0.81866	1.19442	0.375764	TRUE	FALSE	FALSE	FALSE
ENSG00000066084.8	DIP2B	582	4.87276e-28	3.87306e-25	0.528189	0.67769	0.149501	FALSE	FALSE	FALSE	FALSE
ENSG00000134278.10	SPIRE1	590	6.00308e-28	4.58797e-25	0.643474	0.894618	0.251144	TRUE	FALSE	FALSE	FALSE
ENSG00000082701.10	GSK3B	594	6.66217e-28	4.90311e-25	0.882332	1.02038	0.13805	FALSE	FALSE	FALSE	FALSE
ENSG00000164944.7	KIAA1429	600	7.78766e-28	5.33616e-25	0.595418	0.718109	0.122691	FALSE	FALSE	FALSE	FALSE
ENSG00000257923.5	CUX1	600	7.78766e-28	5.33616e-25	0.956208	1.08426	0.128047	FALSE	FALSE	FALSE	FALSE
ENSG00000085224.16	ATRX	603	8.41919e-28	5.57659e-25	0.755071	0.938429	0.183358	TRUE	FALSE	FALSE	FALSE
ENSG00000100330.11	MTMR3	606	9.10148e-28	5.80039e-25	0.815176	0.944078	0.128902	FALSE	FALSE	FALSE	FALSE
ENSG00000173517.6	PEAK1	607	9.34088e-28	5.80039e-25	0.777135	0.968705	0.191569	TRUE	FALSE	FALSE	FALSE
ENSG00000166439.5	RNF169	609	9.83857e-28	5.92431e-25	0.224169	0.385744	0.161575	FALSE	FALSE	FALSE	FALSE
ENSG00000074356.12	C17orf85	613	1.09142e-27	6.18256e-25	0.676943	0.823017	0.146073	FALSE	FALSE	FALSE	FALSE
ENSG00000130818.6	ZNF426	612	1.06348e-27	6.18256e-25	0.385399	0.569621	0.184222	TRUE	FALSE	FALSE	FALSE
ENSG00000196535.10	MYO18A	614	1.12009e-27	6.18256e-25	1.03919	1.32902	0.289831	TRUE	FALSE	FALSE	FALSE
ENSG00000130119.11	GNL3L	616	1.17967e-27	6.33548e-25	0.484165	0.784547	0.300382	TRUE	FALSE	FALSE	FALSE
ENSG00000029725.12	RABEP1	618	1.2424e-27	6.49629e-25	1.11724	1.24868	0.131441	FALSE	FALSE	FALSE	FALSE
ENSG00000173480.6	ZNF417	619	1.275e-27	6.49629e-25	0.326331	0.491041	0.16471	FALSE	FALSE	FALSE	FALSE
ENSG00000075151.15	EIF4G3	626	1.52817e-27	6.90143e-25	0.866034	1.03479	0.168757	FALSE	FALSE	FALSE	FALSE
ENSG00000168014.12	C2CD3	626	1.52817e-27	6.90143e-25	0.331558	0.427664	0.0961066	FALSE	FALSE	FALSE	FALSE
ENSG00000185219.11	ZNF445	625	1.48916e-27	6.90143e-25	0.426364	0.567376	0.141012	FALSE	FALSE	FALSE	FALSE
ENSG00000197102.6	DYNC1H1	624	1.45114e-27	6.90143e-25	1.36306	1.52572	0.162662	FALSE	FALSE	FALSE	FALSE
ENSG00000074755.10	ZZEF1	627	1.56819e-27	6.9248e-25	0.684823	0.806994	0.12217	FALSE	FALSE	FALSE	FALSE
ENSG00000115306.11	SPTBN1	632	1.78445e-27	7.70842e-25	1.62746	1.83508	0.207618	TRUE	FALSE	FALSE	FALSE
ENSG00000170734.7	POLH	637	2.03024e-27	8.58358e-25	0.427388	0.584178	0.15679	FALSE	FALSE	FALSE	FALSE
ENSG00000131381.8	ZFYVE20	638	2.08328e-27	8.62436e-25	0.688607	0.806495	0.117888	FALSE	FALSE	FALSE	FALSE
ENSG00000196943.8	NOP9	641	2.25081e-27	9.12771e-25	0.877724	0.996416	0.118692	FALSE	FALSE	FALSE	FALSE
ENSG00000179295.11	PTPN11	642	2.30957e-27	9.17868e-25	1.3435	1.57924	0.235733	TRUE	FALSE	FALSE	FALSE
ENSG00000074054.13	CLASP1	649	2.76571e-27	1.0776e-24	0.960185	1.14051	0.180321	FALSE	FALSE	FALSE	FALSE
ENSG00000159140.13	SON	652	2.98757e-27	1.12011e-24	1.18601	1.33849	0.152476	FALSE	FALSE	FALSE	FALSE
ENSG00000198752.5	CDC42BPB	652	2.98757e-27	1.12011e-24	1.14601	1.2906	0.144596	FALSE	FALSE	FALSE	FALSE
ENSG00000116580.14	GON4L	655	3.22706e-27	1.17489e-24	0.5742	0.704463	0.130263	FALSE	FALSE	FALSE	FALSE
ENSG00000151914.13	DST	656	3.31105e-27	1.17489e-24	1.07956	1.2746	0.195039	TRUE	FALSE	FALSE	FALSE
ENSG00000162139.5	NEU3	656	3.31105e-27	1.17489e-24	0.296944	0.537065	0.240121	TRUE	FALSE	FALSE	FALSE
ENSG00000109685.13	WHSC1	661	3.76463e-27	1.3124e-24	0.54152	0.644824	0.103304	FALSE	FALSE	FALSE	FALSE
ENSG00000173064.6	HECTD4	665	4.17142e-27	1.42914e-24	0.508376	0.631102	0.122727	FALSE	FALSE	FALSE	FALSE
ENSG00000124177.10	CHD6	666	4.27975e-27	1.4414e-24	0.514041	0.676129	0.162088	FALSE	FALSE	FALSE	FALSE
ENSG00000078674.13	PCM1	667	4.39086e-27	1.45418e-24	0.999933	1.1791	0.179165	FALSE	FALSE	FALSE	FALSE
ENSG00000138593.4	SECISBP2L	668	4.50484e-27	1.46747e-24	0.804096	0.983525	0.179429	FALSE	FALSE	FALSE	FALSE
ENSG00000112851.10	ERBB2IP	669	4.62175e-27	1.48127e-24	0.708672	0.856123	0.147451	FALSE	FALSE	FALSE	FALSE
ENSG00000164715.5	LMTK2	671	4.86468e-27	1.53438e-24	0.770143	0.957287	0.187144	TRUE	FALSE	FALSE	FALSE
ENSG00000132466.13	ANKRD17	673	5.12026e-27	1.58976e-24	0.863161	1.02839	0.165228	FALSE	FALSE	FALSE	FALSE
ENSG00000091009.6	RBM27	683	6.61206e-27	1.99073e-24	0.634448	0.769496	0.135048	FALSE	FALSE	FALSE	FALSE
ENSG00000167548.10	KMT2D	683	6.61206e-27	1.99073e-24	0.684591	0.882893	0.198302	TRUE	FALSE	FALSE	FALSE
ENSG00000147133.11	TAF1	685	6.95853e-27	2.06377e-24	0.573152	0.718779	0.145627	FALSE	FALSE	FALSE	FALSE
ENSG00000055609.13	KMT2C	688	7.51224e-27	2.19523e-24	0.513403	0.668277	0.154874	FALSE	FALSE	FALSE	FALSE
ENSG00000162885.8	B3GALNT2	689	7.70635e-27	2.21932e-24	0.408313	0.592754	0.184441	TRUE	FALSE	FALSE	FALSE
ENSG00000124486.8	USP9X	690	7.90544e-27	2.24413e-24	0.908181	1.06367	0.155489	FALSE	FALSE	FALSE	FALSE
ENSG00000169871.8	TRIM56	691	8.10962e-27	2.26967e-24	0.419631	0.706857	0.287227	TRUE	FALSE	FALSE	FALSE
ENSG00000129559.8	NEDD8	9782	8.75407e-27	2.3829e-24	1.26248	1.15082	-0.111666	FALSE	FALSE	FALSE	FALSE
ENSG00000170759.10	KIF5B	694	8.75407e-27	2.3829e-24	1.52006	1.71903	0.198969	TRUE	FALSE	FALSE	FALSE
ENSG00000080200.5	CRYBG3	697	9.44926e-27	2.53738e-24	0.526167	0.74107	0.214903	TRUE	FALSE	FALSE	FALSE
ENSG00000121879.3	PIK3CA	699	9.94285e-27	2.63432e-24	0.590244	0.734337	0.144092	FALSE	FALSE	FALSE	FALSE
ENSG00000143970.12	ASXL2	702	1.07316e-26	2.80588e-24	0.485931	0.639862	0.153931	FALSE	FALSE	FALSE	FALSE
ENSG00000104904.8	OAZ1	9773	1.1008e-26	2.84078e-24	2.08438	1.98702	-0.0973661	FALSE	FALSE	FALSE	FALSE
ENSG00000113810.11	SMC4	707	1.21862e-26	3.06521e-24	0.376185	0.550254	0.174069	FALSE	FALSE	FALSE	FALSE
ENSG00000134644.11	PUM1	707	1.21862e-26	3.06521e-24	1.04066	1.18371	0.143046	FALSE	FALSE	FALSE	FALSE
ENSG00000144747.10	TMF1	711	1.34893e-26	3.35057e-24	0.660985	0.806349	0.145364	FALSE	FALSE	FALSE	FALSE
ENSG00000146463.7	ZMYM4	712	1.38361e-26	3.39428e-24	0.754426	0.893412	0.138986	FALSE	FALSE	FALSE	TRUE
ENSG00000072121.11	ZFYVE26	713	1.41917e-26	3.43907e-24	0.407619	0.510075	0.102456	FALSE	FALSE	FALSE	FALSE
ENSG00000083097.10	DOPEY1	716	1.53139e-26	3.62265e-24	0.472277	0.631705	0.159427	FALSE	FALSE	FALSE	FALSE
ENSG00000141552.13	ANAPC11	9760	1.53139e-26	3.62265e-24	1.20335	1.06709	-0.136257	FALSE	FALSE	FALSE	FALSE
ENSG00000082805.15	ERC1	718	1.61105e-26	3.63786e-24	0.69458	0.864053	0.169473	FALSE	FALSE	TRUE	FALSE
ENSG00000130227.12	XPO7	718	1.61105e-26	3.63786e-24	0.950662	1.06665	0.115987	FALSE	FALSE	FALSE	FALSE
ENSG00000153827.9	TRIP12	717	1.57072e-26	3.63786e-24	1.02528	1.17376	0.148476	FALSE	FALSE	FALSE	FALSE
ENSG00000163625.11	WDFY3	718	1.61105e-26	3.63786e-24	0.501926	0.647084	0.145158	FALSE	FALSE	FALSE	TRUE
ENSG00000243156.3	MICAL3	719	1.6524e-26	3.68931e-24	0.544696	0.76154	0.216844	TRUE	FALSE	TRUE	FALSE
ENSG00000173889.11	PHC3	721	1.7383e-26	3.83796e-24	0.366745	0.521149	0.154404	FALSE	FALSE	FALSE	FALSE
ENSG00000121903.10	ZSCAN20	722	1.78289e-26	3.89316e-24	0.197797	0.32894	0.131143	FALSE	FALSE	FALSE	FALSE
ENSG00000154556.13	SORBS2	723	1.82861e-26	3.94961e-24	1.70096	1.99081	0.289851	TRUE	FALSE	FALSE	FALSE
ENSG00000072736.14	NFATC3	724	1.8755e-26	3.96469e-24	0.296073	0.453735	0.157662	FALSE	FALSE	FALSE	FALSE
ENSG00000125107.12	CNOT1	724	1.8755e-26	3.96469e-24	0.936433	1.08119	0.144759	FALSE	FALSE	FALSE	FALSE
ENSG00000015171.14	ZMYND11	725	1.92358e-26	4.02353e-24	1.30087	1.42604	0.125173	FALSE	FALSE	FALSE	FALSE
ENSG00000048649.9	RSF1	726	1.97288e-26	4.08366e-24	0.458025	0.569078	0.111052	FALSE	FALSE	FALSE	FALSE
ENSG00000180488.10	FAM73A	727	2.02344e-26	4.14513e-24	0.325182	0.471192	0.14601	FALSE	FALSE	FALSE	FALSE
ENSG00000006114.11	SYNRG	728	2.07528e-26	4.20794e-24	0.399426	0.523203	0.123778	FALSE	FALSE	FALSE	FALSE
ENSG00000157625.11	TAB3	729	2.12843e-26	4.27212e-24	0.448635	0.551712	0.103076	FALSE	FALSE	FALSE	FALSE
ENSG00000160551.5	TAOK1	733	2.35488e-26	4.63306e-24	0.672867	0.817977	0.14511	FALSE	FALSE	FALSE	FALSE
ENSG00000164182.6	NDUFAF2	9743	2.35488e-26	4.63306e-24	1.38071	1.26804	-0.112666	FALSE	FALSE	FALSE	FALSE
ENSG00000196367.8	TRRAP	736	2.54025e-26	4.94876e-24	0.54663	0.694121	0.147491	FALSE	FALSE	FALSE	FALSE
ENSG00000107186.12	MPDZ	738	2.6718e-26	5.15449e-24	0.930282	1.13102	0.20074	TRUE	FALSE	FALSE	FALSE
ENSG00000173230.11	GOLGB1	739	2.74008e-26	5.2354e-24	0.936187	1.07796	0.141778	FALSE	FALSE	FALSE	FALSE
ENSG00000138443.11	ABI2	740	2.81009e-26	5.31803e-24	0.619866	0.748142	0.128276	FALSE	FALSE	FALSE	FALSE
ENSG00000112782.11	CLIC5	741	2.88188e-26	5.40243e-24	1.26647	1.65012	0.383647	TRUE	FALSE	FALSE	FALSE
ENSG00000102189.12	EEA1	742	2.95548e-26	5.43781e-24	0.570677	0.744535	0.173858	FALSE	FALSE	FALSE	FALSE
ENSG00000139908.10	TSSK4	742	2.95548e-26	5.43781e-24	0.172854	0.341474	0.16862	FALSE	FALSE	FALSE	FALSE
ENSG00000067900.6	ROCK1	747	3.35239e-26	6.05593e-24	0.811042	0.978169	0.167127	FALSE	FALSE	FALSE	FALSE
ENSG00000118058.16	KMT2A	747	3.35239e-26	6.05593e-24	0.452135	0.603177	0.151042	FALSE	FALSE	FALSE	FALSE
ENSG00000047932.9	GOPC	751	3.70759e-26	6.51978e-24	0.991379	1.11844	0.127062	FALSE	FALSE	FALSE	FALSE
ENSG00000151718.11	WWC2	751	3.70759e-26	6.51978e-24	0.619512	0.802784	0.183271	TRUE	FALSE	FALSE	TRUE
ENSG00000198677.6	TTC37	751	3.70759e-26	6.51978e-24	0.941744	1.11912	0.177379	FALSE	FALSE	FALSE	FALSE
ENSG00000185728.12	YTHDF3	752	3.80207e-26	6.62728e-24	1.07184	1.22375	0.151904	FALSE	FALSE	FALSE	FALSE
ENSG00000123066.3	MED13L	753	3.89894e-26	6.73703e-24	0.64177	0.812228	0.170458	FALSE	FALSE	FALSE	FALSE
ENSG00000122008.11	POLK	756	4.20446e-26	7.02074e-24	0.46631	0.593689	0.127379	FALSE	FALSE	FALSE	FALSE
ENSG00000151612.11	ZNF827	755	4.10007e-26	7.02074e-24	0.505756	0.668752	0.162996	FALSE	FALSE	TRUE	TRUE
ENSG00000164300.11	SERINC5	756	4.20446e-26	7.02074e-24	0.161922	0.306541	0.144619	FALSE	FALSE	FALSE	FALSE
ENSG00000172428.6	MYEOV2	9720	4.20446e-26	7.02074e-24	1.3059	1.16142	-0.144476	FALSE	FALSE	FALSE	FALSE
ENSG00000131263.8	RLIM	757	4.31148e-26	7.08046e-24	0.709339	0.833754	0.124415	FALSE	FALSE	FALSE	FALSE
ENSG00000148143.8	ZNF462	757	4.31148e-26	7.08046e-24	0.403884	0.552145	0.148262	FALSE	FALSE	TRUE	FALSE
ENSG00000133026.8	MYH10	758	4.42121e-26	7.20113e-24	0.88423	1.08673	0.202505	TRUE	FALSE	FALSE	FALSE
ENSG00000119596.13	YLPM1	759	4.5337e-26	7.32432e-24	0.736342	0.855684	0.119342	FALSE	FALSE	FALSE	FALSE
ENSG00000204120.10	GIGYF2	760	4.64903e-26	7.45006e-24	0.760924	0.915087	0.154163	FALSE	FALSE	FALSE	TRUE
ENSG00000080854.10	IGSF9B	761	4.76726e-26	7.57842e-24	0.295337	0.548262	0.252925	TRUE	FALSE	FALSE	FALSE
ENSG00000172888.7	ZNF621	762	4.88848e-26	7.70944e-24	0.399506	0.539967	0.140461	FALSE	FALSE	FALSE	FALSE
ENSG00000170471.10	RALGAPB	767	5.54192e-26	8.67114e-24	0.678974	0.800991	0.122018	FALSE	FALSE	FALSE	FALSE
ENSG00000159459.7	UBR1	772	6.28185e-26	9.75207e-24	0.679869	0.870184	0.190315	TRUE	FALSE	FALSE	FALSE
ENSG00000108506.7	INTS2	774	6.60452e-26	1.00182e-23	0.440523	0.587674	0.147151	FALSE	FALSE	FALSE	FALSE
ENSG00000173875.9	ZNF791	774	6.60452e-26	1.00182e-23	0.606421	0.758105	0.151684	FALSE	FALSE	FALSE	FALSE
ENSG00000229729.3	RP11-159G9.5	774	6.60452e-26	1.00182e-23	0.181117	0.353293	0.172176	FALSE	FALSE	FALSE	FALSE
ENSG00000116539.6	ASH1L	775	6.77196e-26	1.01944e-23	0.733627	0.910952	0.177325	FALSE	FALSE	FALSE	FALSE
ENSG00000204406.7	MBD5	776	6.94362e-26	1.03742e-23	0.276149	0.363315	0.0871662	FALSE	FALSE	FALSE	FALSE
ENSG00000100815.8	TRIP11	777	7.11958e-26	1.05577e-23	0.624875	0.773215	0.14834	FALSE	FALSE	FALSE	FALSE
ENSG00000140199.7	SLC12A6	779	7.48487e-26	1.10172e-23	0.384038	0.643049	0.259011	TRUE	FALSE	FALSE	FALSE
ENSG00000127481.10	UBR4	780	7.67442e-26	1.12131e-23	0.779222	0.941173	0.161952	FALSE	FALSE	FALSE	FALSE
ENSG00000124789.7	NUP153	782	8.06792e-26	1.1702e-23	0.825655	0.964675	0.139021	FALSE	FALSE	FALSE	FALSE
ENSG00000149177.8	PTPRJ	784	8.4814e-26	1.22126e-23	0.19942	0.337269	0.13785	FALSE	FALSE	FALSE	FALSE
ENSG00000007168.8	PAFAH1B1	786	8.91588e-26	1.27459e-23	1.35254	1.45796	0.105416	FALSE	FALSE	FALSE	FALSE
ENSG00000125995.11	ROMO1	9686	9.8521e-26	1.39836e-23	1.73405	1.59407	-0.139984	FALSE	FALSE	FALSE	FALSE
ENSG00000049618.17	ARID1B	791	1.0101e-25	1.4135e-23	0.626203	0.737145	0.110943	FALSE	FALSE	FALSE	FALSE
ENSG00000083168.5	KAT6A	791	1.0101e-25	1.4135e-23	0.521945	0.680694	0.158749	FALSE	FALSE	FALSE	TRUE
ENSG00000253710.1	ALG11	792	1.03561e-25	1.43906e-23	0.17549	0.301199	0.125709	FALSE	FALSE	FALSE	FALSE
ENSG00000054267.16	ARID4B	795	1.11604e-25	1.49582e-23	0.487551	0.608006	0.120455	FALSE	FALSE	FALSE	FALSE
ENSG00000056097.11	ZFR	795	1.11604e-25	1.49582e-23	1.12795	1.27252	0.144569	FALSE	FALSE	FALSE	FALSE
ENSG00000101972.14	STAG2	796	1.1442e-25	1.49582e-23	0.7565	0.887258	0.130757	FALSE	FALSE	FALSE	TRUE
ENSG00000160007.13	ARHGAP35	796	1.1442e-25	1.49582e-23	1.063	1.22728	0.164278	FALSE	FALSE	FALSE	FALSE
ENSG00000171634.12	BPTF	794	1.08857e-25	1.49582e-23	0.562563	0.692219	0.129656	FALSE	FALSE	FALSE	FALSE
ENSG00000177034.10	MTX3	796	1.1442e-25	1.49582e-23	0.244871	0.482561	0.23769	TRUE	FALSE	FALSE	FALSE
ENSG00000186812.8	ZNF397	796	1.1442e-25	1.49582e-23	0.405237	0.577848	0.172611	FALSE	FALSE	FALSE	FALSE
ENSG00000196914.4	ARHGEF12	795	1.11604e-25	1.49582e-23	0.884443	1.07504	0.190601	TRUE	FALSE	FALSE	TRUE
ENSG00000135018.9	UBQLN1	799	1.23299e-25	1.59095e-23	1.2144	1.32878	0.114377	FALSE	FALSE	FALSE	FALSE
ENSG00000182473.16	EXOC7	799	1.23299e-25	1.59095e-23	0.821885	0.927409	0.105524	FALSE	FALSE	FALSE	FALSE
ENSG00000165525.13	NEMF	800	1.26407e-25	1.61015e-23	0.793003	0.905951	0.112948	FALSE	FALSE	FALSE	FALSE
ENSG00000124198.8	ARFGEF2	801	1.29593e-25	1.62984e-23	0.856051	1.03808	0.182027	FALSE	FALSE	FALSE	FALSE
ENSG00000158528.7	PPP1R9A	801	1.29593e-25	1.62984e-23	0.481899	0.622769	0.140869	FALSE	FALSE	FALSE	TRUE
ENSG00000198793.8	MTOR	802	1.32859e-25	1.66041e-23	0.804718	0.944706	0.139988	FALSE	FALSE	FALSE	FALSE
ENSG00000102910.9	LONP2	804	1.39638e-25	1.72344e-23	0.943379	1.07495	0.131567	FALSE	FALSE	FALSE	FALSE
ENSG00000165650.7	PDZD8	804	1.39638e-25	1.72344e-23	0.553184	0.718854	0.16567	FALSE	FALSE	FALSE	FALSE
ENSG00000165671.14	NSD1	805	1.43154e-25	1.75594e-23	0.58792	0.726455	0.138535	FALSE	FALSE	FALSE	FALSE
ENSG00000188554.9	NBR1	806	1.46758e-25	1.7891e-23	1.2532	1.38224	0.12904	FALSE	FALSE	FALSE	FALSE
ENSG00000127603.19	MACF1	808	1.54239e-25	1.86883e-23	0.926684	1.09094	0.164255	FALSE	FALSE	FALSE	FALSE
ENSG00000117036.7	ETV3	812	1.70352e-25	2.0392e-23	0.567124	0.681589	0.114465	FALSE	FALSE	FALSE	FALSE
ENSG00000122218.10	COPA	812	1.70352e-25	2.0392e-23	1.38915	1.52375	0.134601	FALSE	FALSE	FALSE	FALSE
ENSG00000126777.13	KTN1	814	1.79024e-25	2.13017e-23	1.28532	1.43336	0.14804	FALSE	FALSE	FALSE	FALSE
ENSG00000140396.8	NCOA2	815	1.83522e-25	2.15785e-23	0.742133	0.929421	0.187288	TRUE	FALSE	FALSE	FALSE
ENSG00000196712.12	NF1	815	1.83522e-25	2.15785e-23	0.483228	0.612723	0.129495	FALSE	FALSE	FALSE	FALSE
ENSG00000134982.12	APC	818	1.977e-25	2.31088e-23	0.504633	0.660331	0.155698	FALSE	FALSE	FALSE	FALSE
ENSG00000139697.7	SBNO1	820	2.0775e-25	2.41415e-23	0.586085	0.722228	0.136143	FALSE	FALSE	FALSE	FALSE
ENSG00000054523.12	KIF1B	821	2.12963e-25	2.44612e-23	0.903389	1.07558	0.172191	FALSE	FALSE	FALSE	FALSE
ENSG00000132294.9	EFR3A	821	2.12963e-25	2.44612e-23	1.04789	1.21625	0.168357	FALSE	FALSE	FALSE	FALSE
ENSG00000086758.11	HUWE1	822	2.18306e-25	2.47883e-23	1.11671	1.29043	0.173726	FALSE	FALSE	FALSE	FALSE
ENSG00000119705.5	SLIRP	9654	2.18306e-25	2.47883e-23	1.32774	1.20062	-0.127125	FALSE	FALSE	FALSE	FALSE
ENSG00000007202.10	KIAA0100	824	2.29393e-25	2.51838e-23	0.975766	1.14338	0.167613	FALSE	FALSE	FALSE	FALSE
ENSG00000133812.10	SBF2	823	2.23781e-25	2.51838e-23	0.45672	0.555501	0.0987805	FALSE	FALSE	FALSE	FALSE
ENSG00000151693.5	ASAP2	824	2.29393e-25	2.51838e-23	0.331815	0.500829	0.169013	FALSE	FALSE	FALSE	FALSE
ENSG00000152082.9	MZT2B	9652	2.29393e-25	2.51838e-23	1.64724	1.45467	-0.19257	TRUE	FALSE	FALSE	FALSE
ENSG00000183495.9	EP400	824	2.29393e-25	2.51838e-23	0.590947	0.70023	0.109283	FALSE	FALSE	FALSE	FALSE
ENSG00000198862.9	LTN1	824	2.29393e-25	2.51838e-23	0.537741	0.687256	0.149515	FALSE	FALSE	FALSE	FALSE
ENSG00000103657.9	HERC1	825	2.35144e-25	2.56733e-23	0.779076	0.957153	0.178077	FALSE	FALSE	FALSE	FALSE
ENSG00000001629.5	ANKIB1	826	2.41037e-25	2.6173e-23	0.677935	0.816587	0.138652	FALSE	FALSE	FALSE	FALSE
ENSG00000062650.13	WAPAL	828	2.53268e-25	2.72037e-23	0.752663	0.869218	0.116554	FALSE	FALSE	FALSE	FALSE
ENSG00000175216.10	CKAP5	828	2.53268e-25	2.72037e-23	0.993076	1.14382	0.15074	FALSE	FALSE	FALSE	FALSE
ENSG00000114126.13	TFDP2	830	2.66113e-25	2.84297e-23	0.553163	0.724749	0.171586	FALSE	FALSE	FALSE	FALSE
ENSG00000003393.10	ALS2	831	2.72775e-25	2.89857e-23	0.776906	0.905241	0.128336	FALSE	FALSE	FALSE	FALSE
ENSG00000065613.9	SLK	832	2.79603e-25	2.95532e-23	1.03566	1.2226	0.186936	TRUE	FALSE	FALSE	FALSE
ENSG00000164532.10	TBX20	833	2.866e-25	3.01325e-23	0.612541	1.09988	0.487336	TRUE	TRUE	FALSE	FALSE
ENSG00000169554.12	ZEB2	835	3.01119e-25	3.13274e-23	0.716068	0.852566	0.136498	FALSE	FALSE	TRUE	FALSE
ENSG00000175073.7	VCPIP1	835	3.01119e-25	3.13274e-23	0.418896	0.514932	0.0960355	FALSE	FALSE	FALSE	FALSE
ENSG00000113522.9	RAD50	837	3.16367e-25	3.25727e-23	0.756747	0.916327	0.15958	FALSE	FALSE	FALSE	FALSE
ENSG00000171858.13	RPS21	9639	3.16367e-25	3.25727e-23	1.98146	1.83817	-0.143294	FALSE	FALSE	FALSE	FALSE
ENSG00000145391.9	SETD7	840	3.40684e-25	3.45394e-23	0.903984	1.07003	0.166046	FALSE	FALSE	FALSE	FALSE
ENSG00000242419.1	PCDHGC4	841	3.49194e-25	3.52225e-23	0.11959	0.320901	0.201311	TRUE	FALSE	FALSE	FALSE
ENSG00000144028.10	SNRNP200	842	3.57915e-25	3.55607e-23	1.09737	1.21871	0.121342	FALSE	FALSE	FALSE	FALSE
ENSG00000174197.12	MGA	842	3.57915e-25	3.55607e-23	0.39971	0.528514	0.128804	FALSE	FALSE	FALSE	FALSE
ENSG00000179832.13	MROH1	842	3.57915e-25	3.55607e-23	0.310981	0.440068	0.129087	FALSE	FALSE	FALSE	FALSE
ENSG00000100387.8	RBX1	9631	3.85394e-25	3.77249e-23	1.29488	1.17832	-0.116562	FALSE	FALSE	FALSE	FALSE
ENSG00000108587.10	GOSR1	845	3.85394e-25	3.77249e-23	0.621977	0.711886	0.0899085	FALSE	FALSE	FALSE	FALSE
ENSG00000144674.12	GOLGA4	845	3.85394e-25	3.77249e-23	1.27558	1.46599	0.19041	TRUE	FALSE	TRUE	FALSE
ENSG00000178104.15	PDE4DIP	846	3.9501e-25	3.8289e-23	1.78895	1.98772	0.198765	TRUE	FALSE	TRUE	FALSE
ENSG00000166225.4	FRS2	847	4.04864e-25	3.8865e-23	0.492742	0.605733	0.11299	FALSE	FALSE	FALSE	FALSE
ENSG00000203950.6	FAM127B	9629	4.04864e-25	3.8865e-23	1.42567	1.2982	-0.127463	FALSE	FALSE	FALSE	FALSE
ENSG00000129315.5	CCNT1	849	4.25309e-25	4.06313e-23	0.602151	0.717996	0.115844	FALSE	FALSE	FALSE	FALSE
ENSG00000118873.11	RAB3GAP2	850	4.35911e-25	4.12476e-23	0.580225	0.702886	0.122661	FALSE	FALSE	TRUE	FALSE
ENSG00000115268.5	RPS15	9624	4.57908e-25	4.31237e-23	1.88015	1.72275	-0.157399	FALSE	FALSE	FALSE	FALSE
ENSG00000072803.13	FBXW11	853	4.69316e-25	4.39895e-23	1.19688	1.33704	0.140161	FALSE	FALSE	FALSE	FALSE
ENSG00000105185.7	PDCD5	9621	4.92983e-25	4.59909e-23	1.52438	1.41484	-0.109543	FALSE	FALSE	FALSE	FALSE
ENSG00000088888.13	MAVS	856	5.05256e-25	4.66974e-23	0.758011	1.11757	0.359561	TRUE	FALSE	FALSE	FALSE
ENSG00000196792.7	STRN3	856	5.05256e-25	4.66974e-23	0.959328	1.08119	0.121865	FALSE	FALSE	FALSE	FALSE
ENSG00000068305.13	MEF2A	857	5.17831e-25	4.76381e-23	1.32924	1.52883	0.199595	TRUE	FALSE	FALSE	FALSE
ENSG00000186448.10	ZNF197	858	5.30717e-25	4.85985e-23	0.460225	0.545015	0.0847896	FALSE	FALSE	FALSE	FALSE
ENSG00000173273.11	TNKS	862	5.85515e-25	5.33705e-23	0.562787	0.684893	0.122106	FALSE	FALSE	FALSE	FALSE
ENSG00000113163.11	COL4A3BP	864	6.1498e-25	5.58003e-23	0.709972	0.884486	0.174514	FALSE	FALSE	FALSE	FALSE
ENSG00000038219.8	BOD1L1	865	6.30259e-25	5.64139e-23	0.492667	0.623948	0.131281	FALSE	FALSE	FALSE	FALSE
ENSG00000096401.7	CDC5L	865	6.30259e-25	5.64139e-23	0.902724	1.0038	0.101078	FALSE	FALSE	FALSE	FALSE
ENSG00000130684.9	ZNF337	865	6.30259e-25	5.64139e-23	0.197106	0.281393	0.0842878	FALSE	FALSE	FALSE	FALSE
ENSG00000083844.6	ZNF264	866	6.45914e-25	5.70442e-23	0.255039	0.413414	0.158375	FALSE	FALSE	FALSE	FALSE
ENSG00000198455.3	ZXDB	866	6.45914e-25	5.70442e-23	0.443239	0.54287	0.0996313	FALSE	FALSE	FALSE	FALSE
ENSG00000204217.8	BMPR2	866	6.45914e-25	5.70442e-23	0.929032	1.06491	0.135879	FALSE	FALSE	FALSE	FALSE
ENSG00000101596.10	SMCHD1	867	6.61954e-25	5.76916e-23	0.62628	0.76249	0.136211	FALSE	FALSE	FALSE	FALSE
ENSG00000115464.10	USP34	867	6.61954e-25	5.76916e-23	0.469064	0.652494	0.18343	TRUE	FALSE	FALSE	FALSE
ENSG00000005483.15	KMT2E	868	6.78389e-25	5.86098e-23	0.820237	0.966147	0.145909	FALSE	FALSE	FALSE	FALSE
ENSG00000151320.6	AKAP6	868	6.78389e-25	5.86098e-23	1.15309	1.39633	0.243239	TRUE	FALSE	FALSE	TRUE
ENSG00000188931.3	C1orf192	869	6.95228e-25	5.98046e-23	1.0831	1.40353	0.320431	TRUE	FALSE	FALSE	FALSE
ENSG00000116731.18	PRDM2	870	7.12481e-25	6.07627e-23	0.696247	0.814541	0.118294	FALSE	FALSE	FALSE	FALSE
ENSG00000163939.14	PBRM1	870	7.12481e-25	6.07627e-23	0.712194	0.849429	0.137235	FALSE	FALSE	FALSE	FALSE
ENSG00000100393.9	EP300	871	7.30158e-25	6.20041e-23	0.793906	0.948549	0.154643	FALSE	FALSE	FALSE	TRUE
ENSG00000113441.11	LNPEP	872	7.48269e-25	6.32717e-23	0.650019	0.82407	0.17405	FALSE	FALSE	FALSE	FALSE
ENSG00000198836.4	OPA1	875	8.05318e-25	6.78071e-23	1.20229	1.37787	0.175579	FALSE	FALSE	TRUE	FALSE
ENSG00000065526.6	SPEN	876	8.25275e-25	6.86152e-23	0.680783	0.847786	0.167004	FALSE	FALSE	FALSE	FALSE
ENSG00000171827.6	ZNF570	876	8.25275e-25	6.86152e-23	0.229339	0.368577	0.139238	FALSE	FALSE	FALSE	FALSE
ENSG00000088854.11	C20orf194	877	8.45723e-25	6.97318e-23	0.869071	1.02607	0.157	FALSE	FALSE	FALSE	FALSE
ENSG00000124942.9	AHNAK	877	8.45723e-25	6.97318e-23	1.6486	1.86565	0.217052	TRUE	FALSE	FALSE	FALSE
ENSG00000172869.10	DMXL1	880	9.10126e-25	7.44243e-23	0.428182	0.527523	0.0993411	FALSE	FALSE	FALSE	FALSE
ENSG00000184752.8	NDUFA12	9596	9.10126e-25	7.44243e-23	1.82995	1.72563	-0.104327	FALSE	FALSE	FALSE	FALSE
ENSG00000123096.7	SSPN	882	9.55737e-25	7.75161e-23	0.585448	0.872717	0.287269	TRUE	FALSE	TRUE	FALSE
ENSG00000150760.8	DOCK1	882	9.55737e-25	7.75161e-23	0.735406	0.872087	0.136681	FALSE	FALSE	FALSE	FALSE
ENSG00000144036.10	EXOC6B	883	9.79385e-25	7.87909e-23	1.07359	1.31176	0.238171	TRUE	FALSE	FALSE	FALSE
ENSG00000185129.4	PURA	883	9.79385e-25	7.87909e-23	0.682667	0.794938	0.112271	FALSE	FALSE	FALSE	FALSE
ENSG00000213020.4	ZNF611	888	1.1066e-24	8.86666e-23	0.268291	0.351486	0.0831947	FALSE	FALSE	FALSE	FALSE
ENSG00000180776.11	ZDHHC20	890	1.16196e-24	9.2728e-23	0.350995	0.586849	0.235854	TRUE	FALSE	FALSE	FALSE
ENSG00000145734.14	BDP1	893	1.25017e-24	9.93689e-23	0.443799	0.55801	0.114211	FALSE	FALSE	FALSE	FALSE
ENSG00000118496.4	FBXO30	894	1.28103e-24	1.01013e-22	0.623261	0.757582	0.134322	FALSE	FALSE	FALSE	FALSE
ENSG00000148606.8	POLR3A	894	1.28103e-24	1.01013e-22	0.516914	0.596923	0.0800097	FALSE	FALSE	FALSE	FALSE
ENSG00000100888.8	CHD8	895	1.31264e-24	1.02691e-22	0.690935	0.808091	0.117155	FALSE	FALSE	FALSE	FALSE
ENSG00000142507.5	PSMB6	9581	1.31264e-24	1.02691e-22	1.8394	1.73937	-0.100027	FALSE	FALSE	FALSE	FALSE
ENSG00000114439.14	BBX	896	1.34502e-24	1.04811e-22	0.620783	0.78623	0.165447	FALSE	FALSE	FALSE	FALSE
ENSG00000135968.15	GCC2	898	1.41218e-24	1.09615e-22	0.441291	0.57022	0.128929	FALSE	FALSE	FALSE	FALSE
ENSG00000058272.11	PPP1R12A	901	1.51919e-24	1.17007e-22	0.692934	0.807944	0.115009	FALSE	FALSE	TRUE	FALSE
ENSG00000145495.10	MARCH6	901	1.51919e-24	1.17007e-22	1.04682	1.1737	0.126877	FALSE	FALSE	FALSE	FALSE
ENSG00000109756.4	RAPGEF2	902	1.55662e-24	1.18967e-22	0.744166	0.896348	0.152183	FALSE	FALSE	FALSE	FALSE
ENSG00000138448.7	ITGAV	902	1.55662e-24	1.18967e-22	1.46267	1.68027	0.217602	TRUE	FALSE	TRUE	FALSE
ENSG00000182150.11	ERCC6L2	903	1.59496e-24	1.20967e-22	0.276322	0.374872	0.0985504	FALSE	FALSE	FALSE	FALSE
ENSG00000197323.6	TRIM33	903	1.59496e-24	1.20967e-22	0.593097	0.727687	0.134589	FALSE	FALSE	FALSE	FALSE
ENSG00000197756.5	RPL37A	9572	1.63423e-24	1.23474e-22	1.87567	1.74526	-0.130405	FALSE	FALSE	FALSE	FALSE
ENSG00000118407.10	FILIP1	905	1.67446e-24	1.26035e-22	1.2611	1.49322	0.232129	TRUE	FALSE	FALSE	FALSE
ENSG00000113569.11	NUP155	906	1.71568e-24	1.28166e-22	0.39094	0.474832	0.0838923	FALSE	FALSE	TRUE	FALSE
ENSG00000152104.7	PTPN14	906	1.71568e-24	1.28166e-22	0.506387	0.683381	0.176994	FALSE	FALSE	FALSE	FALSE
ENSG00000101966.8	XIAP	908	1.80114e-24	1.3305e-22	0.691886	0.808295	0.116408	FALSE	FALSE	FALSE	FALSE
ENSG00000110700.2	RPS13	9568	1.80114e-24	1.3305e-22	2.09627	1.98974	-0.106532	FALSE	FALSE	FALSE	FALSE
ENSG00000114062.13	UBE3A	908	1.80114e-24	1.3305e-22	1.24593	1.3722	0.126272	FALSE	FALSE	FALSE	FALSE
ENSG00000100142.10	POLR2F	9567	1.84544e-24	1.35317e-22	0.750257	0.658953	-0.0913039	FALSE	FALSE	FALSE	FALSE
ENSG00000153936.12	HS2ST1	909	1.84544e-24	1.35317e-22	0.439424	0.523699	0.0842747	FALSE	FALSE	FALSE	FALSE
ENSG00000198707.10	CEP290	910	1.89082e-24	1.38134e-22	0.329142	0.42986	0.100718	FALSE	FALSE	FALSE	FALSE
ENSG00000117523.11	PRRC2C	911	1.93731e-24	1.41012e-22	0.774689	0.909878	0.135189	FALSE	FALSE	FALSE	TRUE
ENSG00000164151.7	KIAA0947	912	1.98493e-24	1.43951e-22	0.685372	0.809785	0.124413	FALSE	FALSE	FALSE	FALSE
ENSG00000152291.9	TGOLN2	916	2.18727e-24	1.58048e-22	1.36753	1.5195	0.151977	FALSE	FALSE	FALSE	FALSE
ENSG00000137601.11	NEK1	918	2.29597e-24	1.65302e-22	0.520169	0.646942	0.126774	FALSE	FALSE	FALSE	FALSE
ENSG00000121350.11	PYROXD1	920	2.41003e-24	1.72887e-22	0.420346	0.544117	0.123771	FALSE	FALSE	FALSE	FALSE
ENSG00000028203.13	VEZT	922	2.52969e-24	1.8017e-22	0.830005	0.932441	0.102435	FALSE	FALSE	FALSE	FALSE
ENSG00000060749.10	QSER1	922	2.52969e-24	1.8017e-22	0.462116	0.578878	0.116762	FALSE	FALSE	FALSE	FALSE
ENSG00000008294.16	SPAG9	923	2.59171e-24	1.83274e-22	0.843127	0.96668	0.123553	FALSE	FALSE	FALSE	FALSE
ENSG00000153956.11	CACNA2D1	923	2.59171e-24	1.83274e-22	0.961526	1.16067	0.199139	TRUE	FALSE	TRUE	FALSE
ENSG00000138398.11	PPIG	924	2.65524e-24	1.85783e-22	0.896693	1.00472	0.108031	FALSE	FALSE	FALSE	FALSE
ENSG00000188419.9	CHM	924	2.65524e-24	1.85783e-22	0.418069	0.523425	0.105355	FALSE	FALSE	FALSE	FALSE
ENSG00000257093.2	KIAA1147	924	2.65524e-24	1.85783e-22	0.555479	0.700731	0.145252	FALSE	FALSE	FALSE	FALSE
ENSG00000188786.9	MTF1	926	2.78695e-24	1.94314e-22	0.409213	0.525551	0.116338	FALSE	FALSE	FALSE	FALSE
ENSG00000039319.12	ZFYVE16	927	2.85522e-24	1.97687e-22	0.658456	0.800256	0.141801	FALSE	FALSE	FALSE	FALSE
ENSG00000155827.7	RNF20	927	2.85522e-24	1.97687e-22	1.03032	1.18791	0.157587	FALSE	FALSE	FALSE	FALSE
ENSG00000198961.5	PJA2	928	2.92514e-24	2.01825e-22	1.38051	1.54145	0.160937	FALSE	FALSE	FALSE	FALSE
ENSG00000109171.10	SLAIN2	929	2.99676e-24	2.0605e-22	1.11093	1.23711	0.126173	FALSE	FALSE	FALSE	FALSE
ENSG00000162409.6	PRKAA2	930	3.07011e-24	2.09643e-22	1.24944	1.45268	0.203232	TRUE	FALSE	TRUE	FALSE
ENSG00000100207.14	TCF20	931	3.14524e-24	2.14038e-22	0.474661	0.589767	0.115106	FALSE	FALSE	FALSE	FALSE
ENSG00000120733.9	KDM3B	932	3.22219e-24	2.18526e-22	0.9518	1.1087	0.1569	FALSE	FALSE	FALSE	FALSE
ENSG00000122042.9	UBL3	933	3.30101e-24	2.2311e-22	1.01474	1.11088	0.096141	FALSE	FALSE	FALSE	FALSE
ENSG00000150712.6	MTMR12	935	3.46442e-24	2.33361e-22	0.697282	0.809889	0.112607	FALSE	FALSE	FALSE	FALSE
ENSG00000138246.11	DNAJC13	936	3.5491e-24	2.38257e-22	0.766441	0.908829	0.142388	FALSE	FALSE	FALSE	FALSE
ENSG00000185722.12	ANKFY1	937	3.63583e-24	2.43258e-22	0.601209	0.726275	0.125066	FALSE	FALSE	FALSE	FALSE
ENSG00000107185.8	RGP1	938	3.72467e-24	2.48365e-22	0.845902	0.976599	0.130697	FALSE	FALSE	FALSE	FALSE
ENSG00000186591.7	UBE2H	939	3.81565e-24	2.52736e-22	1.49604	1.65953	0.163498	FALSE	FALSE	FALSE	FALSE
ENSG00000213463.3	SYNJ2BP	939	3.81565e-24	2.52736e-22	0.887261	1.12215	0.234885	TRUE	FALSE	FALSE	FALSE
ENSG00000118007.8	STAG1	940	3.90883e-24	2.56344e-22	0.479735	0.628636	0.148902	FALSE	FALSE	FALSE	FALSE
ENSG00000204186.3	ZDBF2	940	3.90883e-24	2.56344e-22	0.263797	0.370378	0.106581	FALSE	FALSE	FALSE	FALSE
ENSG00000267848.1	AL118506.1	940	3.90883e-24	2.56344e-22	0.242693	0.549603	0.30691	TRUE	FALSE	FALSE	FALSE
ENSG00000066427.17	ATXN3	941	4.00426e-24	2.60881e-22	0.350917	0.441048	0.090131	FALSE	FALSE	FALSE	FALSE
ENSG00000134852.10	CLOCK	941	4.00426e-24	2.60881e-22	0.620995	0.747932	0.126937	FALSE	FALSE	FALSE	FALSE
ENSG00000164252.8	AGGF1	943	4.20211e-24	2.71988e-22	0.789003	0.890387	0.101384	FALSE	FALSE	FALSE	FALSE
ENSG00000166266.9	CUL5	943	4.20211e-24	2.71988e-22	0.867897	0.994463	0.126566	FALSE	FALSE	FALSE	FALSE
ENSG00000178385.9	PLEKHM3	945	4.40964e-24	2.84493e-22	0.136779	0.347064	0.210285	TRUE	FALSE	FALSE	FALSE
ENSG00000133059.12	DSTYK	946	4.51718e-24	2.90488e-22	0.481333	0.594976	0.113643	FALSE	FALSE	FALSE	FALSE
ENSG00000102908.16	NFAT5	949	4.85563e-24	3.09251e-22	0.354365	0.516635	0.16227	FALSE	FALSE	FALSE	TRUE
ENSG00000143702.11	CEP170	949	4.85563e-24	3.09251e-22	0.51637	0.652141	0.135771	FALSE	FALSE	FALSE	FALSE
ENSG00000180182.6	MED14	949	4.85563e-24	3.09251e-22	0.64865	0.773888	0.125238	FALSE	FALSE	FALSE	FALSE
ENSG00000155008.9	APOOL	951	5.09509e-24	3.23465e-22	0.573785	0.890984	0.317199	TRUE	FALSE	FALSE	FALSE
ENSG00000011114.10	BTBD7	952	5.21918e-24	3.30287e-22	0.474517	0.580441	0.105924	FALSE	FALSE	FALSE	FALSE
ENSG00000136485.10	DCAF7	953	5.34625e-24	3.35127e-22	0.988724	1.11607	0.127343	FALSE	FALSE	FALSE	FALSE
ENSG00000197386.6	HTT	953	5.34625e-24	3.35127e-22	0.547837	0.654104	0.106267	FALSE	FALSE	FALSE	FALSE
ENSG00000198947.10	DMD	953	5.34625e-24	3.35127e-22	1.00263	1.21009	0.207467	TRUE	TRUE	FALSE	FALSE
ENSG00000079308.12	TNS1	954	5.47639e-24	3.39007e-22	1.60261	1.85667	0.254058	TRUE	FALSE	FALSE	FALSE
ENSG00000117222.9	RBBP5	954	5.47639e-24	3.39007e-22	0.584158	0.692583	0.108425	FALSE	FALSE	FALSE	FALSE
ENSG00000152270.4	PDE3B	954	5.47639e-24	3.39007e-22	0.272652	0.418801	0.146149	FALSE	FALSE	FALSE	FALSE
ENSG00000168172.4	HOOK3	954	5.47639e-24	3.39007e-22	0.471822	0.568378	0.0965563	FALSE	FALSE	FALSE	FALSE
ENSG00000253797.2	UTP14C	956	5.74615e-24	3.54602e-22	0.660248	0.785634	0.125385	FALSE	FALSE	FALSE	FALSE
ENSG00000078747.8	ITCH	957	5.88593e-24	3.59875e-22	0.859394	0.982765	0.123371	FALSE	FALSE	FALSE	FALSE
ENSG00000101654.13	RNMT	957	5.88593e-24	3.59875e-22	0.855705	0.996043	0.140338	FALSE	FALSE	FALSE	FALSE
ENSG00000009307.11	CSDE1	958	6.02907e-24	3.67496e-22	2.16777	2.29933	0.131555	FALSE	FALSE	FALSE	FALSE
ENSG00000111266.4	DUSP16	959	6.17566e-24	3.74136e-22	0.57667	0.756725	0.180055	FALSE	FALSE	FALSE	FALSE
ENSG00000165240.13	ATP7A	959	6.17566e-24	3.74136e-22	0.265369	0.349955	0.0845853	FALSE	FALSE	FALSE	FALSE
ENSG00000084710.9	EFR3B	961	6.47951e-24	3.91351e-22	0.140168	0.277257	0.137089	FALSE	FALSE	FALSE	FALSE
ENSG00000006607.9	FARP2	962	6.63694e-24	3.9368e-22	0.311133	0.38676	0.0756274	FALSE	FALSE	FALSE	FALSE
ENSG00000164190.12	NIPBL	962	6.63694e-24	3.9368e-22	0.609554	0.725868	0.116314	FALSE	FALSE	FALSE	FALSE
ENSG00000204524.5	ZNF805	962	6.63694e-24	3.9368e-22	0.16431	0.271555	0.107245	FALSE	FALSE	FALSE	FALSE
ENSG00000136383.6	ALPK3	964	6.96326e-24	4.10585e-22	1.57876	1.79468	0.215917	TRUE	FALSE	FALSE	FALSE
ENSG00000165156.10	ZHX1	964	6.96326e-24	4.10585e-22	0.700518	0.812696	0.112178	FALSE	FALSE	FALSE	FALSE
ENSG00000083223.13	ZCCHC6	966	7.30546e-24	4.26961e-22	0.4893	0.617643	0.128343	FALSE	FALSE	FALSE	FALSE
ENSG00000186260.12	MKL2	966	7.30546e-24	4.26961e-22	0.344613	0.511387	0.166774	FALSE	FALSE	FALSE	FALSE
ENSG00000092148.8	HECTD1	967	7.48276e-24	4.36041e-22	1.06562	1.20005	0.13443	FALSE	FALSE	FALSE	FALSE
ENSG00000087470.13	DNM1L	968	7.66431e-24	4.44016e-22	1.11687	1.21256	0.0956958	FALSE	FALSE	FALSE	FALSE
ENSG00000166025.13	AMOTL1	968	7.66431e-24	4.44016e-22	0.803369	1.01223	0.208866	TRUE	FALSE	FALSE	FALSE
ENSG00000109452.8	INPP4B	969	7.85023e-24	4.5215e-22	0.553998	0.789052	0.235054	TRUE	FALSE	TRUE	FALSE
ENSG00000171466.5	ZNF562	969	7.85023e-24	4.5215e-22	0.547224	0.650926	0.103702	FALSE	FALSE	FALSE	FALSE
ENSG00000115760.9	BIRC6	970	8.04061e-24	4.59123e-22	0.577908	0.69815	0.120242	FALSE	FALSE	FALSE	FALSE
ENSG00000124201.10	ZNFX1	970	8.04061e-24	4.59123e-22	0.788961	0.927413	0.138451	FALSE	FALSE	FALSE	FALSE
ENSG00000213762.6	ZNF134	970	8.04061e-24	4.59123e-22	0.632477	0.748326	0.115849	FALSE	FALSE	FALSE	FALSE
ENSG00000135341.13	MAP3K7	971	8.23556e-24	4.67568e-22	0.835046	0.92476	0.0897134	FALSE	FALSE	FALSE	FALSE
ENSG00000164309.10	CMYA5	971	8.23556e-24	4.67568e-22	2.05141	2.28731	0.235895	TRUE	FALSE	TRUE	FALSE
ENSG00000165219.17	GAPVD1	972	8.4352e-24	4.74832e-22	0.548117	0.644099	0.0959822	FALSE	FALSE	FALSE	FALSE
ENSG00000172809.8	RPL38	9504	8.4352e-24	4.74832e-22	1.72762	1.61417	-0.113447	FALSE	FALSE	FALSE	FALSE
ENSG00000213079.5	SCAF8	972	8.4352e-24	4.74832e-22	0.759732	0.909121	0.14939	FALSE	FALSE	FALSE	FALSE
ENSG00000011454.12	RABGAP1	973	8.63962e-24	4.836e-22	0.921991	1.05543	0.13344	FALSE	FALSE	FALSE	FALSE
ENSG00000104643.5	MTMR9	973	8.63962e-24	4.836e-22	0.626767	0.737294	0.110527	FALSE	FALSE	FALSE	FALSE
ENSG00000069275.12	NUCKS1	974	8.84895e-24	4.92542e-22	1.43507	1.60675	0.171675	FALSE	FALSE	FALSE	FALSE
ENSG00000221983.3	UBA52	9502	8.84895e-24	4.92542e-22	1.70255	1.59878	-0.103772	FALSE	FALSE	FALSE	FALSE
ENSG00000164506.10	STXBP5	975	9.06331e-24	5.01663e-22	0.388468	0.519523	0.131055	FALSE	FALSE	FALSE	FALSE
ENSG00000224470.3	ATXN1L	975	9.06331e-24	5.01663e-22	0.681847	0.840989	0.159142	FALSE	FALSE	FALSE	FALSE
ENSG00000198265.7	HELZ	977	9.50756e-24	5.23337e-22	0.515413	0.631393	0.11598	FALSE	FALSE	FALSE	FALSE
ENSG00000119004.10	CYP20A1	978	9.7377e-24	5.34525e-22	0.461243	0.552539	0.0912957	FALSE	FALSE	FALSE	FALSE
ENSG00000106034.13	CPED1	979	9.97337e-24	5.45953e-22	0.625486	0.827611	0.202126	TRUE	FALSE	FALSE	FALSE
ENSG00000118200.10	CAMSAP2	982	1.07148e-23	5.83324e-22	0.691858	0.838714	0.146856	FALSE	FALSE	FALSE	FALSE
ENSG00000166454.5	ATMIN	983	1.09738e-23	5.95796e-22	0.900568	0.997314	0.0967458	FALSE	FALSE	FALSE	FALSE
ENSG00000109189.8	USP46	984	1.12391e-23	6.08535e-22	0.872312	1.04893	0.176618	FALSE	FALSE	FALSE	TRUE
ENSG00000100300.13	TSPO	9490	1.17888e-23	6.3484e-22	1.6383	1.48609	-0.152205	FALSE	FALSE	FALSE	FALSE
ENSG00000269067.1	ZNF728	987	1.20736e-23	6.48418e-22	0.156326	0.295182	0.138857	FALSE	FALSE	FALSE	FALSE
ENSG00000076067.7	RBMS2	989	1.26637e-23	6.74641e-22	0.707964	0.872846	0.164882	FALSE	FALSE	FALSE	FALSE
ENSG00000116205.6	TCEANC2	990	1.29694e-23	6.85414e-22	0.234642	0.331189	0.0965472	FALSE	FALSE	FALSE	FALSE
ENSG00000126003.6	PLAGL2	990	1.29694e-23	6.85414e-22	0.548399	0.666903	0.118504	FALSE	FALSE	FALSE	TRUE
ENSG00000163113.10	OTUD7B	990	1.29694e-23	6.85414e-22	0.507565	0.607113	0.0995476	FALSE	FALSE	FALSE	FALSE
ENSG00000089682.12	RBM41	992	1.36029e-23	7.13201e-22	0.301376	0.44145	0.140074	FALSE	FALSE	FALSE	FALSE
ENSG00000107771.11	CCSER2	992	1.36029e-23	7.13201e-22	1.23225	1.38577	0.153524	FALSE	FALSE	FALSE	FALSE
ENSG00000147162.9	OGT	992	1.36029e-23	7.13201e-22	1.21821	1.37307	0.154866	FALSE	FALSE	FALSE	FALSE
ENSG00000177076.4	ACER2	993	1.3931e-23	7.28483e-22	0.26157	0.460777	0.199207	TRUE	FALSE	FALSE	FALSE
ENSG00000076685.14	NT5C2	994	1.4267e-23	7.40208e-22	0.671468	0.859466	0.187997	TRUE	FALSE	FALSE	FALSE
ENSG00000148358.15	GPR107	994	1.4267e-23	7.40208e-22	0.896672	0.995926	0.0992539	FALSE	FALSE	FALSE	TRUE
ENSG00000151090.13	THRB	994	1.4267e-23	7.40208e-22	0.516283	0.677049	0.160766	FALSE	FALSE	TRUE	FALSE
ENSG00000115808.7	STRN	995	1.4611e-23	7.54117e-22	0.958512	1.12726	0.168752	FALSE	FALSE	FALSE	FALSE
ENSG00000165813.12	C10orf118	995	1.4611e-23	7.54117e-22	0.569032	0.729829	0.160797	FALSE	FALSE	FALSE	FALSE
ENSG00000128585.13	MKLN1	997	1.53238e-23	7.84791e-22	0.503338	0.623929	0.120591	FALSE	FALSE	FALSE	FALSE
ENSG00000250479.4	CHCHD10	9479	1.53238e-23	7.84791e-22	2.36245	2.20084	-0.161608	FALSE	FALSE	FALSE	FALSE
ENSG00000116903.6	EXOC8	998	1.5693e-23	8.01634e-22	0.542137	0.659541	0.117404	FALSE	FALSE	FALSE	FALSE
ENSG00000017260.15	ATP2C1	999	1.6071e-23	8.16744e-22	0.998986	1.12997	0.13098	FALSE	FALSE	FALSE	FALSE
ENSG00000105583.5	WDR83OS	9477	1.6071e-23	8.16744e-22	1.39271	1.29768	-0.0950274	FALSE	FALSE	FALSE	FALSE
ENSG00000175756.9	AURKAIP1	9476	1.6458e-23	8.3428e-22	1.82679	1.69438	-0.13241	FALSE	FALSE	FALSE	FALSE
ENSG00000140262.13	TCF12	1001	1.68543e-23	8.52193e-22	0.701533	0.81054	0.109007	FALSE	FALSE	FALSE	FALSE
ENSG00000124172.5	ATP5E	9474	1.726e-23	8.63913e-22	1.74556	1.63441	-0.111148	FALSE	FALSE	FALSE	FALSE
ENSG00000169641.9	LUZP1	1002	1.726e-23	8.63913e-22	0.713803	0.888784	0.174981	FALSE	FALSE	FALSE	FALSE
ENSG00000173482.12	PTPRM	1002	1.726e-23	8.63913e-22	1.3229	1.47378	0.150882	FALSE	FALSE	TRUE	FALSE
ENSG00000184619.3	KRBA2	1002	1.726e-23	8.63913e-22	0.162099	0.285696	0.123597	FALSE	FALSE	FALSE	FALSE
ENSG00000177311.6	ZBTB38	1003	1.76754e-23	8.82481e-22	0.860056	1.04945	0.189394	TRUE	FALSE	FALSE	FALSE
ENSG00000100731.11	PCNX	1004	1.81006e-23	9.01448e-22	0.686956	0.80951	0.122554	FALSE	FALSE	FALSE	FALSE
ENSG00000001167.10	NFYA	1007	1.94382e-23	9.63233e-22	0.603699	0.742349	0.138649	FALSE	FALSE	FALSE	TRUE
ENSG00000119772.12	DNMT3A	1008	1.99054e-23	9.83933e-22	0.462728	0.575888	0.113161	FALSE	FALSE	TRUE	FALSE
ENSG00000099800.3	TIMM13	9467	2.03838e-23	1.00508e-21	1.316	1.18762	-0.128377	FALSE	FALSE	FALSE	FALSE
ENSG00000151276.19	MAGI1	1010	2.08735e-23	1.02414e-21	0.657994	0.806359	0.148365	FALSE	FALSE	TRUE	FALSE
ENSG00000184014.3	DENND5A	1010	2.08735e-23	1.02414e-21	1.25	1.36938	0.119376	FALSE	FALSE	FALSE	FALSE
ENSG00000106701.7	FSD1L	1012	2.18882e-23	1.07128e-21	0.30307	0.412579	0.109509	FALSE	FALSE	FALSE	FALSE
ENSG00000103994.12	ZNF106	1013	2.24138e-23	1.08896e-21	1.81318	2.06775	0.254562	TRUE	FALSE	TRUE	TRUE
ENSG00000154582.12	TCEB1	9463	2.24138e-23	1.08896e-21	1.16704	1.06035	-0.106693	FALSE	FALSE	FALSE	FALSE
ENSG00000172586.7	CHCHD1	9463	2.24138e-23	1.08896e-21	1.25658	1.14291	-0.113677	FALSE	FALSE	FALSE	FALSE
ENSG00000078687.12	TNRC6C	1015	2.35026e-23	1.13907e-21	0.412895	0.550142	0.137247	FALSE	FALSE	FALSE	FALSE
ENSG00000134698.10	AGO4	1017	2.46437e-23	1.18858e-21	0.81917	0.928349	0.109179	FALSE	FALSE	FALSE	FALSE
ENSG00000198162.8	MAN1A2	1017	2.46437e-23	1.18858e-21	0.593439	0.710805	0.117365	FALSE	FALSE	TRUE	FALSE
ENSG00000101126.11	ADNP	1018	2.52347e-23	1.21121e-21	0.912542	1.01651	0.103972	FALSE	FALSE	FALSE	FALSE
ENSG00000110693.11	SOX6	1018	2.52347e-23	1.21121e-21	0.205001	0.294317	0.0893163	FALSE	FALSE	TRUE	FALSE
ENSG00000090612.16	ZNF268	1019	2.58397e-23	1.23726e-21	0.322037	0.409572	0.0875355	FALSE	FALSE	FALSE	FALSE
ENSG00000064393.11	HIPK2	1020	2.64591e-23	1.25482e-21	1.1991	1.44525	0.246154	TRUE	FALSE	FALSE	FALSE
ENSG00000139517.6	LNX2	1020	2.64591e-23	1.25482e-21	0.672136	0.825916	0.153779	FALSE	FALSE	FALSE	FALSE
ENSG00000164631.14	ZNF12	1020	2.64591e-23	1.25482e-21	0.736503	0.846258	0.109755	FALSE	FALSE	FALSE	FALSE
ENSG00000198146.4	ZNF770	1020	2.64591e-23	1.25482e-21	0.596726	0.840699	0.243973	TRUE	FALSE	FALSE	FALSE
ENSG00000073614.7	KDM5A	1022	2.77423e-23	1.30942e-21	0.429051	0.537815	0.108764	FALSE	FALSE	FALSE	FALSE
ENSG00000179271.1	GADD45GIP1	9454	2.77423e-23	1.30942e-21	1.89397	1.76425	-0.129725	FALSE	FALSE	FALSE	FALSE
ENSG00000117000.8	RLF	1023	2.84068e-23	1.33761e-21	0.599262	0.714744	0.115482	FALSE	FALSE	TRUE	FALSE
ENSG00000115145.5	STAM2	1025	2.97834e-23	1.39582e-21	0.682278	0.784036	0.101759	FALSE	FALSE	FALSE	FALSE
ENSG00000115568.11	ZNF142	1025	2.97834e-23	1.39582e-21	0.541444	0.647818	0.106375	FALSE	FALSE	FALSE	FALSE
ENSG00000040199.14	PHLPP2	1026	3.04963e-23	1.42586e-21	0.172882	0.245608	0.0727257	FALSE	FALSE	FALSE	FALSE
ENSG00000241468.3	ATP5J2	9449	3.12261e-23	1.45656e-21	1.84917	1.72711	-0.122067	FALSE	FALSE	FALSE	FALSE
ENSG00000089693.6	MLF2	9448	3.19732e-23	1.48444e-21	1.5967	1.50941	-0.0872935	FALSE	FALSE	FALSE	FALSE
ENSG00000147124.8	ZNF41	1028	3.19732e-23	1.48444e-21	0.695501	0.854876	0.159376	FALSE	FALSE	FALSE	FALSE
ENSG00000103540.12	CCP110	1031	3.43222e-23	1.58609e-21	0.336497	0.431237	0.0947401	FALSE	FALSE	FALSE	FALSE
ENSG00000169567.7	HINT1	9445	3.43222e-23	1.58609e-21	1.80687	1.69772	-0.109152	FALSE	FALSE	FALSE	FALSE
ENSG00000047578.8	KIAA0556	1033	3.59824e-23	1.65128e-21	0.457738	0.585951	0.128213	FALSE	FALSE	FALSE	TRUE
ENSG00000055917.11	PUM2	1033	3.59824e-23	1.65128e-21	1.1277	1.25158	0.123879	FALSE	FALSE	FALSE	FALSE
ENSG00000099624.3	ATP5D	9443	3.59824e-23	1.65128e-21	1.96255	1.78785	-0.174697	FALSE	FALSE	TRUE	FALSE
ENSG00000065243.14	PKN2	1034	3.6842e-23	1.67526e-21	0.758617	0.882579	0.123962	FALSE	FALSE	FALSE	FALSE
ENSG00000113389.11	NPR3	1034	3.6842e-23	1.67526e-21	0.379032	0.736034	0.357002	TRUE	FALSE	FALSE	FALSE
ENSG00000152818.14	UTRN	1034	3.6842e-23	1.67526e-21	0.779448	0.929623	0.150175	FALSE	FALSE	FALSE	FALSE
ENSG00000101752.7	MIB1	1035	3.7722e-23	1.71136e-21	0.560614	0.673711	0.113097	FALSE	FALSE	FALSE	FALSE
ENSG00000009954.6	BAZ1B	1036	3.86228e-23	1.74823e-21	0.976793	1.11728	0.140487	FALSE	FALSE	FALSE	FALSE
ENSG00000111642.10	CHD4	1037	3.95448e-23	1.78185e-21	1.35698	1.46968	0.112705	FALSE	FALSE	FALSE	FALSE
ENSG00000168813.12	ZNF507	1037	3.95448e-23	1.78185e-21	0.410171	0.526141	0.11597	FALSE	FALSE	FALSE	FALSE
ENSG00000032219.14	ARID4A	1038	4.04887e-23	1.81205e-21	0.547831	0.675309	0.127478	FALSE	FALSE	FALSE	FALSE
ENSG00000116127.13	ALMS1	1038	4.04887e-23	1.81205e-21	0.184495	0.24967	0.0651751	FALSE	TRUE	FALSE	FALSE
ENSG00000253729.3	PRKDC	1038	4.04887e-23	1.81205e-21	0.748406	0.888138	0.139733	FALSE	FALSE	FALSE	FALSE
ENSG00000092847.6	AGO1	1039	4.14549e-23	1.84284e-21	0.549097	0.641801	0.0927039	FALSE	FALSE	FALSE	FALSE
ENSG00000103363.10	TCEB2	9437	4.14549e-23	1.84284e-21	1.99588	1.87364	-0.122237	FALSE	FALSE	FALSE	FALSE
ENSG00000143977.9	SNRPG	9436	4.24439e-23	1.87007e-21	1.33009	1.21087	-0.119219	FALSE	FALSE	FALSE	FALSE
ENSG00000163807.4	KIAA1143	1040	4.24439e-23	1.87007e-21	0.936417	1.06195	0.125533	FALSE	FALSE	FALSE	FALSE
ENSG00000186432.4	KPNA4	1040	4.24439e-23	1.87007e-21	1.24997	1.35081	0.100846	FALSE	FALSE	FALSE	FALSE
ENSG00000198815.4	FOXJ3	1040	4.24439e-23	1.87007e-21	0.945421	1.05366	0.108243	FALSE	FALSE	FALSE	FALSE
ENSG00000105669.8	COPE	9435	4.34562e-23	1.90622e-21	1.38334	1.27252	-0.110814	FALSE	FALSE	FALSE	FALSE
ENSG00000164236.7	ANKRD33B	1041	4.34562e-23	1.90622e-21	0.121716	0.364602	0.242886	TRUE	FALSE	TRUE	FALSE
ENSG00000076108.7	BAZ2A	1042	4.44924e-23	1.9431e-21	0.871245	1.01029	0.139042	FALSE	FALSE	FALSE	FALSE
ENSG00000169057.15	MECP2	1042	4.44924e-23	1.9431e-21	0.768151	0.879151	0.111	FALSE	FALSE	FALSE	TRUE
ENSG00000024048.6	UBR2	1043	4.55531e-23	1.97639e-21	0.827038	0.953071	0.126033	FALSE	FALSE	FALSE	FALSE
ENSG00000100320.18	RBFOX2	1043	4.55531e-23	1.97639e-21	1.07721	1.20965	0.132444	FALSE	FALSE	FALSE	TRUE
ENSG00000134900.7	TPP2	1043	4.55531e-23	1.97639e-21	0.89894	0.999101	0.10016	FALSE	FALSE	FALSE	FALSE
ENSG00000070367.11	EXOC5	1045	4.77502e-23	2.06271e-21	0.75143	0.872822	0.121392	FALSE	FALSE	FALSE	FALSE
ENSG00000139687.9	RB1	1045	4.77502e-23	2.06271e-21	0.85065	0.970905	0.120255	FALSE	FALSE	FALSE	FALSE
ENSG00000072501.13	SMC1A	1047	5.00522e-23	2.14814e-21	0.821895	0.963964	0.142069	FALSE	FALSE	FALSE	FALSE
ENSG00000122482.16	ZNF644	1047	5.00522e-23	2.14814e-21	0.583151	0.682378	0.0992272	FALSE	FALSE	FALSE	FALSE
ENSG00000124788.13	ATXN1	1047	5.00522e-23	2.14814e-21	0.532228	0.629674	0.0974457	FALSE	FALSE	TRUE	FALSE
ENSG00000100154.10	TTC28	1048	5.1244e-23	2.18983e-21	0.456714	0.590516	0.133801	FALSE	FALSE	FALSE	FALSE
ENSG00000128607.9	KLHDC10	1048	5.1244e-23	2.18983e-21	0.845713	0.957268	0.111555	FALSE	FALSE	FALSE	FALSE
ENSG00000145868.12	FBXO38	1050	5.37126e-23	2.2806e-21	0.74888	0.85863	0.10975	FALSE	FALSE	FALSE	FALSE
ENSG00000154642.6	C21orf91	1050	5.37126e-23	2.2806e-21	0.424345	0.561324	0.136979	FALSE	FALSE	FALSE	FALSE
ENSG00000198466.8	ZNF587	1050	5.37126e-23	2.2806e-21	0.526663	0.660419	0.133756	FALSE	FALSE	FALSE	FALSE
ENSG00000060237.12	WNK1	1052	5.62989e-23	2.37519e-21	1.36557	1.5452	0.179631	FALSE	FALSE	FALSE	FALSE
ENSG00000134371.9	CDC73	1052	5.62989e-23	2.37519e-21	0.906856	1.01997	0.113109	FALSE	FALSE	FALSE	FALSE
ENSG00000173905.4	GOLIM4	1052	5.62989e-23	2.37519e-21	1.33516	1.5064	0.17124	FALSE	FALSE	FALSE	FALSE
ENSG00000144668.7	ITGA9	1053	5.76379e-23	2.42653e-21	0.991108	1.17309	0.181984	FALSE	FALSE	FALSE	FALSE
ENSG00000117713.13	ARID1A	1056	6.18469e-23	2.59822e-21	0.932582	1.06257	0.129988	FALSE	FALSE	FALSE	FALSE
ENSG00000111530.8	CAND1	1057	6.33165e-23	2.64876e-21	0.578504	0.671282	0.092778	FALSE	FALSE	TRUE	FALSE
ENSG00000182827.8	ACBD3	1057	6.33165e-23	2.64876e-21	1.0151	1.13502	0.119927	FALSE	FALSE	FALSE	FALSE
ENSG00000130363.7	RSPH3	1058	6.48206e-23	2.70599e-21	0.432459	0.537794	0.105335	FALSE	FALSE	FALSE	FALSE
ENSG00000165895.13	ARHGAP42	1059	6.63601e-23	2.75866e-21	0.315248	0.45488	0.139632	FALSE	FALSE	FALSE	FALSE
ENSG00000166747.8	AP1G1	1059	6.63601e-23	2.75866e-21	0.742651	0.841424	0.0987737	FALSE	FALSE	FALSE	FALSE
ENSG00000181826.5	RELL1	1060	6.79357e-23	2.8124e-21	0.401348	0.57991	0.178562	FALSE	FALSE	FALSE	FALSE
ENSG00000197601.8	FAR1	1060	6.79357e-23	2.8124e-21	0.89268	0.995028	0.102348	FALSE	FALSE	FALSE	FALSE
ENSG00000173915.8	USMG5	9415	6.95484e-23	2.87317e-21	2.27999	2.14172	-0.138277	FALSE	FALSE	FALSE	FALSE
ENSG00000132963.7	POMP	9411	7.6387e-23	3.14262e-21	1.84075	1.75813	-0.0826117	FALSE	FALSE	FALSE	FALSE
ENSG00000164031.12	DNAJB14	1065	7.6387e-23	3.14262e-21	0.405455	0.482679	0.0772241	FALSE	FALSE	TRUE	FALSE
ENSG00000005889.11	ZFX	1066	7.81982e-23	3.21049e-21	0.594179	0.700849	0.10667	FALSE	FALSE	FALSE	FALSE
ENSG00000065457.6	ADAT1	1067	8.00519e-23	3.27982e-21	0.469233	0.591227	0.121994	FALSE	FALSE	FALSE	FALSE
ENSG00000112514.11	CUTA	9408	8.1949e-23	3.3369e-21	1.42537	1.31632	-0.109052	FALSE	FALSE	FALSE	FALSE
ENSG00000113318.9	MSH3	1068	8.1949e-23	3.3369e-21	0.457692	0.576941	0.119249	FALSE	FALSE	FALSE	FALSE
ENSG00000143756.7	FBXO28	1068	8.1949e-23	3.3369e-21	0.695913	0.787053	0.0911402	FALSE	FALSE	FALSE	FALSE
ENSG00000134318.9	ROCK2	1070	8.58778e-23	3.48261e-21	0.775541	0.926096	0.150555	FALSE	FALSE	FALSE	FALSE
ENSG00000023516.7	AKAP11	1071	8.79116e-23	3.55059e-21	0.675706	0.827337	0.151631	FALSE	FALSE	FALSE	FALSE
ENSG00000186951.12	PPARA	1071	8.79116e-23	3.55059e-21	0.896552	1.08748	0.190931	TRUE	FALSE	TRUE	TRUE
ENSG00000151366.8	NDUFC2	9404	8.99931e-23	3.61994e-21	1.16988	1.05444	-0.115438	FALSE	FALSE	FALSE	FALSE
ENSG00000183172.8	SMDT1	9404	8.99931e-23	3.61994e-21	1.48848	1.35027	-0.138211	FALSE	FALSE	FALSE	FALSE
ENSG00000175826.7	CTDNEP1	9403	9.21233e-23	3.69814e-21	1.54761	1.46468	-0.0829257	FALSE	FALSE	FALSE	FALSE
ENSG00000097096.8	SYDE2	1074	9.43034e-23	3.77803e-21	0.315943	0.465447	0.149504	FALSE	FALSE	FALSE	FALSE
ENSG00000047849.17	MAP4	1075	9.65346e-23	3.82119e-21	1.82837	2.02931	0.200939	TRUE	FALSE	FALSE	FALSE
ENSG00000145494.7	NDUFS6	9401	9.65346e-23	3.82119e-21	1.95905	1.82985	-0.129195	FALSE	FALSE	FALSE	FALSE
ENSG00000146858.7	ZC3HAV1L	1075	9.65346e-23	3.82119e-21	0.220198	0.377917	0.157719	FALSE	FALSE	FALSE	FALSE
ENSG00000153201.11	RANBP2	1075	9.65346e-23	3.82119e-21	0.894118	1.02135	0.127228	FALSE	FALSE	FALSE	FALSE
ENSG00000164080.9	RAD54L2	1075	9.65346e-23	3.82119e-21	0.472845	0.571726	0.0988809	FALSE	FALSE	FALSE	FALSE
ENSG00000177932.6	ZNF354C	1075	9.65346e-23	3.82119e-21	0.284415	0.392689	0.108274	FALSE	FALSE	FALSE	FALSE
ENSG00000064042.13	LIMCH1	1076	9.8818e-23	3.89606e-21	1.38751	1.58002	0.192508	TRUE	FALSE	FALSE	FALSE
ENSG00000116117.13	PARD3B	1076	9.8818e-23	3.89606e-21	0.287324	0.379687	0.0923626	FALSE	FALSE	FALSE	FALSE
ENSG00000005810.13	MYCBP2	1077	1.01155e-22	3.97243e-21	0.561466	0.672993	0.111527	FALSE	FALSE	FALSE	FALSE
ENSG00000159658.6	EFCAB14	1077	1.01155e-22	3.97243e-21	1.13392	1.2507	0.116781	FALSE	FALSE	FALSE	FALSE
ENSG00000104517.8	UBR5	1078	1.03546e-22	4.05034e-21	0.761097	0.890939	0.129842	FALSE	FALSE	FALSE	FALSE
ENSG00000186318.12	BACE1	1078	1.03546e-22	4.05034e-21	0.705019	0.814493	0.109474	FALSE	FALSE	FALSE	FALSE
ENSG00000104886.5	PLEKHJ1	9395	1.11062e-22	4.31882e-21	1.02221	0.892403	-0.12981	FALSE	FALSE	FALSE	FALSE
ENSG00000164187.6	LMBRD2	1081	1.11062e-22	4.31882e-21	0.503903	0.628524	0.12462	FALSE	FALSE	FALSE	FALSE
ENSG00000071054.11	MAP4K4	1082	1.13685e-22	4.4036e-21	0.997301	1.17337	0.176066	FALSE	FALSE	FALSE	FALSE
ENSG00000154305.12	MIA3	1082	1.13685e-22	4.4036e-21	0.805126	0.916626	0.111501	FALSE	FALSE	FALSE	FALSE
ENSG00000058056.4	USP13	1083	1.1637e-22	4.48138e-21	1.33508	1.51338	0.178296	FALSE	FALSE	TRUE	FALSE
ENSG00000175414.6	ARL10	1083	1.1637e-22	4.48138e-21	0.330072	0.449539	0.119467	FALSE	FALSE	FALSE	FALSE
ENSG00000174106.2	LEMD3	1085	1.21929e-22	4.67732e-21	0.627887	0.723152	0.0952653	FALSE	FALSE	FALSE	FALSE
ENSG00000176542.5	KIAA2018	1085	1.21929e-22	4.67732e-21	0.380643	0.478856	0.0982124	FALSE	FALSE	FALSE	FALSE
ENSG00000168944.11	CEP120	1086	1.24806e-22	4.77847e-21	0.55274	0.664935	0.112195	FALSE	FALSE	FALSE	FALSE
ENSG00000009724.12	MASP2	1087	1.27751e-22	4.86309e-21	0.17302	0.280102	0.107082	FALSE	FALSE	FALSE	FALSE
ENSG00000135837.11	CEP350	1087	1.27751e-22	4.86309e-21	0.503567	0.612513	0.108945	FALSE	FALSE	FALSE	FALSE
ENSG00000182670.9	TTC3	1087	1.27751e-22	4.86309e-21	0.813329	0.956269	0.14294	FALSE	FALSE	FALSE	FALSE
ENSG00000189079.11	ARID2	1089	1.33847e-22	5.08543e-21	0.385298	0.473912	0.0886139	FALSE	FALSE	FALSE	FALSE
ENSG00000130559.14	CAMSAP1	1090	1.37003e-22	5.19539e-21	0.643121	0.754327	0.111206	FALSE	FALSE	FALSE	FALSE
ENSG00000132464.7	ENAM	1091	1.40232e-22	5.29762e-21	0.332935	0.54408	0.211145	TRUE	FALSE	FALSE	FALSE
ENSG00000135999.7	EPC2	1091	1.40232e-22	5.29762e-21	0.717412	0.819408	0.101996	FALSE	FALSE	FALSE	FALSE
ENSG00000056586.11	RC3H2	1092	1.43536e-22	5.40191e-21	0.680746	0.799069	0.118322	FALSE	FALSE	FALSE	FALSE
ENSG00000111727.7	HCFC2	1092	1.43536e-22	5.40191e-21	0.502274	0.63209	0.129816	FALSE	FALSE	FALSE	FALSE
ENSG00000064313.7	TAF2	1094	1.50378e-22	5.62743e-21	0.515503	0.610542	0.0950397	FALSE	FALSE	FALSE	FALSE
ENSG00000075073.10	TACR2	1094	1.50378e-22	5.62743e-21	0.215371	0.371487	0.156116	FALSE	FALSE	FALSE	FALSE
ENSG00000155115.6	GTF3C6	9382	1.50378e-22	5.62743e-21	1.73804	1.63871	-0.0993287	FALSE	FALSE	FALSE	FALSE
ENSG00000127804.8	METTL16	1095	1.53919e-22	5.72757e-21	0.574022	0.661964	0.0879421	FALSE	FALSE	FALSE	FALSE
ENSG00000128731.11	HERC2	1095	1.53919e-22	5.72757e-21	0.721144	0.84483	0.123686	FALSE	FALSE	FALSE	FALSE
ENSG00000138592.9	USP8	1095	1.53919e-22	5.72757e-21	0.779144	0.889598	0.110453	FALSE	FALSE	FALSE	FALSE
ENSG00000123636.13	BAZ2B	1096	1.57542e-22	5.82966e-21	0.341881	0.440806	0.0989256	FALSE	FALSE	FALSE	FALSE
ENSG00000160294.6	MCM3AP	1096	1.57542e-22	5.82966e-21	0.847651	0.946443	0.0987926	FALSE	FALSE	FALSE	FALSE
ENSG00000198700.5	IPO9	1096	1.57542e-22	5.82966e-21	0.708385	0.794919	0.0865345	FALSE	FALSE	FALSE	FALSE
ENSG00000181827.10	RFX7	1097	1.6125e-22	5.95577e-21	0.351905	0.468239	0.116334	FALSE	FALSE	FALSE	FALSE
ENSG00000092201.5	SUPT16H	1099	1.68927e-22	6.19327e-21	0.927127	1.02766	0.100538	FALSE	FALSE	FALSE	FALSE
ENSG00000133454.11	MYO18B	1099	1.68927e-22	6.19327e-21	1.43235	1.64614	0.213785	TRUE	FALSE	FALSE	FALSE
ENSG00000143314.8	MRPL24	9377	1.68927e-22	6.19327e-21	1.52869	1.43528	-0.0934118	FALSE	FALSE	FALSE	FALSE
ENSG00000170456.10	DENND5B	1099	1.68927e-22	6.19327e-21	0.695089	0.842905	0.147816	FALSE	FALSE	FALSE	FALSE
ENSG00000116198.8	CEP104	1101	1.76966e-22	6.45226e-21	0.60635	0.718445	0.112095	FALSE	FALSE	FALSE	FALSE
ENSG00000124164.11	VAPB	1101	1.76966e-22	6.45226e-21	0.899302	1.00219	0.10289	FALSE	FALSE	FALSE	FALSE
ENSG00000197937.8	ZNF347	1101	1.76966e-22	6.45226e-21	0.300197	0.412902	0.112704	FALSE	FALSE	FALSE	FALSE
ENSG00000140718.14	FTO	1102	1.81126e-22	6.57979e-21	0.479561	0.618732	0.139171	FALSE	FALSE	FALSE	FALSE
ENSG00000153107.7	ANAPC1	1102	1.81126e-22	6.57979e-21	0.363729	0.439381	0.0756524	FALSE	FALSE	FALSE	FALSE
ENSG00000108294.4	PSMB3	9369	2.03422e-22	7.34947e-21	1.76574	1.65884	-0.106897	FALSE	FALSE	FALSE	FALSE
ENSG00000151746.9	BICD1	1107	2.03422e-22	7.34947e-21	0.236375	0.325138	0.0887632	FALSE	FALSE	FALSE	FALSE
ENSG00000175595.10	ERCC4	1107	2.03422e-22	7.34947e-21	0.29823	0.397897	0.0996668	FALSE	FALSE	FALSE	FALSE
ENSG00000033327.8	GAB2	1108	2.08198e-22	7.50833e-21	0.819592	0.978215	0.158623	FALSE	FALSE	FALSE	FALSE
ENSG00000123144.6	C19orf43	9367	2.13083e-22	7.67062e-21	1.73245	1.62531	-0.107139	FALSE	FALSE	FALSE	FALSE
ENSG00000107290.9	SETX	1110	2.18083e-22	7.80815e-21	0.721203	0.832448	0.111245	FALSE	FALSE	FALSE	FALSE
ENSG00000111639.3	MRPL51	9366	2.18083e-22	7.80815e-21	1.77333	1.68245	-0.0908758	FALSE	FALSE	FALSE	FALSE
ENSG00000123607.10	TTC21B	1110	2.18083e-22	7.80815e-21	0.527155	0.640786	0.113632	FALSE	FALSE	FALSE	FALSE
ENSG00000196199.9	MPHOSPH8	1111	2.23198e-22	7.97694e-21	1.15963	1.30144	0.141806	FALSE	FALSE	FALSE	FALSE
ENSG00000164142.11	FAM160A1	1112	2.28433e-22	8.14935e-21	0.237452	0.414472	0.177019	FALSE	FALSE	FALSE	FALSE
ENSG00000085433.11	WDR47	1113	2.33788e-22	8.32547e-21	0.701061	0.811922	0.11086	FALSE	FALSE	FALSE	FALSE
ENSG00000170558.4	CDH2	1114	2.39268e-22	8.50537e-21	1.92143	2.07071	0.149282	FALSE	FALSE	FALSE	FALSE
ENSG00000096968.8	JAK2	1115	2.44875e-22	8.67365e-21	0.850868	1.17546	0.32459	TRUE	FALSE	TRUE	FALSE
ENSG00000135655.9	USP15	1115	2.44875e-22	8.67365e-21	0.868669	0.980165	0.111496	FALSE	FALSE	FALSE	FALSE
ENSG00000162402.8	USP24	1116	2.50613e-22	8.86107e-21	0.864863	0.98677	0.121906	FALSE	FALSE	FALSE	FALSE
ENSG00000151240.11	DIP2C	1118	2.62489e-22	9.2645e-21	0.789348	0.911142	0.121794	FALSE	FALSE	TRUE	FALSE
ENSG00000114841.13	DNAH1	1119	2.68634e-22	9.43114e-21	0.257161	0.35604	0.0988789	FALSE	FALSE	FALSE	FALSE
ENSG00000117114.15	LPHN2	1119	2.68634e-22	9.43114e-21	0.963253	1.11016	0.146904	FALSE	FALSE	FALSE	FALSE
ENSG00000198258.6	UBL5	9357	2.68634e-22	9.43114e-21	1.77095	1.67018	-0.100775	FALSE	FALSE	FALSE	FALSE
ENSG00000177600.4	RPLP2	9356	2.74922e-22	9.6179e-21	2.14641	2.00161	-0.144805	FALSE	FALSE	FALSE	FALSE
ENSG00000100138.9	NHP2L1	9354	2.87937e-22	1.00203e-20	1.63866	1.55585	-0.0828113	FALSE	FALSE	FALSE	FALSE
ENSG00000166046.6	TCP11L2	1122	2.87937e-22	1.00203e-20	0.564766	0.824757	0.259991	TRUE	FALSE	FALSE	FALSE
ENSG00000138193.10	PLCE1	1123	2.94672e-22	1.02011e-20	0.510477	0.751285	0.240808	TRUE	FALSE	FALSE	FALSE
ENSG00000198315.6	ZKSCAN8	1123	2.94672e-22	1.02011e-20	0.644188	0.779998	0.13581	FALSE	FALSE	FALSE	FALSE
ENSG00000213741.4	RPS29	9353	2.94672e-22	1.02011e-20	1.80784	1.68978	-0.118054	FALSE	FALSE	FALSE	FALSE
ENSG00000066777.4	ARFGEF1	1125	3.08612e-22	1.06281e-20	0.643536	0.738675	0.0951394	FALSE	FALSE	FALSE	FALSE
ENSG00000138081.15	FBXO11	1125	3.08612e-22	1.06281e-20	0.591733	0.732543	0.140811	FALSE	FALSE	FALSE	FALSE
ENSG00000151694.8	ADAM17	1125	3.08612e-22	1.06281e-20	0.550922	0.673133	0.122211	FALSE	FALSE	FALSE	FALSE
ENSG00000178980.10	SEPW1	9350	3.15825e-22	1.0839e-20	1.98808	1.86129	-0.126784	FALSE	FALSE	FALSE	FALSE
ENSG00000198730.3	CTR9	1126	3.15825e-22	1.0839e-20	0.89019	0.996416	0.106225	FALSE	FALSE	FALSE	FALSE
ENSG00000074603.14	DPP8	1127	3.23205e-22	1.10731e-20	0.763617	0.890323	0.126705	FALSE	FALSE	FALSE	FALSE
ENSG00000115524.11	SF3B1	1128	3.30755e-22	1.13123e-20	1.43552	1.54369	0.108174	FALSE	FALSE	FALSE	FALSE
ENSG00000105887.10	MTPN	1129	3.3848e-22	1.1517e-20	1.05717	1.278	0.220824	TRUE	FALSE	FALSE	FALSE
ENSG00000116747.8	TROVE2	1129	3.3848e-22	1.1517e-20	0.604903	0.701583	0.0966802	FALSE	FALSE	FALSE	FALSE
ENSG00000166860.2	ZBTB39	1129	3.3848e-22	1.1517e-20	0.303936	0.390134	0.0861976	FALSE	FALSE	FALSE	TRUE
ENSG00000139436.16	GIT2	1130	3.46384e-22	1.17658e-20	0.446181	0.575465	0.129284	FALSE	FALSE	FALSE	FALSE
ENSG00000104177.13	MYEF2	1132	3.62742e-22	1.22586e-20	0.375532	0.481367	0.105835	FALSE	FALSE	FALSE	FALSE
ENSG00000125484.7	GTF3C4	1132	3.62742e-22	1.22586e-20	0.519559	0.625617	0.106057	FALSE	FALSE	FALSE	FALSE
ENSG00000134569.5	LRP4	1132	3.62742e-22	1.22586e-20	0.54107	0.722899	0.181829	FALSE	FALSE	FALSE	FALSE
ENSG00000104133.10	SPG11	1133	3.71206e-22	1.24809e-20	0.748075	0.875115	0.12704	FALSE	FALSE	FALSE	FALSE
ENSG00000138078.11	PREPL	1133	3.71206e-22	1.24809e-20	1.04674	1.20503	0.158296	FALSE	FALSE	FALSE	FALSE
ENSG00000176148.11	TCP11L1	1133	3.71206e-22	1.24809e-20	0.262975	0.353825	0.0908502	FALSE	FALSE	FALSE	FALSE
ENSG00000112624.8	GLTSCR1L	1134	3.79865e-22	1.27076e-20	0.560709	0.683323	0.122614	FALSE	FALSE	FALSE	FALSE
ENSG00000143190.17	POU2F1	1134	3.79865e-22	1.27076e-20	0.314473	0.392283	0.07781	FALSE	FALSE	FALSE	FALSE
ENSG00000113580.10	NR3C1	1135	3.88724e-22	1.29386e-20	0.811126	0.955404	0.144277	FALSE	FALSE	FALSE	TRUE
ENSG00000126934.9	MAP2K2	9341	3.88724e-22	1.29386e-20	1.34207	1.24416	-0.0979139	FALSE	FALSE	FALSE	FALSE
ENSG00000262814.2	MRPL12	9341	3.88724e-22	1.29386e-20	1.58796	1.42967	-0.158295	FALSE	FALSE	TRUE	FALSE
ENSG00000101439.4	CST3	9340	3.97788e-22	1.31961e-20	2.14636	1.97138	-0.174974	FALSE	FALSE	FALSE	FALSE
ENSG00000108239.8	TBC1D12	1136	3.97788e-22	1.31961e-20	0.377695	0.458949	0.0812539	FALSE	FALSE	FALSE	TRUE
ENSG00000163214.16	DHX57	1140	4.36181e-22	1.44456e-20	0.406918	0.485449	0.0785312	FALSE	FALSE	FALSE	FALSE
ENSG00000077097.9	TOP2B	1141	4.46338e-22	1.47329e-20	1.331	1.45703	0.126033	FALSE	FALSE	FALSE	FALSE
ENSG00000135040.11	NAA35	1142	4.5673e-22	1.50509e-20	0.713493	0.814042	0.100549	FALSE	FALSE	FALSE	FALSE
ENSG00000111707.7	SUDS3	1143	4.67361e-22	1.5325e-20	0.838618	0.920458	0.0818407	FALSE	FALSE	FALSE	FALSE
ENSG00000133704.5	IPO8	1143	4.67361e-22	1.5325e-20	0.753856	0.859314	0.105457	FALSE	FALSE	FALSE	FALSE
ENSG00000135108.10	FBXO21	1143	4.67361e-22	1.5325e-20	0.998816	1.13451	0.135693	FALSE	FALSE	FALSE	FALSE
ENSG00000174953.9	DHX36	1144	4.78237e-22	1.56558e-20	0.673494	0.770462	0.0969681	FALSE	FALSE	FALSE	FALSE
ENSG00000118762.3	PKD2	1145	4.89363e-22	1.59674e-20	0.84545	0.968967	0.123517	FALSE	FALSE	FALSE	FALSE
ENSG00000148429.10	USP6NL	1147	5.1239e-22	1.66913e-20	0.256865	0.317088	0.0602237	FALSE	FALSE	FALSE	FALSE
ENSG00000109686.12	SH3D19	1148	5.24302e-22	1.70235e-20	1.29128	1.47475	0.18347	TRUE	FALSE	FALSE	FALSE
ENSG00000151208.12	DLG5	1148	5.24302e-22	1.70235e-20	0.360914	0.505209	0.144295	FALSE	FALSE	TRUE	FALSE
ENSG00000005700.10	IBTK	1150	5.48955e-22	1.77083e-20	0.907502	1.02151	0.114008	FALSE	FALSE	FALSE	FALSE
ENSG00000139990.13	DCAF5	1150	5.48955e-22	1.77083e-20	1.03965	1.1416	0.101956	FALSE	FALSE	FALSE	FALSE
ENSG00000140265.8	ZSCAN29	1150	5.48955e-22	1.77083e-20	0.478315	0.575912	0.0975969	FALSE	FALSE	FALSE	FALSE
ENSG00000242498.3	C15orf38	1150	5.48955e-22	1.77083e-20	0.527488	0.695121	0.167633	FALSE	FALSE	FALSE	FALSE
ENSG00000143256.4	PFDN2	9325	5.61708e-22	1.8061e-20	1.73008	1.61249	-0.117585	FALSE	FALSE	FALSE	FALSE
ENSG00000167985.2	SDHAF2	9325	5.61708e-22	1.8061e-20	0.771478	0.666256	-0.105222	FALSE	FALSE	FALSE	FALSE
ENSG00000100580.7	TMED8	1152	5.74754e-22	1.84209e-20	0.446336	0.560874	0.114538	FALSE	FALSE	FALSE	FALSE
ENSG00000123575.8	FAM199X	1152	5.74754e-22	1.84209e-20	0.647339	0.748636	0.101297	FALSE	FALSE	FALSE	FALSE
ENSG00000180354.11	C7orf41	1153	5.881e-22	1.87578e-20	0.852885	1.03329	0.180408	FALSE	FALSE	FALSE	FALSE
ENSG00000181555.15	SETD2	1153	5.881e-22	1.87578e-20	0.737196	0.840148	0.102952	FALSE	FALSE	FALSE	FALSE
ENSG00000183309.7	ZNF623	1153	5.881e-22	1.87578e-20	0.511917	0.644171	0.132254	FALSE	FALSE	FALSE	FALSE
ENSG00000067596.6	DHX8	1155	6.15718e-22	1.94824e-20	0.592288	0.674397	0.0821094	FALSE	FALSE	FALSE	FALSE
ENSG00000100578.10	KIAA0586	1155	6.15718e-22	1.94824e-20	0.361212	0.461388	0.100176	FALSE	FALSE	FALSE	FALSE
ENSG00000108021.15	FAM208B	1155	6.15718e-22	1.94824e-20	0.628632	0.74796	0.119328	FALSE	FALSE	FALSE	FALSE
ENSG00000152223.8	EPG5	1155	6.15718e-22	1.94824e-20	0.563439	0.686914	0.123476	FALSE	FALSE	FALSE	FALSE
ENSG00000163960.7	UBXN7	1155	6.15718e-22	1.94824e-20	0.52363	0.652032	0.128403	FALSE	FALSE	FALSE	FALSE
ENSG00000009413.11	REV3L	1157	6.4462e-22	2.02358e-20	0.416114	0.526198	0.110084	FALSE	FALSE	FALSE	FALSE
ENSG00000106692.9	FKTN	1157	6.4462e-22	2.02358e-20	0.439698	0.539249	0.0995505	FALSE	TRUE	FALSE	FALSE
ENSG00000157741.10	UBN2	1157	6.4462e-22	2.02358e-20	0.414352	0.515106	0.100754	FALSE	FALSE	FALSE	FALSE
ENSG00000166135.9	HIF1AN	1157	6.4462e-22	2.02358e-20	0.803898	0.892666	0.0887679	FALSE	FALSE	FALSE	TRUE
ENSG00000198718.8	FAM179B	1157	6.4462e-22	2.02358e-20	0.471167	0.606937	0.135769	FALSE	FALSE	FALSE	FALSE
ENSG00000132405.14	TBC1D14	1158	6.5957e-22	2.06724e-20	0.597345	0.778184	0.180839	FALSE	FALSE	FALSE	FALSE
ENSG00000046604.8	DSG2	1160	6.90507e-22	2.1608e-20	0.971595	1.18253	0.210939	TRUE	TRUE	FALSE	FALSE
ENSG00000143951.11	WDPCP	1162	7.22879e-22	2.25854e-20	0.242234	0.319707	0.0774731	FALSE	FALSE	FALSE	FALSE
ENSG00000106546.8	AHR	1163	7.39623e-22	2.30001e-20	0.739081	0.878142	0.139061	FALSE	FALSE	FALSE	FALSE
ENSG00000112902.7	SEMA5A	1163	7.39623e-22	2.30001e-20	0.670934	0.88309	0.212157	TRUE	FALSE	FALSE	FALSE
ENSG00000170871.7	KIAA0232	1163	7.39623e-22	2.30001e-20	1.15524	1.32715	0.171911	FALSE	FALSE	FALSE	FALSE
ENSG00000018510.8	AGPS	1164	7.56752e-22	2.33863e-20	0.68568	0.788845	0.103165	FALSE	FALSE	FALSE	FALSE
ENSG00000075407.13	ZNF37A	1164	7.56752e-22	2.33863e-20	0.471932	0.560166	0.0882343	FALSE	FALSE	FALSE	FALSE
ENSG00000127946.12	HIP1	1164	7.56752e-22	2.33863e-20	0.680516	0.818091	0.137575	FALSE	FALSE	FALSE	FALSE
ENSG00000140264.15	SERF2	9312	7.56752e-22	2.33863e-20	1.68581	1.55538	-0.130436	FALSE	FALSE	FALSE	FALSE
ENSG00000174093.6	RP11-1407O15.2	1165	7.74272e-22	2.38536e-20	0.335447	0.445332	0.109886	FALSE	FALSE	FALSE	FALSE
ENSG00000074657.9	ZNF532	1166	7.92194e-22	2.43679e-20	0.860332	0.983689	0.123357	FALSE	FALSE	FALSE	FALSE
ENSG00000095951.12	HIVEP1	1167	8.10527e-22	2.48166e-20	0.35227	0.459057	0.106787	FALSE	FALSE	FALSE	FALSE
ENSG00000108510.5	MED13	1167	8.10527e-22	2.48166e-20	0.588834	0.697407	0.108573	FALSE	FALSE	FALSE	FALSE
ENSG00000127540.7	UQCR11	9309	8.10527e-22	2.48166e-20	1.8408	1.70999	-0.130812	FALSE	FALSE	FALSE	FALSE
ENSG00000141367.7	CLTC	1168	8.29279e-22	2.52739e-20	1.24565	1.37558	0.129923	FALSE	FALSE	FALSE	FALSE
ENSG00000155506.12	LARP1	1168	8.29279e-22	2.52739e-20	1.3617	1.48009	0.118389	FALSE	FALSE	FALSE	FALSE
ENSG00000172466.11	ZNF24	1168	8.29279e-22	2.52739e-20	0.947675	1.07352	0.125841	FALSE	FALSE	FALSE	FALSE
ENSG00000070961.10	ATP2B1	1170	8.6808e-22	2.6416e-20	0.467681	0.572971	0.10529	FALSE	FALSE	FALSE	FALSE
ENSG00000088812.13	ATRN	1171	8.88149e-22	2.69441e-20	0.907144	1.02153	0.114383	FALSE	FALSE	FALSE	FALSE
ENSG00000166398.8	KIAA0355	1171	8.88149e-22	2.69441e-20	0.778816	0.909004	0.130188	FALSE	FALSE	FALSE	FALSE
ENSG00000136021.13	SCYL2	1172	9.08677e-22	2.75249e-20	0.806831	0.921978	0.115147	FALSE	FALSE	FALSE	FALSE
ENSG00000112249.9	ASCC3	1173	9.29675e-22	2.80753e-20	0.443393	0.568523	0.12513	FALSE	FALSE	FALSE	FALSE
ENSG00000163781.8	TOPBP1	1173	9.29675e-22	2.80753e-20	0.565968	0.662589	0.0966211	FALSE	FALSE	FALSE	FALSE
ENSG00000113658.12	SMAD5	1174	9.51152e-22	2.86803e-20	0.73263	0.849161	0.116531	FALSE	FALSE	FALSE	FALSE
ENSG00000081386.8	ZNF510	1175	9.7312e-22	2.91218e-20	0.383125	0.487254	0.10413	FALSE	FALSE	FALSE	FALSE
ENSG00000135387.15	CAPRIN1	1175	9.7312e-22	2.91218e-20	1.19726	1.30781	0.110546	FALSE	FALSE	FALSE	FALSE
ENSG00000137822.8	TUBGCP4	1175	9.7312e-22	2.91218e-20	0.527609	0.608436	0.0808268	FALSE	FALSE	FALSE	FALSE
ENSG00000167528.8	ZNF641	1175	9.7312e-22	2.91218e-20	0.614271	0.724335	0.110064	FALSE	FALSE	FALSE	FALSE
ENSG00000186130.4	ZBTB6	1175	9.7312e-22	2.91218e-20	0.466754	0.57277	0.106015	FALSE	FALSE	FALSE	FALSE
ENSG00000145934.11	TENM2	1176	9.9559e-22	2.96602e-20	1.26917	1.49635	0.227189	TRUE	FALSE	FALSE	FALSE
ENSG00000159210.5	SNF8	9300	9.9559e-22	2.96602e-20	1.0433	0.976745	-0.0665509	FALSE	FALSE	FALSE	FALSE
ENSG00000196569.7	LAMA2	1176	9.9559e-22	2.96602e-20	1.43231	1.63554	0.203231	TRUE	TRUE	FALSE	FALSE
ENSG00000105677.7	TMEM147	9298	1.04208e-21	3.09525e-20	1.45505	1.35064	-0.104406	FALSE	FALSE	FALSE	FALSE
ENSG00000144791.5	LIMD1	1178	1.04208e-21	3.09525e-20	0.591581	0.732245	0.140664	FALSE	FALSE	FALSE	FALSE
ENSG00000106153.12	CHCHD2	9297	1.06613e-21	3.15253e-20	2.29566	2.19719	-0.0984662	FALSE	FALSE	FALSE	FALSE
ENSG00000115355.11	CCDC88A	1179	1.06613e-21	3.15253e-20	0.441913	0.539154	0.0972411	FALSE	FALSE	FALSE	FALSE
ENSG00000140795.8	MYLK3	1179	1.06613e-21	3.15253e-20	1.16175	1.57988	0.418133	TRUE	FALSE	FALSE	FALSE
ENSG00000025800.9	KPNA6	1180	1.09072e-21	3.22046e-20	1.13477	1.22301	0.0882453	FALSE	FALSE	FALSE	FALSE
ENSG00000108306.7	FBXL20	1181	1.11587e-21	3.28497e-20	0.363446	0.475166	0.111721	FALSE	FALSE	FALSE	FALSE
ENSG00000142875.15	PRKACB	1181	1.11587e-21	3.28497e-20	0.772195	0.908059	0.135864	FALSE	FALSE	FALSE	FALSE
ENSG00000048471.9	SNX29	1182	1.1416e-21	3.336e-20	0.354974	0.430026	0.0750518	FALSE	FALSE	FALSE	FALSE
ENSG00000089916.13	GPATCH2L	1182	1.1416e-21	3.336e-20	0.365454	0.449435	0.0839803	FALSE	FALSE	FALSE	FALSE
ENSG00000131374.10	TBC1D5	1182	1.1416e-21	3.336e-20	0.590033	0.688008	0.0979748	FALSE	FALSE	FALSE	FALSE
ENSG00000146247.13	PHIP	1182	1.1416e-21	3.336e-20	0.538608	0.639334	0.100726	FALSE	FALSE	FALSE	FALSE
ENSG00000155545.15	MIER3	1182	1.1416e-21	3.336e-20	0.567775	0.669474	0.101699	FALSE	FALSE	FALSE	FALSE
ENSG00000066739.7	ATG2B	1183	1.16792e-21	3.39791e-20	0.529881	0.632586	0.102705	FALSE	FALSE	FALSE	FALSE
ENSG00000130856.11	ZNF236	1183	1.16792e-21	3.39791e-20	0.281361	0.367418	0.0860565	FALSE	FALSE	FALSE	FALSE
ENSG00000144224.12	UBXN4	1183	1.16792e-21	3.39791e-20	1.26568	1.35778	0.092099	FALSE	FALSE	FALSE	FALSE
ENSG00000156650.8	KAT6B	1184	1.19483e-21	3.46606e-20	0.520443	0.651522	0.131079	FALSE	FALSE	FALSE	TRUE
ENSG00000172292.10	CERS6	1185	1.22236e-21	3.5356e-20	0.910058	1.09205	0.181993	FALSE	FALSE	TRUE	FALSE
ENSG00000139668.7	WDFY2	1186	1.25052e-21	3.61178e-20	0.447865	0.575571	0.127706	FALSE	FALSE	FALSE	FALSE
ENSG00000137710.10	RDX	1187	1.27932e-21	3.68425e-20	1.17319	1.31807	0.144882	FALSE	FALSE	FALSE	FALSE
ENSG00000166783.15	KIAA0430	1187	1.27932e-21	3.68425e-20	0.723713	0.842003	0.11829	FALSE	FALSE	FALSE	FALSE
ENSG00000145362.12	ANK2	1188	1.30877e-21	3.75275e-20	0.989249	1.18193	0.192683	TRUE	FALSE	FALSE	FALSE
ENSG00000175105.5	ZNF654	1188	1.30877e-21	3.75275e-20	0.454217	0.542317	0.0881006	FALSE	FALSE	FALSE	FALSE
ENSG00000136874.6	STX17	1189	1.33889e-21	3.82808e-20	0.54267	0.662236	0.119566	FALSE	FALSE	FALSE	FALSE
ENSG00000171988.13	JMJD1C	1189	1.33889e-21	3.82808e-20	0.650107	0.778912	0.128805	FALSE	FALSE	FALSE	FALSE
ENSG00000140548.5	ZNF710	1191	1.40122e-21	4.00051e-20	0.571473	0.866127	0.294654	TRUE	FALSE	FALSE	FALSE
ENSG00000084207.11	GSTP1	9284	1.43345e-21	4.0808e-20	1.90702	1.79866	-0.10835	FALSE	FALSE	FALSE	FALSE
ENSG00000110756.13	HPS5	1192	1.43345e-21	4.0808e-20	0.543075	0.652616	0.109542	FALSE	FALSE	FALSE	FALSE
ENSG00000119638.8	NEK9	1193	1.46641e-21	4.16271e-20	1.22896	1.35872	0.129761	FALSE	FALSE	FALSE	FALSE
ENSG00000138802.7	SEC24B	1193	1.46641e-21	4.16271e-20	0.894023	1.00591	0.111887	FALSE	FALSE	FALSE	FALSE
ENSG00000101846.6	STS	1194	1.50012e-21	4.25233e-20	0.494513	0.581553	0.0870395	FALSE	FALSE	FALSE	FALSE
ENSG00000092140.10	G2E3	1195	1.5346e-21	4.33153e-20	0.287461	0.349647	0.0621858	FALSE	FALSE	FALSE	FALSE
ENSG00000104331.4	IMPAD1	1195	1.5346e-21	4.33153e-20	1.1566	1.25608	0.0994744	FALSE	FALSE	FALSE	FALSE
ENSG00000114739.9	ACVR2B	1195	1.5346e-21	4.33153e-20	0.213125	0.296115	0.0829906	FALSE	FALSE	FALSE	FALSE
ENSG00000116586.7	LAMTOR2	9280	1.56986e-21	4.41226e-20	1.30054	1.19391	-0.106637	FALSE	FALSE	FALSE	FALSE
ENSG00000142556.14	ZNF614	1196	1.56986e-21	4.41226e-20	0.39344	0.476823	0.0833829	FALSE	FALSE	FALSE	FALSE
ENSG00000171316.7	CHD7	1196	1.56986e-21	4.41226e-20	0.410991	0.517466	0.106475	FALSE	FALSE	FALSE	TRUE
ENSG00000058063.11	ATP11B	1198	1.64281e-21	4.59131e-20	0.657114	0.781779	0.124665	FALSE	FALSE	FALSE	FALSE
ENSG00000176946.7	THAP4	9278	1.64281e-21	4.59131e-20	1.32311	1.24565	-0.0774605	FALSE	FALSE	FALSE	FALSE
ENSG00000255103.1	KIAA0754	1198	1.64281e-21	4.59131e-20	0.0997011	0.327192	0.227491	TRUE	FALSE	FALSE	FALSE
ENSG00000082516.8	GEMIN5	1199	1.68053e-21	4.69013e-20	0.686591	0.791846	0.105255	FALSE	FALSE	FALSE	FALSE
ENSG00000169914.5	OTUD3	1201	1.75856e-21	4.90102e-20	0.427499	0.514069	0.0865705	FALSE	FALSE	FALSE	FALSE
ENSG00000147548.12	WHSC1L1	1202	1.79891e-21	4.99945e-20	0.546554	0.635879	0.0893247	FALSE	FALSE	FALSE	FALSE
ENSG00000197555.5	SIPA1L1	1202	1.79891e-21	4.99945e-20	0.27014	0.343365	0.0732243	FALSE	FALSE	FALSE	FALSE
ENSG00000071537.9	SEL1L	1203	1.84017e-21	5.09276e-20	0.928015	1.06067	0.132659	FALSE	FALSE	FALSE	FALSE
ENSG00000204978.2	C19orf69	1203	1.84017e-21	5.09276e-20	0.193088	0.414405	0.221317	TRUE	FALSE	FALSE	FALSE
ENSG00000229833.5	PET100	9273	1.84017e-21	5.09276e-20	1.38037	1.23636	-0.144014	FALSE	FALSE	FALSE	FALSE
ENSG00000136810.8	TXN	9272	1.88237e-21	5.18788e-20	1.54322	1.42246	-0.120763	FALSE	FALSE	FALSE	FALSE
ENSG00000169976.5	SF3B5	9272	1.88237e-21	5.18788e-20	1.78392	1.68676	-0.0971534	FALSE	FALSE	FALSE	FALSE
ENSG00000109654.10	TRIM2	1205	1.92553e-21	5.29947e-20	0.520073	0.658778	0.138706	FALSE	FALSE	FALSE	FALSE
ENSG00000020577.9	SAMD4A	1206	1.96967e-21	5.40597e-20	1.20204	1.37694	0.174902	FALSE	FALSE	FALSE	FALSE
ENSG00000130779.15	CLIP1	1206	1.96967e-21	5.40597e-20	0.848033	0.983629	0.135596	FALSE	FALSE	FALSE	FALSE
ENSG00000088179.4	PTPN4	1207	2.0148e-21	5.51462e-20	0.439419	0.548272	0.108853	FALSE	FALSE	FALSE	FALSE
ENSG00000125971.12	DYNLRB1	9269	2.0148e-21	5.51462e-20	1.4095	1.32579	-0.0837056	FALSE	FALSE	FALSE	FALSE
ENSG00000110075.10	PPP6R3	1208	2.06096e-21	5.6332e-20	0.998485	1.08956	0.0910759	FALSE	FALSE	FALSE	FALSE
ENSG00000112531.12	QKI	1209	2.10817e-21	5.74642e-20	1.33605	1.45312	0.117069	FALSE	FALSE	FALSE	FALSE
ENSG00000173575.14	CHD2	1209	2.10817e-21	5.74642e-20	0.654991	0.772048	0.117056	FALSE	FALSE	FALSE	FALSE
ENSG00000181873.8	IBA57	1210	2.15644e-21	5.85392e-20	0.461325	0.559859	0.0985336	FALSE	FALSE	FALSE	FALSE
ENSG00000197694.9	SPTAN1	1210	2.15644e-21	5.85392e-20	1.42298	1.57005	0.147075	FALSE	FALSE	FALSE	FALSE
ENSG00000042753.7	AP2S1	9265	2.20581e-21	5.94731e-20	1.37349	1.25428	-0.119205	FALSE	FALSE	FALSE	FALSE
ENSG00000101350.6	KIF3B	1211	2.20581e-21	5.94731e-20	0.660948	0.785241	0.124293	FALSE	FALSE	FALSE	FALSE
ENSG00000115977.14	AAK1	1211	2.20581e-21	5.94731e-20	0.449205	0.629385	0.18018	FALSE	FALSE	FALSE	FALSE
ENSG00000158636.12	C11orf30	1211	2.20581e-21	5.94731e-20	0.43557	0.520641	0.0850717	FALSE	FALSE	FALSE	FALSE
ENSG00000175104.10	TRAF6	1211	2.20581e-21	5.94731e-20	0.562061	0.66393	0.101869	FALSE	FALSE	FALSE	FALSE
ENSG00000014123.9	UFL1	1213	2.30793e-21	6.19741e-20	0.980674	1.11622	0.135541	FALSE	FALSE	FALSE	FALSE
ENSG00000138674.12	SEC31A	1213	2.30793e-21	6.19741e-20	1.17978	1.29523	0.11545	FALSE	FALSE	FALSE	FALSE
ENSG00000111615.8	KRR1	1214	2.36073e-21	6.3221e-20	0.654276	0.750072	0.0957954	FALSE	FALSE	FALSE	FALSE
ENSG00000126756.7	UXT	9262	2.36073e-21	6.3221e-20	1.48204	1.39474	-0.0873058	FALSE	FALSE	FALSE	FALSE
ENSG00000125656.4	CLPP	9261	2.41472e-21	6.44931e-20	1.25235	1.16045	-0.0919046	FALSE	FALSE	FALSE	FALSE
ENSG00000198791.7	CNOT7	1215	2.41472e-21	6.44931e-20	0.868818	0.947587	0.0787689	FALSE	FALSE	FALSE	FALSE
ENSG00000008710.13	PKD1	1217	2.52639e-21	6.73852e-20	1.03731	1.15434	0.117027	FALSE	FALSE	FALSE	FALSE
ENSG00000095564.9	BTAF1	1218	2.58413e-21	6.84658e-20	0.661627	0.805752	0.144125	FALSE	FALSE	FALSE	FALSE
ENSG00000100503.19	NIN	1218	2.58413e-21	6.84658e-20	0.582019	0.712658	0.130639	FALSE	FALSE	FALSE	FALSE
ENSG00000143324.9	XPR1	1218	2.58413e-21	6.84658e-20	1.11526	1.36356	0.248299	TRUE	FALSE	FALSE	FALSE
ENSG00000164327.8	RICTOR	1218	2.58413e-21	6.84658e-20	0.619133	0.774111	0.154978	FALSE	FALSE	FALSE	FALSE
ENSG00000174485.10	DENND4A	1218	2.58413e-21	6.84658e-20	0.371379	0.483998	0.112619	FALSE	FALSE	FALSE	FALSE
ENSG00000102781.9	KATNAL1	1219	2.64318e-21	6.98438e-20	0.725669	0.870621	0.144953	FALSE	FALSE	FALSE	FALSE
ENSG00000139496.11	NUPL1	1219	2.64318e-21	6.98438e-20	0.637006	0.727337	0.0903315	FALSE	FALSE	FALSE	FALSE
ENSG00000083857.9	FAT1	1220	2.70356e-21	7.12498e-20	0.678098	0.831168	0.153071	FALSE	FALSE	TRUE	FALSE
ENSG00000167978.12	SRRM2	1220	2.70356e-21	7.12498e-20	1.69302	1.85044	0.157419	FALSE	FALSE	FALSE	FALSE
ENSG00000139746.11	RBM26	1222	2.82843e-21	7.43437e-20	0.738345	0.833895	0.0955506	FALSE	FALSE	FALSE	FALSE
ENSG00000072364.8	AFF4	1223	2.893e-21	7.57401e-20	0.830766	0.981977	0.151211	FALSE	FALSE	FALSE	FALSE
ENSG00000165417.7	GTF2A1	1223	2.893e-21	7.57401e-20	0.652832	0.761844	0.109012	FALSE	FALSE	FALSE	FALSE
ENSG00000166170.9	BAG5	1223	2.893e-21	7.57401e-20	0.790737	0.876162	0.0854257	FALSE	FALSE	FALSE	FALSE
ENSG00000112685.9	EXOC2	1224	2.95901e-21	7.73666e-20	0.713276	0.819785	0.106508	FALSE	FALSE	FALSE	FALSE
ENSG00000110321.11	EIF4G2	1225	3.02652e-21	7.8924e-20	1.93358	2.0454	0.111828	FALSE	FALSE	FALSE	FALSE
ENSG00000140836.10	ZFHX3	1225	3.02652e-21	7.8924e-20	0.358963	0.462234	0.10327	FALSE	FALSE	FALSE	FALSE
ENSG00000125743.6	SNRPD2	9250	3.09556e-21	8.01979e-20	1.62073	1.53284	-0.0878907	FALSE	FALSE	FALSE	FALSE
ENSG00000136381.8	IREB2	1226	3.09556e-21	8.01979e-20	0.62345	0.725606	0.102156	FALSE	FALSE	FALSE	FALSE
ENSG00000198589.6	LRBA	1226	3.09556e-21	8.01979e-20	0.473285	0.600089	0.126804	FALSE	FALSE	FALSE	FALSE
ENSG00000214239.1	AL591025.1	1226	3.09556e-21	8.01979e-20	0.137037	0.368749	0.231712	TRUE	FALSE	FALSE	FALSE
ENSG00000065060.12	UHRF1BP1	1227	3.16615e-21	8.19199e-20	0.665142	0.794425	0.129283	FALSE	FALSE	FALSE	FALSE
ENSG00000084112.10	SSH1	1228	3.23833e-21	8.35699e-20	0.814951	0.950815	0.135864	FALSE	FALSE	FALSE	FALSE
ENSG00000167981.4	ZNF597	1228	3.23833e-21	8.35699e-20	0.234675	0.327511	0.0928353	FALSE	FALSE	FALSE	FALSE
ENSG00000133027.13	PEMT	9247	3.31214e-21	8.53638e-20	0.892603	0.7762	-0.116403	FALSE	FALSE	FALSE	FALSE
ENSG00000171681.8	ATF7IP	1230	3.38761e-21	8.69705e-20	0.577657	0.741951	0.164294	FALSE	FALSE	FALSE	FALSE
ENSG00000173436.9	MINOS1	9246	3.38761e-21	8.69705e-20	1.07144	0.966228	-0.10521	FALSE	FALSE	FALSE	FALSE
ENSG00000100354.16	TNRC6B	1232	3.54369e-21	9.051e-20	0.524547	0.644891	0.120344	FALSE	FALSE	FALSE	TRUE
ENSG00000166233.8	ARIH1	1232	3.54369e-21	9.051e-20	1.0155	1.09445	0.0789523	FALSE	FALSE	FALSE	FALSE
ENSG00000183023.14	SLC8A1	1232	3.54369e-21	9.051e-20	1.19579	1.42584	0.230043	TRUE	FALSE	FALSE	FALSE
ENSG00000163539.11	CLASP2	1234	3.70689e-21	9.44354e-20	0.710861	0.859413	0.148552	FALSE	FALSE	FALSE	FALSE
ENSG00000198198.9	SZT2	1234	3.70689e-21	9.44354e-20	0.509612	0.599319	0.0897066	FALSE	FALSE	FALSE	FALSE
ENSG00000091157.9	WDR7	1235	3.79125e-21	9.60918e-20	0.442125	0.537928	0.0958028	FALSE	FALSE	FALSE	FALSE
ENSG00000131495.4	NDUFA2	9241	3.79125e-21	9.60918e-20	1.7244	1.59546	-0.128941	FALSE	FALSE	FALSE	FALSE
ENSG00000136731.8	UGGT1	1235	3.79125e-21	9.60918e-20	0.707928	0.830079	0.122151	FALSE	FALSE	FALSE	FALSE
ENSG00000149357.5	LAMTOR1	9241	3.79125e-21	9.60918e-20	1.41915	1.33927	-0.0798844	FALSE	FALSE	FALSE	FALSE
ENSG00000115020.12	PIKFYVE	1236	3.87752e-21	9.79036e-20	0.552533	0.676998	0.124465	FALSE	FALSE	FALSE	FALSE
ENSG00000145833.11	DDX46	1236	3.87752e-21	9.79036e-20	0.755528	0.844942	0.0894136	FALSE	FALSE	FALSE	FALSE
ENSG00000186566.7	GPATCH8	1236	3.87752e-21	9.79036e-20	0.794751	0.914879	0.120129	FALSE	FALSE	FALSE	FALSE
ENSG00000124422.7	USP22	1237	3.96572e-21	1.00004e-19	1.42851	1.53116	0.10265	FALSE	FALSE	FALSE	FALSE
ENSG00000101782.10	RIOK3	1238	4.0559e-21	1.02019e-19	1.16042	1.24812	0.0877021	FALSE	FALSE	FALSE	FALSE
ENSG00000159199.9	ATP5G1	9238	4.0559e-21	1.02019e-19	1.91037	1.74516	-0.165207	FALSE	FALSE	FALSE	FALSE
ENSG00000107890.12	ANKRD26	1239	4.14812e-21	1.04075e-19	0.436919	0.58543	0.148511	FALSE	FALSE	FALSE	FALSE
ENSG00000170606.9	HSPA4	1239	4.14812e-21	1.04075e-19	1.38318	1.53665	0.153473	FALSE	FALSE	FALSE	FALSE
ENSG00000146909.3	NOM1	1240	4.24241e-21	1.05906e-19	0.45468	0.531579	0.0768983	FALSE	FALSE	FALSE	FALSE
ENSG00000149308.12	NPAT	1240	4.24241e-21	1.05906e-19	0.351542	0.438592	0.0870502	FALSE	FALSE	FALSE	FALSE
ENSG00000167468.12	GPX4	9236	4.24241e-21	1.05906e-19	1.89394	1.75639	-0.137546	FALSE	FALSE	FALSE	FALSE
ENSG00000198160.10	MIER1	1240	4.24241e-21	1.05906e-19	0.588377	0.668292	0.0799143	FALSE	FALSE	FALSE	FALSE
ENSG00000198780.7	FAM169A	1241	4.33882e-21	1.08176e-19	0.251928	0.359573	0.107645	FALSE	FALSE	FALSE	FALSE
ENSG00000070182.13	SPTB	1242	4.43739e-21	1.10219e-19	1.09674	1.24128	0.144546	FALSE	FALSE	FALSE	FALSE
ENSG00000075420.8	FNDC3B	1242	4.43739e-21	1.10219e-19	0.751091	0.903356	0.152264	FALSE	FALSE	TRUE	FALSE
ENSG00000167770.7	OTUB1	9234	4.43739e-21	1.10219e-19	1.10751	1.03704	-0.0704696	FALSE	FALSE	FALSE	FALSE
ENSG00000104979.4	C19orf53	9233	4.53818e-21	1.12582e-19	1.70824	1.61152	-0.096721	FALSE	FALSE	FALSE	FALSE
ENSG00000170500.8	LONRF2	1245	4.7466e-21	1.17459e-19	0.577366	0.746817	0.169451	FALSE	FALSE	FALSE	FALSE
ENSG00000205155.3	PSENEN	9231	4.7466e-21	1.17459e-19	1.11002	0.989825	-0.120192	FALSE	FALSE	FALSE	FALSE
ENSG00000105364.9	MRPL4	9230	4.85433e-21	1.19827e-19	1.13932	1.04511	-0.0942045	FALSE	FALSE	FALSE	FALSE
ENSG00000109436.7	TBC1D9	1246	4.85433e-21	1.19827e-19	0.735698	0.856831	0.121133	FALSE	FALSE	FALSE	FALSE
ENSG00000131469.8	RPL27	9229	4.96448e-21	1.22394e-19	2.16841	2.07018	-0.0982354	FALSE	FALSE	FALSE	FALSE
ENSG00000198690.5	FAN1	1248	5.0771e-21	1.25015e-19	0.581888	0.748238	0.166349	FALSE	FALSE	FALSE	FALSE
ENSG00000055332.12	EIF2AK2	1250	5.30998e-21	1.30426e-19	0.598191	0.720276	0.122085	FALSE	FALSE	FALSE	FALSE
ENSG00000117419.10	ERI3	9226	5.30998e-21	1.30426e-19	1.22357	1.16077	-0.0628017	FALSE	FALSE	FALSE	FALSE
ENSG00000071082.6	RPL31	9225	5.43035e-21	1.3289e-19	1.76756	1.6741	-0.0934571	FALSE	FALSE	FALSE	FALSE
ENSG00000138688.11	KIAA1109	1251	5.43035e-21	1.3289e-19	0.551423	0.662548	0.111125	FALSE	FALSE	FALSE	FALSE
ENSG00000167637.12	ZNF283	1251	5.43035e-21	1.3289e-19	0.286458	0.380236	0.0937782	FALSE	FALSE	FALSE	FALSE
ENSG00000086504.11	MRPL28	9224	5.55341e-21	1.35734e-19	1.37827	1.28206	-0.0962039	FALSE	FALSE	FALSE	FALSE
ENSG00000128346.6	C22orf23	1254	5.80788e-21	1.41432e-19	0.537254	0.629512	0.092258	FALSE	FALSE	FALSE	FALSE
ENSG00000147123.10	NDUFB11	9222	5.80788e-21	1.41432e-19	1.93326	1.82051	-0.11275	FALSE	FALSE	FALSE	FALSE
ENSG00000170153.6	RNF150	1254	5.80788e-21	1.41432e-19	0.960618	1.17409	0.213472	TRUE	FALSE	FALSE	TRUE
ENSG00000054793.9	ATP9A	1256	6.07388e-21	1.47009e-19	0.775483	0.929671	0.154188	FALSE	FALSE	TRUE	FALSE
ENSG00000095637.16	SORBS1	1256	6.07388e-21	1.47009e-19	1.89317	2.11621	0.22304	TRUE	FALSE	TRUE	FALSE
ENSG00000167522.10	ANKRD11	1256	6.07388e-21	1.47009e-19	0.842555	0.94887	0.106314	FALSE	FALSE	FALSE	FALSE
ENSG00000182504.6	CEP97	1256	6.07388e-21	1.47009e-19	0.257222	0.339114	0.0818923	FALSE	FALSE	FALSE	FALSE
ENSG00000196263.3	ZNF471	1256	6.07388e-21	1.47009e-19	0.400601	0.519835	0.119234	FALSE	FALSE	FALSE	FALSE
ENSG00000180357.5	ZNF609	1257	6.21136e-21	1.49971e-19	0.50748	0.60873	0.10125	FALSE	FALSE	FALSE	TRUE
ENSG00000187555.10	USP7	1257	6.21136e-21	1.49971e-19	1.10882	1.17827	0.0694528	FALSE	FALSE	FALSE	FALSE
ENSG00000073910.15	FRY	1258	6.35192e-21	1.52993e-19	0.94908	1.11236	0.163278	FALSE	FALSE	FALSE	FALSE
ENSG00000144228.4	SPOPL	1258	6.35192e-21	1.52993e-19	0.506279	0.609397	0.103117	FALSE	FALSE	FALSE	FALSE
ENSG00000154001.9	PPP2R5E	1259	6.49562e-21	1.56264e-19	0.681321	0.762388	0.0810674	FALSE	FALSE	FALSE	FALSE
ENSG00000078699.17	CBFA2T2	1262	6.9463e-21	1.66502e-19	0.543397	0.646012	0.102615	FALSE	FALSE	FALSE	FALSE
ENSG00000118482.7	PHF3	1262	6.9463e-21	1.66502e-19	0.712677	0.846843	0.134166	FALSE	FALSE	FALSE	FALSE
ENSG00000136758.14	YME1L1	1262	6.9463e-21	1.66502e-19	1.27854	1.37729	0.0987429	FALSE	FALSE	FALSE	FALSE
ENSG00000143776.14	CDC42BPA	1263	7.10329e-21	1.69855e-19	0.740249	0.850241	0.109992	FALSE	FALSE	FALSE	FALSE
ENSG00000173706.8	HEG1	1263	7.10329e-21	1.69855e-19	1.20054	1.3926	0.192064	TRUE	FALSE	FALSE	FALSE
ENSG00000077235.13	GTF3C1	1264	7.2638e-21	1.73068e-19	0.957292	1.05403	0.0967375	FALSE	FALSE	FALSE	FALSE
ENSG00000185483.7	ROR1	1264	7.2638e-21	1.73068e-19	0.528979	0.742031	0.213051	TRUE	FALSE	TRUE	FALSE
ENSG00000126001.11	CEP250	1266	7.59563e-21	1.80542e-19	0.46039	0.563511	0.103121	FALSE	FALSE	FALSE	FALSE
ENSG00000160218.8	TRAPPC10	1266	7.59563e-21	1.80542e-19	0.612469	0.696363	0.0838947	FALSE	FALSE	FALSE	FALSE
ENSG00000126070.14	AGO3	1267	7.76713e-21	1.84177e-19	0.296416	0.359508	0.0630919	FALSE	FALSE	FALSE	FALSE
ENSG00000141759.10	TXNL4A	9209	7.76713e-21	1.84177e-19	1.10609	1.01797	-0.0881225	FALSE	FALSE	FALSE	FALSE
ENSG00000180008.8	SOCS4	1268	7.94246e-21	1.87886e-19	0.55537	0.657772	0.102402	FALSE	FALSE	FALSE	FALSE
ENSG00000084676.11	NCOA1	1270	8.30494e-21	1.95299e-19	0.84775	0.950131	0.102381	FALSE	FALSE	FALSE	TRUE
ENSG00000105258.4	POLR2I	9206	8.30494e-21	1.95299e-19	1.40911	1.27919	-0.129925	FALSE	FALSE	FALSE	FALSE
ENSG00000136813.10	KIAA0368	1270	8.30494e-21	1.95299e-19	1.1934	1.28166	0.0882537	FALSE	FALSE	FALSE	FALSE
ENSG00000138757.10	G3BP2	1270	8.30494e-21	1.95299e-19	1.09818	1.22286	0.124687	FALSE	FALSE	FALSE	FALSE
ENSG00000182405.4	PGBD4	1270	8.30494e-21	1.95299e-19	0.225272	0.345135	0.119864	FALSE	FALSE	FALSE	FALSE
ENSG00000128829.7	EIF2AK4	1271	8.49226e-21	1.99468e-19	0.61839	0.714181	0.0957911	FALSE	FALSE	FALSE	FALSE
ENSG00000107669.13	ATE1	1272	8.68377e-21	2.03725e-19	0.876672	1.00715	0.130475	FALSE	FALSE	FALSE	FALSE
ENSG00000164070.7	HSPA4L	1273	8.87954e-21	2.07827e-19	0.364105	0.518752	0.154647	FALSE	FALSE	FALSE	FALSE
ENSG00000213465.3	ARL2	9203	8.87954e-21	2.07827e-19	1.38391	1.27604	-0.107869	FALSE	FALSE	FALSE	FALSE
ENSG00000169718.13	DUS1L	9201	9.28427e-21	2.16789e-19	1.0973	0.977324	-0.119979	FALSE	FALSE	FALSE	FALSE
ENSG00000185621.7	LMLN	1275	9.28427e-21	2.16789e-19	0.412114	0.544747	0.132633	FALSE	FALSE	FALSE	FALSE
ENSG00000134248.9	LAMTOR5	9200	9.49343e-21	2.21413e-19	1.5793	1.4945	-0.0847929	FALSE	FALSE	FALSE	FALSE
ENSG00000035928.10	RFC1	1277	9.70724e-21	2.25605e-19	0.70027	0.811633	0.111363	FALSE	FALSE	FALSE	FALSE
ENSG00000114316.8	USP4	1277	9.70724e-21	2.25605e-19	0.955988	1.03133	0.0753436	FALSE	FALSE	FALSE	FALSE
ENSG00000162702.7	ZNF281	1277	9.70724e-21	2.25605e-19	0.497198	0.601395	0.104197	FALSE	FALSE	FALSE	FALSE
ENSG00000030066.9	NUP160	1278	9.92582e-21	2.30416e-19	0.621959	0.70666	0.0847013	FALSE	FALSE	FALSE	FALSE
ENSG00000054965.6	FAM168A	1279	1.01493e-20	2.3478e-19	0.866398	0.982741	0.116343	FALSE	FALSE	FALSE	FALSE
ENSG00000154310.12	TNIK	1279	1.01493e-20	2.3478e-19	0.582686	0.744623	0.161937	FALSE	FALSE	TRUE	FALSE
ENSG00000198453.8	ZNF568	1279	1.01493e-20	2.3478e-19	0.218391	0.275756	0.0573643	FALSE	FALSE	FALSE	FALSE
ENSG00000132912.8	DCTN4	1280	1.03777e-20	2.39506e-19	1.00439	1.09001	0.0856176	FALSE	FALSE	FALSE	FALSE
ENSG00000143344.11	RGL1	1280	1.03777e-20	2.39506e-19	0.820429	0.972398	0.151968	FALSE	FALSE	FALSE	FALSE
ENSG00000063587.12	ZNF275	1281	1.06112e-20	2.44327e-19	0.460339	0.54266	0.0823214	FALSE	FALSE	FALSE	FALSE
ENSG00000187720.10	THSD4	1281	1.06112e-20	2.44327e-19	0.989963	1.19647	0.206511	TRUE	FALSE	FALSE	FALSE
ENSG00000111647.8	UHRF1BP1L	1282	1.08499e-20	2.48958e-19	0.519914	0.628244	0.108331	FALSE	FALSE	FALSE	FALSE
ENSG00000137818.7	RPLP1	9194	1.08499e-20	2.48958e-19	2.39358	2.27502	-0.118565	FALSE	FALSE	FALSE	FALSE
ENSG00000155034.14	FBXL18	1282	1.08499e-20	2.48958e-19	0.220854	0.32524	0.104387	FALSE	FALSE	FALSE	FALSE
ENSG00000116199.7	FAM20B	1283	1.10938e-20	2.5397e-19	1.10767	1.19549	0.0878214	FALSE	FALSE	FALSE	FALSE
ENSG00000162290.12	DCP1A	1283	1.10938e-20	2.5397e-19	0.719781	0.820119	0.100338	FALSE	FALSE	FALSE	FALSE
ENSG00000154429.6	CCSAP	1284	1.13433e-20	2.59381e-19	0.28223	0.36295	0.0807195	FALSE	FALSE	FALSE	FALSE
ENSG00000090615.8	GOLGA3	1285	1.15982e-20	2.63694e-19	0.800777	0.909845	0.109068	FALSE	FALSE	FALSE	FALSE
ENSG00000108061.7	SHOC2	1285	1.15982e-20	2.63694e-19	0.973606	1.06077	0.0871626	FALSE	FALSE	FALSE	FALSE
ENSG00000149196.11	C11orf73	9191	1.15982e-20	2.63694e-19	1.04764	0.977198	-0.0704425	FALSE	FALSE	FALSE	FALSE
ENSG00000167986.9	DDB1	1285	1.15982e-20	2.63694e-19	1.14156	1.21011	0.0685493	FALSE	FALSE	TRUE	FALSE
ENSG00000187792.3	ZNF70	1285	1.15982e-20	2.63694e-19	0.197789	0.297046	0.0992573	FALSE	FALSE	FALSE	FALSE
ENSG00000053438.7	NNAT	1287	1.21253e-20	2.75362e-19	0.224967	0.391838	0.166871	FALSE	FALSE	FALSE	FALSE
ENSG00000163492.9	CCDC141	1289	1.2676e-20	2.8754e-19	0.812915	1.08341	0.270497	TRUE	FALSE	FALSE	FALSE
ENSG00000107854.5	TNKS2	1292	1.35488e-20	3.06289e-19	0.802986	0.910188	0.107202	FALSE	FALSE	FALSE	FALSE
ENSG00000149187.13	CELF1	1292	1.35488e-20	3.06289e-19	1.00512	1.10339	0.0982705	FALSE	FALSE	FALSE	FALSE
ENSG00000119682.12	AREL1	1293	1.38527e-20	3.11389e-19	0.709573	0.785672	0.0760982	FALSE	FALSE	FALSE	FALSE
ENSG00000168769.8	TET2	1293	1.38527e-20	3.11389e-19	0.258388	0.338732	0.0803449	FALSE	FALSE	FALSE	TRUE
ENSG00000173821.15	RNF213	1293	1.38527e-20	3.11389e-19	0.527275	0.649221	0.121946	FALSE	FALSE	FALSE	FALSE
ENSG00000182141.5	ZNF708	1293	1.38527e-20	3.11389e-19	0.305977	0.392526	0.0865493	FALSE	FALSE	FALSE	FALSE
ENSG00000090863.7	GLG1	1294	1.41634e-20	3.17295e-19	1.10594	1.23389	0.127951	FALSE	FALSE	FALSE	FALSE
ENSG00000112419.10	PHACTR2	1294	1.41634e-20	3.17295e-19	0.68103	0.837787	0.156757	FALSE	FALSE	FALSE	TRUE
ENSG00000129680.11	MAP7D3	1294	1.41634e-20	3.17295e-19	0.620361	0.715499	0.0951383	FALSE	FALSE	FALSE	FALSE
ENSG00000075568.12	TMEM131	1295	1.4481e-20	3.24044e-19	0.718506	0.813691	0.0951854	FALSE	FALSE	FALSE	FALSE
ENSG00000198380.8	GFPT1	1296	1.48055e-20	3.30563e-19	0.886789	1.01544	0.128655	FALSE	FALSE	FALSE	FALSE
ENSG00000228474.1	OST4	9180	1.48055e-20	3.30563e-19	2.17264	2.08472	-0.0879236	FALSE	FALSE	FALSE	FALSE
ENSG00000069869.11	NEDD4	1297	1.51373e-20	3.37591e-19	0.361568	0.446577	0.085009	FALSE	FALSE	FALSE	FALSE
ENSG00000159082.13	SYNJ1	1298	1.54765e-20	3.44768e-19	0.459303	0.562342	0.10304	FALSE	FALSE	FALSE	FALSE
ENSG00000131437.11	KIF3A	1299	1.58231e-20	3.51702e-19	0.485974	0.609194	0.12322	FALSE	FALSE	FALSE	FALSE
ENSG00000005075.11	POLR2J	9176	1.61774e-20	3.58775e-19	1.63187	1.53393	-0.0979328	FALSE	FALSE	FALSE	FALSE
ENSG00000170835.10	CEL	9176	1.61774e-20	3.58775e-19	0.370935	0.202476	-0.168458	FALSE	FALSE	FALSE	FALSE
ENSG00000119707.9	RBM25	1301	1.65396e-20	3.66398e-19	0.982423	1.09322	0.110793	FALSE	FALSE	FALSE	FALSE
ENSG00000094916.9	CBX5	1302	1.69098e-20	3.73765e-19	0.829707	0.920755	0.091048	FALSE	FALSE	FALSE	FALSE
ENSG00000146676.5	PURB	1302	1.69098e-20	3.73765e-19	0.748138	0.836517	0.0883794	FALSE	FALSE	FALSE	TRUE
ENSG00000170776.15	AKAP13	1304	1.76749e-20	3.89377e-19	1.24559	1.45408	0.208489	TRUE	FALSE	FALSE	FALSE
ENSG00000180370.6	PAK2	1304	1.76749e-20	3.89377e-19	1.08447	1.18891	0.104445	FALSE	FALSE	FALSE	FALSE
ENSG00000089048.10	ESF1	1306	1.84742e-20	4.05637e-19	0.785795	0.896914	0.111119	FALSE	FALSE	FALSE	FALSE
ENSG00000163029.11	SMC6	1306	1.84742e-20	4.05637e-19	0.523526	0.607542	0.0840165	FALSE	FALSE	FALSE	FALSE
ENSG00000106460.14	TMEM106B	1309	1.97407e-20	4.31538e-19	0.60437	0.723204	0.118834	FALSE	FALSE	FALSE	FALSE
ENSG00000122034.8	GTF3A	9167	1.97407e-20	4.31538e-19	1.70141	1.60712	-0.0942845	FALSE	FALSE	FALSE	FALSE
ENSG00000129292.16	PHF20L1	1309	1.97407e-20	4.31538e-19	0.553806	0.645913	0.092107	FALSE	FALSE	FALSE	FALSE
ENSG00000185278.10	ZBTB37	1309	1.97407e-20	4.31538e-19	0.269676	0.353096	0.0834199	FALSE	FALSE	FALSE	FALSE
ENSG00000163635.13	ATXN7	1310	2.01817e-20	4.40692e-19	0.515625	0.629334	0.113709	FALSE	FALSE	FALSE	FALSE
ENSG00000132142.15	ACACA	1311	2.06323e-20	4.48561e-19	0.425532	0.529405	0.103873	FALSE	FALSE	FALSE	FALSE
ENSG00000149311.13	ATM	1311	2.06323e-20	4.48561e-19	0.386048	0.484493	0.0984454	FALSE	FALSE	FALSE	FALSE
ENSG00000165934.8	CPSF2	1311	2.06323e-20	4.48561e-19	0.81275	0.929324	0.116574	FALSE	FALSE	TRUE	FALSE
ENSG00000197608.7	ZNF841	1311	2.06323e-20	4.48561e-19	0.433815	0.540757	0.106942	FALSE	FALSE	FALSE	FALSE
ENSG00000114904.8	NEK4	1312	2.1093e-20	4.57575e-19	0.623105	0.735216	0.112111	FALSE	FALSE	FALSE	FALSE
ENSG00000180992.5	MRPL14	9164	2.1093e-20	4.57575e-19	1.46551	1.35585	-0.109659	FALSE	FALSE	TRUE	FALSE
ENSG00000181315.6	ZNF322	1313	2.15638e-20	4.67277e-19	0.322878	0.434984	0.112107	FALSE	FALSE	FALSE	FALSE
ENSG00000174989.8	FBXW8	1314	2.20449e-20	4.77184e-19	0.470795	0.561297	0.0905028	FALSE	FALSE	FALSE	FALSE
ENSG00000070018.4	LRP6	1316	2.30394e-20	4.96546e-19	0.497436	0.609805	0.11237	FALSE	FALSE	FALSE	FALSE
ENSG00000070778.8	PTPN21	1316	2.30394e-20	4.96546e-19	0.910143	1.06144	0.151294	FALSE	FALSE	FALSE	FALSE
ENSG00000163125.11	RPRD2	1316	2.30394e-20	4.96546e-19	0.699972	0.817039	0.117067	FALSE	FALSE	FALSE	FALSE
ENSG00000225663.3	FAM195B	9160	2.30394e-20	4.96546e-19	0.885483	0.778687	-0.106796	FALSE	FALSE	FALSE	FALSE
ENSG00000115993.7	TRAK2	1317	2.35531e-20	5.06518e-19	1.3741	1.56725	0.193146	TRUE	FALSE	FALSE	FALSE
ENSG00000149289.6	ZC3H12C	1317	2.35531e-20	5.06518e-19	0.46786	0.572415	0.104555	FALSE	FALSE	FALSE	FALSE
ENSG00000166595.7	FAM96B	9158	2.40781e-20	5.16134e-19	1.83286	1.70365	-0.129208	FALSE	FALSE	FALSE	FALSE
ENSG00000170832.8	USP32	1318	2.40781e-20	5.16134e-19	0.623023	0.751734	0.128712	FALSE	FALSE	FALSE	FALSE
ENSG00000225119.3	LINC00999	1318	2.40781e-20	5.16134e-19	0.36285	0.531502	0.168652	FALSE	FALSE	FALSE	FALSE
ENSG00000004897.7	CDC27	1319	2.46147e-20	5.25934e-19	0.940228	1.03826	0.098028	FALSE	FALSE	FALSE	FALSE
ENSG00000083642.14	PDS5B	1319	2.46147e-20	5.25934e-19	0.388287	0.460484	0.0721973	FALSE	FALSE	FALSE	FALSE
ENSG00000214106.3	PAXIP1-AS2	1319	2.46147e-20	5.25934e-19	0.272973	0.358746	0.0857733	FALSE	FALSE	FALSE	FALSE
ENSG00000144824.15	PHLDB2	1320	2.51631e-20	5.3535e-19	1.10366	1.30859	0.20493	TRUE	FALSE	TRUE	FALSE
ENSG00000167291.11	TBC1D16	1320	2.51631e-20	5.3535e-19	0.546799	0.644012	0.0972133	FALSE	FALSE	TRUE	FALSE
ENSG00000178163.3	ZNF518B	1320	2.51631e-20	5.3535e-19	0.492986	0.580438	0.0874512	FALSE	FALSE	FALSE	FALSE
ENSG00000112651.7	MRPL2	9155	2.57236e-20	5.46689e-19	1.23299	1.13486	-0.098125	FALSE	FALSE	FALSE	FALSE
ENSG00000054148.13	PHPT1	9154	2.62965e-20	5.54711e-19	1.86293	1.73494	-0.127981	FALSE	FALSE	FALSE	FALSE
ENSG00000075391.12	RASAL2	1322	2.62965e-20	5.54711e-19	0.75462	0.925425	0.170805	FALSE	FALSE	FALSE	FALSE
ENSG00000085365.13	SCAMP1	1322	2.62965e-20	5.54711e-19	0.779872	0.870737	0.0908654	FALSE	FALSE	FALSE	TRUE
ENSG00000106028.6	SSBP1	9154	2.62965e-20	5.54711e-19	1.0676	0.993901	-0.0737015	FALSE	FALSE	FALSE	FALSE
ENSG00000118260.10	CREB1	1322	2.62965e-20	5.54711e-19	0.5799	0.68353	0.103629	FALSE	FALSE	FALSE	FALSE
ENSG00000140992.14	PDPK1	1322	2.62965e-20	5.54711e-19	0.701736	0.794881	0.0931444	FALSE	FALSE	FALSE	FALSE
ENSG00000146587.13	RBAK	1322	2.62965e-20	5.54711e-19	0.524342	0.617705	0.0933628	FALSE	FALSE	FALSE	FALSE
ENSG00000101745.11	ANKRD12	1324	2.74803e-20	5.79067e-19	0.546504	0.658749	0.112244	FALSE	FALSE	FALSE	FALSE
ENSG00000112210.7	RAB23	1325	2.80918e-20	5.89453e-19	0.506522	0.64481	0.138287	FALSE	FALSE	FALSE	FALSE
ENSG00000115677.12	HDLBP	1325	2.80918e-20	5.89453e-19	1.53228	1.63266	0.100378	FALSE	FALSE	FALSE	FALSE
ENSG00000117020.12	AKT3	1325	2.80918e-20	5.89453e-19	0.472097	0.588354	0.116257	FALSE	FALSE	FALSE	TRUE
ENSG00000197217.8	ENTPD4	1325	2.80918e-20	5.89453e-19	0.970371	1.07584	0.105473	FALSE	FALSE	FALSE	FALSE
ENSG00000067829.14	IDH3G	9150	2.87167e-20	5.98772e-19	1.47381	1.38425	-0.0895638	FALSE	FALSE	FALSE	FALSE
ENSG00000068650.14	ATP11A	1326	2.87167e-20	5.98772e-19	0.919757	1.08674	0.166985	FALSE	FALSE	FALSE	FALSE
ENSG00000069667.11	RORA	1326	2.87167e-20	5.98772e-19	0.35147	0.438843	0.0873731	FALSE	FALSE	FALSE	FALSE
ENSG00000101343.10	CRNKL1	1326	2.87167e-20	5.98772e-19	0.733119	0.823388	0.0902688	FALSE	FALSE	FALSE	FALSE
ENSG00000111670.10	GNPTAB	1326	2.87167e-20	5.98772e-19	0.791719	0.898632	0.106913	FALSE	FALSE	FALSE	FALSE
ENSG00000165392.5	WRN	1326	2.87167e-20	5.98772e-19	0.340042	0.424535	0.0844933	FALSE	FALSE	FALSE	FALSE
ENSG00000183011.9	LSMD1	9149	2.93554e-20	6.11448e-19	1.19806	1.07655	-0.121507	FALSE	FALSE	FALSE	FALSE
ENSG00000096696.9	DSP	1328	3.00082e-20	6.24389e-19	1.67584	1.87281	0.196969	TRUE	TRUE	FALSE	FALSE
ENSG00000036257.8	CUL3	1329	3.06752e-20	6.36271e-19	0.844691	0.913198	0.0685064	FALSE	FALSE	FALSE	TRUE
ENSG00000103061.7	SLC7A6OS	1329	3.06752e-20	6.36271e-19	0.311756	0.385997	0.0742412	FALSE	FALSE	FALSE	FALSE
ENSG00000135090.9	TAOK3	1329	3.06752e-20	6.36271e-19	0.601082	0.682943	0.0818603	FALSE	FALSE	TRUE	FALSE
ENSG00000197024.4	ZNF398	1330	3.1357e-20	6.49733e-19	0.373064	0.441847	0.0687825	FALSE	FALSE	FALSE	FALSE
ENSG00000152409.8	JMY	1331	3.20537e-20	6.62787e-19	0.570049	0.690075	0.120026	FALSE	FALSE	FALSE	FALSE
ENSG00000172915.14	NBEA	1331	3.20537e-20	6.62787e-19	0.568888	0.728727	0.159838	FALSE	FALSE	FALSE	FALSE
ENSG00000104343.15	UBE2W	1333	3.34933e-20	6.91117e-19	0.593346	0.66679	0.073444	FALSE	FALSE	FALSE	FALSE
ENSG00000167562.7	ZNF701	1333	3.34933e-20	6.91117e-19	0.205463	0.269508	0.0640449	FALSE	FALSE	FALSE	FALSE
ENSG00000110395.4	CBL	1334	3.42369e-20	7.05728e-19	0.390287	0.497228	0.106941	FALSE	FALSE	FALSE	TRUE
ENSG00000033800.9	PIAS1	1335	3.49968e-20	7.18412e-19	0.680119	0.817939	0.13782	FALSE	FALSE	FALSE	FALSE
ENSG00000110422.7	HIPK3	1335	3.49968e-20	7.18412e-19	1.37358	1.51057	0.136997	FALSE	FALSE	FALSE	FALSE
ENSG00000120451.6	SNX19	1335	3.49968e-20	7.18412e-19	1.02101	1.13287	0.111863	FALSE	FALSE	FALSE	FALSE
ENSG00000136628.13	EPRS	1335	3.49968e-20	7.18412e-19	1.194	1.32106	0.127058	FALSE	FALSE	FALSE	FALSE
ENSG00000149806.6	FAU	9140	3.57734e-20	7.33596e-19	2.07523	1.96587	-0.109364	FALSE	FALSE	FALSE	FALSE
ENSG00000178691.6	SUZ12	1338	3.73781e-20	7.64923e-19	0.645202	0.728862	0.0836595	FALSE	FALSE	FALSE	FALSE
ENSG00000188186.6	LAMTOR4	9138	3.73781e-20	7.64923e-19	1.32272	1.21954	-0.103183	FALSE	FALSE	FALSE	FALSE
ENSG00000156928.4	MALSU1	9137	3.82069e-20	7.79476e-19	1.00116	0.9117	-0.0894613	FALSE	FALSE	FALSE	FALSE
ENSG00000196504.11	PRPF40A	1339	3.82069e-20	7.79476e-19	0.752663	0.831448	0.0787844	FALSE	FALSE	FALSE	FALSE
ENSG00000215193.8	PEX26	1339	3.82069e-20	7.79476e-19	0.384221	0.432146	0.0479254	FALSE	FALSE	FALSE	FALSE
ENSG00000011405.9	PIK3C2A	1341	3.99194e-20	8.11082e-19	0.725057	0.848482	0.123425	FALSE	FALSE	FALSE	FALSE
ENSG00000084093.11	REST	1341	3.99194e-20	8.11082e-19	0.594676	0.711349	0.116674	FALSE	FALSE	FALSE	FALSE
ENSG00000172590.14	MRPL52	9135	3.99194e-20	8.11082e-19	1.06187	0.980394	-0.0814749	FALSE	FALSE	FALSE	FALSE
ENSG00000188227.8	ZNF793	1341	3.99194e-20	8.11082e-19	0.219599	0.294602	0.0750035	FALSE	FALSE	FALSE	FALSE
ENSG00000217128.7	FNIP1	1342	4.08039e-20	8.28207e-19	0.697859	0.835632	0.137773	FALSE	FALSE	FALSE	FALSE
ENSG00000008952.12	SEC62	1343	4.17077e-20	8.43966e-19	1.05761	1.13125	0.0736413	FALSE	FALSE	FALSE	FALSE
ENSG00000120868.9	APAF1	1343	4.17077e-20	8.43966e-19	0.243321	0.324281	0.0809598	FALSE	FALSE	FALSE	FALSE
ENSG00000157450.11	RNF111	1343	4.17077e-20	8.43966e-19	0.584882	0.68529	0.100408	FALSE	FALSE	FALSE	FALSE
ENSG00000116138.8	DNAJC16	1345	4.35752e-20	8.7907e-19	0.509728	0.588752	0.0790237	FALSE	FALSE	FALSE	TRUE
ENSG00000118965.10	WDR35	1345	4.35752e-20	8.7907e-19	0.373554	0.460637	0.0870828	FALSE	FALSE	FALSE	FALSE
ENSG00000153339.9	TRAPPC8	1345	4.35752e-20	8.7907e-19	0.695744	0.79779	0.102046	FALSE	FALSE	FALSE	FALSE
ENSG00000204308.6	RNF5	9130	4.45397e-20	8.97616e-19	1.47461	1.37208	-0.102536	FALSE	FALSE	FALSE	FALSE
ENSG00000198399.10	ITSN2	1347	4.55254e-20	9.16549e-19	0.669606	0.784068	0.114462	FALSE	FALSE	FALSE	FALSE
ENSG00000169967.12	MAP3K2	1349	4.75617e-20	9.5561e-19	0.531149	0.621829	0.0906795	FALSE	FALSE	FALSE	FALSE
ENSG00000214026.6	MRPL23	9127	4.75617e-20	9.5561e-19	1.18273	1.06002	-0.122708	FALSE	FALSE	FALSE	FALSE
ENSG00000100697.10	DICER1	1351	4.9688e-20	9.94311e-19	0.616631	0.719234	0.102603	FALSE	FALSE	FALSE	FALSE
ENSG00000108055.9	SMC3	1351	4.9688e-20	9.94311e-19	0.978302	1.08564	0.107333	FALSE	FALSE	FALSE	FALSE
ENSG00000130731.11	C16orf13	9125	4.9688e-20	9.94311e-19	1.2396	1.12465	-0.11495	FALSE	FALSE	FALSE	FALSE
ENSG00000134077.11	THUMPD3	1352	5.07862e-20	1.01424e-18	0.837732	0.918884	0.081152	FALSE	FALSE	FALSE	FALSE
ENSG00000253910.1	PCDHGB2	1352	5.07862e-20	1.01424e-18	0.182623	0.267443	0.0848199	FALSE	FALSE	FALSE	FALSE
ENSG00000113812.9	ACTR8	1354	5.30549e-20	1.05637e-18	0.792749	0.909108	0.116359	FALSE	FALSE	FALSE	FALSE
ENSG00000169860.4	P2RY1	1354	5.30549e-20	1.05637e-18	0.189467	0.34924	0.159773	FALSE	FALSE	FALSE	FALSE
ENSG00000198919.8	DZIP3	1355	5.42265e-20	1.07861e-18	0.647973	0.814494	0.166521	FALSE	FALSE	FALSE	FALSE
ENSG00000174233.7	ADCY6	1356	5.54238e-20	1.10133e-18	1.46778	1.6299	0.162118	FALSE	FALSE	TRUE	TRUE
ENSG00000072415.4	MPP5	1357	5.66471e-20	1.12115e-18	0.533993	0.619778	0.0857849	FALSE	FALSE	FALSE	FALSE
ENSG00000090905.13	TNRC6A	1357	5.66471e-20	1.12115e-18	0.788257	0.933546	0.145289	FALSE	FALSE	FALSE	FALSE
ENSG00000128463.8	EMC4	9119	5.66471e-20	1.12115e-18	1.14246	1.07575	-0.0667109	FALSE	FALSE	FALSE	FALSE
ENSG00000157107.9	FCHO2	1357	5.66471e-20	1.12115e-18	0.660061	0.759946	0.0998842	FALSE	FALSE	FALSE	FALSE
ENSG00000105866.9	SP4	1358	5.78971e-20	1.14248e-18	0.343801	0.443361	0.0995596	FALSE	FALSE	FALSE	FALSE
ENSG00000164114.14	MAP9	1358	5.78971e-20	1.14248e-18	0.327204	0.431935	0.104731	FALSE	FALSE	FALSE	FALSE
ENSG00000165644.6	COMTD1	9118	5.78971e-20	1.14248e-18	1.19898	1.00948	-0.189507	TRUE	FALSE	FALSE	FALSE
ENSG00000148158.12	SNX30	1359	5.91744e-20	1.16652e-18	0.238993	0.304047	0.0650542	FALSE	FALSE	TRUE	TRUE
ENSG00000067248.5	DHX29	1360	6.04795e-20	1.18754e-18	0.914355	1.0115	0.0971421	FALSE	FALSE	FALSE	FALSE
ENSG00000075539.9	FRYL	1360	6.04795e-20	1.18754e-18	0.519353	0.609419	0.0900659	FALSE	FALSE	FALSE	FALSE
ENSG00000112339.10	HBS1L	1360	6.04795e-20	1.18754e-18	0.755844	0.833099	0.0772554	FALSE	FALSE	FALSE	FALSE
ENSG00000114127.6	XRN1	1360	6.04795e-20	1.18754e-18	0.454764	0.548669	0.0939054	FALSE	FALSE	FALSE	FALSE
ENSG00000108298.5	RPL19	9115	6.18131e-20	1.21133e-18	2.31601	2.22074	-0.0952687	FALSE	FALSE	FALSE	FALSE
ENSG00000218891.2	ZNF579	9115	6.18131e-20	1.21133e-18	0.865237	0.744205	-0.121032	FALSE	FALSE	FALSE	FALSE
ENSG00000119041.6	GTF3C3	1362	6.31757e-20	1.2356e-18	0.654222	0.740477	0.0862549	FALSE	FALSE	FALSE	FALSE
ENSG00000072840.8	EVC	1363	6.4568e-20	1.25787e-18	0.342721	0.461528	0.118807	FALSE	FALSE	FALSE	FALSE
ENSG00000083799.13	CYLD	1363	6.4568e-20	1.25787e-18	0.683245	0.797592	0.114347	FALSE	FALSE	FALSE	FALSE
ENSG00000164323.8	KIAA1430	1363	6.4568e-20	1.25787e-18	0.506053	0.604429	0.0983757	FALSE	FALSE	FALSE	FALSE
ENSG00000183354.7	KIAA2026	1363	6.4568e-20	1.25787e-18	0.592853	0.704164	0.111311	FALSE	FALSE	FALSE	FALSE
ENSG00000204172.7	AGAP10	1364	6.59907e-20	1.28307e-18	0.19054	0.315329	0.12479	FALSE	FALSE	FALSE	FALSE
ENSG00000213516.5	RBMXL1	1364	6.59907e-20	1.28307e-18	0.6291	0.711052	0.0819515	FALSE	FALSE	FALSE	FALSE
ENSG00000112282.13	MED23	1365	6.74443e-20	1.30622e-18	0.53885	0.637384	0.0985349	FALSE	FALSE	FALSE	FALSE
ENSG00000126267.4	COX6B1	9111	6.74443e-20	1.30622e-18	2.54212	2.4236	-0.118518	FALSE	FALSE	FALSE	FALSE
ENSG00000268688.1	AC007382.1	1365	6.74443e-20	1.30622e-18	0.437144	0.608708	0.171565	FALSE	FALSE	FALSE	FALSE
ENSG00000101182.10	PSMA7	9110	6.89295e-20	1.32851e-18	1.90841	1.83113	-0.0772782	FALSE	FALSE	FALSE	FALSE
ENSG00000114302.11	PRKAR2A	1366	6.89295e-20	1.32851e-18	1.00254	1.11223	0.109697	FALSE	FALSE	FALSE	FALSE
ENSG00000151414.10	NEK7	1366	6.89295e-20	1.32851e-18	1.6777	1.86669	0.188993	TRUE	FALSE	TRUE	FALSE
ENSG00000187187.9	ZNF546	1366	6.89295e-20	1.32851e-18	0.327326	0.424309	0.0969829	FALSE	FALSE	FALSE	FALSE
ENSG00000196683.6	TOMM7	9110	6.89295e-20	1.32851e-18	1.9869	1.87476	-0.112145	FALSE	FALSE	FALSE	FALSE
ENSG00000048052.17	HDAC9	1367	7.04471e-20	1.35513e-18	0.334112	0.452398	0.118286	FALSE	FALSE	FALSE	FALSE
ENSG00000105393.11	BABAM1	9109	7.04471e-20	1.35513e-18	1.19929	1.12788	-0.0714158	FALSE	FALSE	FALSE	FALSE
ENSG00000152242.6	C18orf25	1368	7.19977e-20	1.38362e-18	0.939162	1.04438	0.105222	FALSE	FALSE	FALSE	FALSE
ENSG00000119402.12	FBXW2	1369	7.3582e-20	1.40998e-18	0.798046	0.870029	0.0719825	FALSE	FALSE	FALSE	FALSE
ENSG00000155592.11	ZKSCAN2	1369	7.3582e-20	1.40998e-18	0.252621	0.32185	0.0692284	FALSE	FALSE	FALSE	FALSE
ENSG00000213799.6	ZNF845	1369	7.3582e-20	1.40998e-18	0.300524	0.382695	0.0821718	FALSE	FALSE	FALSE	FALSE
ENSG00000134250.13	NOTCH2	1370	7.52008e-20	1.43546e-18	0.546126	0.670113	0.123987	FALSE	FALSE	FALSE	FALSE
ENSG00000169499.10	PLEKHA2	1370	7.52008e-20	1.43546e-18	1.02325	1.20987	0.186628	TRUE	FALSE	FALSE	FALSE
ENSG00000185591.5	SP1	1370	7.52008e-20	1.43546e-18	0.832243	0.94332	0.111077	FALSE	FALSE	FALSE	TRUE
ENSG00000211455.3	STK38L	1370	7.52008e-20	1.43546e-18	1.06836	1.27653	0.208171	TRUE	FALSE	FALSE	FALSE
ENSG00000061987.10	MON2	1371	7.68547e-20	1.46422e-18	0.521637	0.59579	0.0741531	FALSE	FALSE	FALSE	TRUE
ENSG00000157657.10	ZNF618	1371	7.68547e-20	1.46422e-18	0.180301	0.243826	0.0635247	FALSE	FALSE	FALSE	TRUE
ENSG00000145715.10	RASA1	1372	7.85446e-20	1.49355e-18	0.740779	0.843222	0.102443	FALSE	FALSE	FALSE	FALSE
ENSG00000214253.4	FIS1	9104	7.85446e-20	1.49355e-18	1.81071	1.71474	-0.0959724	FALSE	FALSE	FALSE	FALSE
ENSG00000131148.4	EMC8	9103	8.02712e-20	1.52492e-18	0.846942	0.792503	-0.0544392	FALSE	FALSE	FALSE	FALSE
ENSG00000129493.10	HEATR5A	1374	8.20353e-20	1.55546e-18	0.565372	0.655735	0.0903637	FALSE	FALSE	FALSE	FALSE
ENSG00000180628.10	PCGF5	1374	8.20353e-20	1.55546e-18	1.07307	1.1783	0.105228	FALSE	FALSE	FALSE	TRUE
ENSG00000126768.8	TIMM17B	9100	8.56793e-20	1.61838e-18	1.18725	1.10442	-0.0828317	FALSE	FALSE	FALSE	FALSE
ENSG00000157106.12	SMG1	1376	8.56793e-20	1.61838e-18	0.692244	0.820926	0.128682	FALSE	FALSE	FALSE	FALSE
ENSG00000171421.8	MRPL36	9100	8.56793e-20	1.61838e-18	1.16882	1.07013	-0.0986948	FALSE	FALSE	FALSE	FALSE
ENSG00000183230.12	CTNNA3	1376	8.56793e-20	1.61838e-18	0.880922	1.06974	0.188818	TRUE	FALSE	TRUE	FALSE
ENSG00000062725.5	APPBP2	1377	8.75608e-20	1.64765e-18	0.511466	0.580575	0.0691095	FALSE	FALSE	FALSE	FALSE
ENSG00000126883.12	NUP214	1377	8.75608e-20	1.64765e-18	0.593678	0.669846	0.0761682	FALSE	FALSE	FALSE	FALSE
ENSG00000145592.9	RPL37	9099	8.75608e-20	1.64765e-18	1.54569	1.44634	-0.0993494	FALSE	FALSE	FALSE	FALSE
ENSG00000174373.11	RALGAPA1	1377	8.75608e-20	1.64765e-18	0.395494	0.459408	0.0639145	FALSE	FALSE	FALSE	FALSE
ENSG00000127184.6	COX7C	9098	8.94832e-20	1.68223e-18	2.52261	2.41243	-0.110184	FALSE	FALSE	FALSE	FALSE
ENSG00000161677.7	JOSD2	9097	9.14472e-20	1.71591e-18	1.03929	0.88581	-0.15348	FALSE	FALSE	FALSE	FALSE
ENSG00000197121.10	PGAP1	1379	9.14472e-20	1.71591e-18	0.270412	0.346599	0.0761872	FALSE	FALSE	FALSE	FALSE
ENSG00000025293.11	PHF20	1380	9.34539e-20	1.74532e-18	0.682487	0.784243	0.101756	FALSE	FALSE	TRUE	FALSE
ENSG00000029363.11	BCLAF1	1380	9.34539e-20	1.74532e-18	1.03049	1.15395	0.123463	FALSE	FALSE	FALSE	FALSE
ENSG00000113742.8	CPEB4	1380	9.34539e-20	1.74532e-18	1.11487	1.35848	0.243607	TRUE	FALSE	FALSE	FALSE
ENSG00000115421.8	PAPOLG	1380	9.34539e-20	1.74532e-18	0.380695	0.446642	0.0659472	FALSE	FALSE	FALSE	FALSE
ENSG00000205730.5	ITPRIPL2	1380	9.34539e-20	1.74532e-18	0.47629	0.604762	0.128473	FALSE	FALSE	FALSE	FALSE
ENSG00000102081.9	FMR1	1382	9.75986e-20	1.8159e-18	0.861296	0.958172	0.0968764	FALSE	FALSE	FALSE	FALSE
ENSG00000184863.6	RBM33	1382	9.75986e-20	1.8159e-18	0.663807	0.759898	0.0960914	FALSE	FALSE	FALSE	FALSE
ENSG00000112159.7	MDN1	1383	9.97386e-20	1.85225e-18	0.534176	0.64956	0.115384	FALSE	FALSE	FALSE	FALSE
ENSG00000164897.8	TMUB1	9093	9.97386e-20	1.85225e-18	1.13621	0.994359	-0.141848	FALSE	FALSE	FALSE	FALSE
ENSG00000134444.9	KIAA1468	1384	1.01925e-19	1.88932e-18	0.606077	0.70216	0.0960831	FALSE	FALSE	FALSE	FALSE
ENSG00000179454.9	KLHL28	1384	1.01925e-19	1.88932e-18	0.381027	0.470019	0.0889921	FALSE	FALSE	FALSE	FALSE
ENSG00000089154.6	GCN1L1	1386	1.06441e-19	1.96935e-18	0.903506	0.994066	0.0905595	FALSE	FALSE	FALSE	FALSE
ENSG00000145012.8	LPP	1387	1.08772e-19	2.00875e-18	0.741955	0.862517	0.120562	FALSE	FALSE	FALSE	TRUE
ENSG00000177556.7	ATOX1	9089	1.08772e-19	2.00875e-18	0.674492	0.605204	-0.0692879	FALSE	FALSE	FALSE	FALSE
ENSG00000023287.8	RB1CC1	1388	1.11154e-19	2.04893e-18	1.03529	1.1958	0.160519	FALSE	FALSE	FALSE	FALSE
ENSG00000091436.12	MLTK	1388	1.11154e-19	2.04893e-18	1.57582	1.74806	0.172244	FALSE	FALSE	FALSE	FALSE
ENSG00000172661.13	FAM21C	1389	1.13588e-19	2.09184e-18	0.588862	0.742383	0.153521	FALSE	FALSE	FALSE	FALSE
ENSG00000043093.9	DCUN1D1	1390	1.16074e-19	2.13565e-18	0.607219	0.682493	0.0752743	FALSE	FALSE	FALSE	FALSE
ENSG00000162923.10	WDR26	1391	1.18614e-19	2.18036e-18	1.03506	1.12626	0.0911923	FALSE	FALSE	FALSE	FALSE
ENSG00000074695.5	LMAN1	1392	1.21208e-19	2.22189e-18	1.18899	1.29603	0.107037	FALSE	FALSE	FALSE	FALSE
ENSG00000129675.11	ARHGEF6	1392	1.21208e-19	2.22189e-18	1.13352	1.29905	0.165527	FALSE	FALSE	FALSE	FALSE
ENSG00000106052.9	TAX1BP1	1393	1.23859e-19	2.26422e-18	1.37123	1.46691	0.0956773	FALSE	FALSE	FALSE	FALSE
ENSG00000169925.12	BRD3	1393	1.23859e-19	2.26422e-18	0.592074	0.711514	0.11944	FALSE	FALSE	FALSE	FALSE
ENSG00000234444.5	ZNF736	1394	1.26567e-19	2.3116e-18	0.234561	0.31193	0.0773695	FALSE	FALSE	FALSE	FALSE
ENSG00000109111.10	SUPT6H	1395	1.29334e-19	2.35779e-18	1.03417	1.12202	0.0878465	FALSE	FALSE	FALSE	FALSE
ENSG00000196865.4	NHLRC2	1395	1.29334e-19	2.35779e-18	0.699123	0.878439	0.179316	FALSE	FALSE	FALSE	FALSE
ENSG00000154358.15	OBSCN	1396	1.3216e-19	2.40711e-18	1.40371	1.54617	0.142451	FALSE	FALSE	FALSE	FALSE
ENSG00000047644.13	WWC3	1397	1.35048e-19	2.44848e-18	1.05917	1.17757	0.1184	FALSE	FALSE	FALSE	FALSE
ENSG00000051825.10	MPHOSPH9	1397	1.35048e-19	2.44848e-18	0.372044	0.476007	0.103963	FALSE	FALSE	FALSE	FALSE
ENSG00000105518.9	TMEM205	9079	1.35048e-19	2.44848e-18	1.49986	1.41042	-0.0894444	FALSE	FALSE	FALSE	FALSE
ENSG00000152127.4	MGAT5	1397	1.35048e-19	2.44848e-18	1.14517	1.31537	0.170196	FALSE	FALSE	FALSE	FALSE
ENSG00000185532.10	PRKG1	1397	1.35048e-19	2.44848e-18	0.751698	0.882767	0.131069	FALSE	FALSE	FALSE	FALSE
ENSG00000099954.14	CECR2	1398	1.37997e-19	2.49286e-18	0.29506	0.415135	0.120074	FALSE	FALSE	FALSE	FALSE
ENSG00000123983.9	ACSL3	1398	1.37997e-19	2.49286e-18	0.960164	1.0692	0.10904	FALSE	FALSE	FALSE	FALSE
ENSG00000130520.6	LSM4	9078	1.37997e-19	2.49286e-18	1.24204	1.15632	-0.0857226	FALSE	FALSE	TRUE	FALSE
ENSG00000225830.6	ERCC6	1398	1.37997e-19	2.49286e-18	0.273519	0.345925	0.0724061	FALSE	FALSE	FALSE	FALSE
ENSG00000070614.10	NDST1	1399	1.41011e-19	2.54498e-18	1.08575	1.18824	0.102481	FALSE	FALSE	FALSE	FALSE
ENSG00000012061.11	ERCC1	9076	1.44089e-19	2.59583e-18	1.1806	1.09726	-0.0833403	FALSE	FALSE	FALSE	FALSE
ENSG00000137055.10	PLAA	1400	1.44089e-19	2.59583e-18	0.984383	1.06115	0.0767665	FALSE	FALSE	FALSE	FALSE
ENSG00000010404.13	IDS	1402	1.50446e-19	2.70545e-18	1.04231	1.13639	0.0940765	FALSE	FALSE	FALSE	FALSE
ENSG00000167555.9	ZNF528	1402	1.50446e-19	2.70545e-18	0.49558	0.613247	0.117667	FALSE	FALSE	FALSE	FALSE
ENSG00000133114.13	GPALPP1	1403	1.53728e-19	2.75698e-18	0.569056	0.663524	0.0944676	FALSE	FALSE	FALSE	FALSE
ENSG00000151150.16	ANK3	1403	1.53728e-19	2.75698e-18	0.82292	0.988217	0.165298	FALSE	FALSE	FALSE	FALSE
ENSG00000167721.6	TSR1	1403	1.53728e-19	2.75698e-18	0.885411	0.966099	0.0806881	FALSE	FALSE	FALSE	FALSE
ENSG00000115839.13	RAB3GAP1	1404	1.57081e-19	2.80193e-18	1.13143	1.22777	0.0963389	FALSE	FALSE	FALSE	FALSE
ENSG00000122786.15	CALD1	1404	1.57081e-19	2.80193e-18	1.48295	1.62105	0.138102	FALSE	FALSE	FALSE	FALSE
ENSG00000160075.10	SSU72	9072	1.57081e-19	2.80193e-18	1.21829	1.1339	-0.0843872	FALSE	FALSE	FALSE	FALSE
ENSG00000160584.11	SIK3	1404	1.57081e-19	2.80193e-18	0.757583	0.855106	0.0975234	FALSE	FALSE	TRUE	FALSE
ENSG00000196159.7	FAT4	1404	1.57081e-19	2.80193e-18	0.321848	0.418681	0.0968332	FALSE	FALSE	FALSE	FALSE
ENSG00000198931.6	APRT	9072	1.57081e-19	2.80193e-18	1.19362	1.05304	-0.140577	FALSE	FALSE	FALSE	FALSE
ENSG00000147454.9	SLC25A37	1405	1.60506e-19	2.86046e-18	0.64677	0.764782	0.118012	FALSE	FALSE	FALSE	FALSE
ENSG00000012174.7	MBTPS2	1406	1.64004e-19	2.91496e-18	0.441634	0.520922	0.0792883	FALSE	FALSE	FALSE	FALSE
ENSG00000169118.11	CSNK1G1	1406	1.64004e-19	2.91496e-18	0.290627	0.358713	0.0680858	FALSE	FALSE	FALSE	FALSE
ENSG00000203668.1	CHML	1406	1.64004e-19	2.91496e-18	0.368412	0.471812	0.1034	FALSE	FALSE	FALSE	FALSE
ENSG00000132694.14	ARHGEF11	1407	1.67578e-19	2.97317e-18	0.833424	0.922541	0.0891166	FALSE	FALSE	FALSE	FALSE
ENSG00000183723.8	CMTM4	1407	1.67578e-19	2.97317e-18	0.436182	0.530597	0.0944149	FALSE	FALSE	FALSE	FALSE
ENSG00000110717.6	NDUFS8	9068	1.71229e-19	3.02713e-18	1.58036	1.45768	-0.122677	FALSE	FALSE	FALSE	FALSE
ENSG00000113360.12	DROSHA	1408	1.71229e-19	3.02713e-18	0.728289	0.807061	0.078772	FALSE	FALSE	FALSE	FALSE
ENSG00000187145.10	MRPS21	9068	1.71229e-19	3.02713e-18	1.57741	1.48518	-0.0922296	FALSE	FALSE	FALSE	FALSE
ENSG00000188994.8	ZNF292	1408	1.71229e-19	3.02713e-18	0.409002	0.519688	0.110686	FALSE	FALSE	FALSE	FALSE
ENSG00000134759.9	ELP2	1409	1.74958e-19	3.08209e-18	0.875219	0.954016	0.0787961	FALSE	FALSE	FALSE	FALSE
ENSG00000154114.8	TBCEL	1409	1.74958e-19	3.08209e-18	0.581627	0.684161	0.102533	FALSE	FALSE	FALSE	FALSE
ENSG00000174231.12	PRPF8	1409	1.74958e-19	3.08209e-18	1.28963	1.38406	0.0944364	FALSE	FALSE	FALSE	FALSE
ENSG00000182568.12	SATB1	1409	1.74958e-19	3.08209e-18	0.765735	0.898064	0.132329	FALSE	FALSE	FALSE	FALSE
ENSG00000186001.8	LRCH3	1410	1.78768e-19	3.14641e-18	0.630858	0.70972	0.0788622	FALSE	FALSE	FALSE	FALSE
ENSG00000168538.11	TRAPPC11	1411	1.8266e-19	3.21206e-18	0.715299	0.82237	0.107071	FALSE	FALSE	FALSE	FALSE
ENSG00000112584.9	FAM120B	1412	1.86635e-19	3.27617e-18	0.79397	0.878218	0.084248	FALSE	FALSE	FALSE	FALSE
ENSG00000112701.13	SENP6	1412	1.86635e-19	3.27617e-18	0.805283	0.881171	0.0758872	FALSE	FALSE	FALSE	FALSE
ENSG00000176340.3	COX8A	9063	1.90696e-19	3.3445e-18	2.72344	2.61516	-0.108281	FALSE	FALSE	FALSE	FALSE
ENSG00000069431.6	ABCC9	1415	1.99081e-19	3.48541e-18	0.915949	1.08623	0.170284	FALSE	FALSE	TRUE	FALSE
ENSG00000128626.7	MRPS12	9060	2.03409e-19	3.55492e-18	1.19055	1.06067	-0.129881	FALSE	FALSE	FALSE	FALSE
ENSG00000174796.8	THAP6	1416	2.03409e-19	3.55492e-18	0.462023	0.56401	0.101987	FALSE	FALSE	FALSE	FALSE
ENSG00000160710.11	ADAR	1417	2.0783e-19	3.629e-18	1.1368	1.25704	0.120232	FALSE	FALSE	FALSE	FALSE
ENSG00000196976.5	LAGE3	9058	2.12347e-19	3.7046e-18	0.978392	0.878607	-0.0997852	FALSE	FALSE	FALSE	FALSE
ENSG00000174886.8	NDUFA11	9057	2.1696e-19	3.78176e-18	1.24976	1.12823	-0.121531	FALSE	FALSE	FALSE	FALSE
ENSG00000163714.13	U2SURP	1421	2.26485e-19	3.94433e-18	0.789562	0.877455	0.0878937	FALSE	FALSE	FALSE	FALSE
ENSG00000081923.6	ATP8B1	1422	2.31401e-19	4.02642e-18	0.46911	0.590005	0.120895	FALSE	FALSE	TRUE	FALSE
ENSG00000113300.7	CNOT6	1423	2.36423e-19	4.10661e-18	0.595264	0.678228	0.0829642	FALSE	FALSE	FALSE	FALSE
ENSG00000136935.9	GOLGA1	1423	2.36423e-19	4.10661e-18	0.75358	0.842283	0.088703	FALSE	FALSE	FALSE	FALSE
ENSG00000147862.10	NFIB	1424	2.41552e-19	4.19204e-18	1.0144	1.12196	0.107561	FALSE	FALSE	FALSE	TRUE
ENSG00000139116.13	KIF21A	1425	2.46792e-19	4.2755e-18	0.848278	1.00051	0.152234	FALSE	FALSE	FALSE	FALSE
ENSG00000130723.13	PRRC2B	1427	2.5761e-19	4.44354e-18	1.16416	1.27193	0.107777	FALSE	FALSE	FALSE	FALSE
ENSG00000131089.9	ARHGEF9	1427	2.5761e-19	4.44354e-18	0.905524	1.06168	0.156153	FALSE	FALSE	FALSE	FALSE
ENSG00000163349.17	HIPK1	1427	2.5761e-19	4.44354e-18	0.83867	0.989047	0.150377	FALSE	FALSE	FALSE	FALSE
ENSG00000170242.13	USP47	1427	2.5761e-19	4.44354e-18	1.07653	1.17469	0.0981617	FALSE	FALSE	FALSE	FALSE
ENSG00000197808.7	ZNF461	1427	2.5761e-19	4.44354e-18	0.35769	0.42712	0.0694305	FALSE	FALSE	FALSE	FALSE
ENSG00000129003.11	VPS13C	1428	2.63193e-19	4.53198e-18	0.588193	0.686766	0.0985736	FALSE	FALSE	FALSE	FALSE
ENSG00000165699.9	TSC1	1428	2.63193e-19	4.53198e-18	0.837286	0.979684	0.142398	FALSE	FALSE	FALSE	FALSE
ENSG00000006715.11	VPS41	1430	2.74721e-19	4.71414e-18	0.741715	0.846881	0.105166	FALSE	FALSE	FALSE	FALSE
ENSG00000138071.9	ACTR2	1430	2.74721e-19	4.71414e-18	1.40479	1.51771	0.112921	FALSE	FALSE	FALSE	FALSE
ENSG00000154727.6	GABPA	1430	2.74721e-19	4.71414e-18	0.747309	0.843191	0.0958817	FALSE	FALSE	FALSE	FALSE
ENSG00000187051.4	RPS19BP1	9046	2.74721e-19	4.71414e-18	1.10159	0.984462	-0.117127	FALSE	FALSE	FALSE	FALSE
ENSG00000127980.11	PEX1	1431	2.8067e-19	4.80379e-18	0.671215	0.793836	0.122621	FALSE	FALSE	FALSE	FALSE
ENSG00000144713.8	RPL32	9045	2.8067e-19	4.80379e-18	2.01083	1.91138	-0.0994561	FALSE	FALSE	FALSE	FALSE
ENSG00000083520.10	DIS3	1432	2.86747e-19	4.89936e-18	0.682787	0.763503	0.0807162	FALSE	FALSE	FALSE	FALSE
ENSG00000197056.5	ZMYM1	1432	2.86747e-19	4.89936e-18	0.340743	0.423301	0.0825585	FALSE	FALSE	FALSE	FALSE
ENSG00000082258.8	CCNT2	1434	2.99293e-19	5.10494e-18	0.681435	0.774003	0.0925686	FALSE	FALSE	FALSE	FALSE
ENSG00000165288.10	BRWD3	1434	2.99293e-19	5.10494e-18	0.241767	0.311649	0.0698821	FALSE	FALSE	FALSE	FALSE
ENSG00000123094.11	RASSF8	1435	3.05768e-19	5.20645e-18	0.564806	0.680204	0.115398	FALSE	FALSE	FALSE	FALSE
ENSG00000136051.9	KIAA1033	1435	3.05768e-19	5.20645e-18	0.701197	0.813238	0.112041	FALSE	FALSE	FALSE	FALSE
ENSG00000136153.15	LMO7	1436	3.12382e-19	5.30996e-18	1.44894	1.59686	0.147921	FALSE	FALSE	TRUE	FALSE
ENSG00000168653.6	NDUFS5	9040	3.12382e-19	5.30996e-18	2.7137	2.60286	-0.110844	FALSE	FALSE	FALSE	FALSE
ENSG00000108479.7	GALK1	9039	3.19137e-19	5.41551e-18	0.687502	0.540791	-0.14671	FALSE	FALSE	FALSE	FALSE
ENSG00000187098.10	MITF	1437	3.19137e-19	5.41551e-18	0.987948	1.14606	0.158113	FALSE	FALSE	TRUE	FALSE
ENSG00000008018.8	PSMB1	9038	3.26035e-19	5.50906e-18	1.71318	1.63592	-0.077258	FALSE	FALSE	TRUE	FALSE
ENSG00000090266.8	NDUFB2	9038	3.26035e-19	5.50906e-18	1.64714	1.5224	-0.124744	FALSE	FALSE	FALSE	FALSE
ENSG00000109475.12	RPL34	9038	3.26035e-19	5.50906e-18	1.83158	1.72203	-0.109546	FALSE	FALSE	FALSE	FALSE
ENSG00000113161.11	HMGCR	1438	3.26035e-19	5.50906e-18	0.488116	0.575179	0.0870628	FALSE	FALSE	FALSE	FALSE
ENSG00000172403.6	SYNPO2	1438	3.26035e-19	5.50906e-18	1.44466	1.64141	0.196748	TRUE	FALSE	FALSE	FALSE
ENSG00000109572.9	CLCN3	1439	3.33082e-19	5.6138e-18	1.08775	1.2224	0.134649	FALSE	FALSE	FALSE	FALSE
ENSG00000128881.12	TTBK2	1439	3.33082e-19	5.6138e-18	0.506764	0.609448	0.102684	FALSE	FALSE	FALSE	FALSE
ENSG00000197081.8	IGF2R	1439	3.33082e-19	5.6138e-18	1.1626	1.30653	0.143934	FALSE	FALSE	FALSE	FALSE
ENSG00000151458.7	ANKRD50	1441	3.47629e-19	5.85401e-18	0.404233	0.536146	0.131912	FALSE	FALSE	FALSE	FALSE
ENSG00000115827.9	DCAF17	1442	3.55136e-19	5.95519e-18	0.383764	0.461866	0.0781017	FALSE	FALSE	FALSE	FALSE
ENSG00000137845.10	ADAM10	1442	3.55136e-19	5.95519e-18	0.812381	0.918726	0.106345	FALSE	FALSE	FALSE	FALSE
ENSG00000156931.11	VPS8	1442	3.55136e-19	5.95519e-18	0.842552	0.998307	0.155754	FALSE	FALSE	FALSE	FALSE
ENSG00000102870.4	ZNF629	1443	3.62803e-19	6.07351e-18	0.636565	0.806365	0.1698	FALSE	FALSE	FALSE	FALSE
ENSG00000161813.16	LARP4	1443	3.62803e-19	6.07351e-18	0.862982	0.983458	0.120475	FALSE	FALSE	FALSE	FALSE
ENSG00000139324.7	TMTC3	1444	3.70633e-19	6.19937e-18	0.367706	0.447466	0.0797597	FALSE	FALSE	FALSE	FALSE
ENSG00000100030.10	MAPK1	1445	3.78631e-19	6.3225e-18	0.95981	1.04924	0.0894302	FALSE	FALSE	FALSE	FALSE
ENSG00000130055.9	GDPD2	1445	3.78631e-19	6.3225e-18	0.163616	0.254946	0.09133	FALSE	FALSE	FALSE	FALSE
ENSG00000036549.8	ZZZ3	1446	3.86799e-19	6.44806e-18	0.569661	0.6568	0.087139	FALSE	FALSE	FALSE	FALSE
ENSG00000204220.5	PFDN6	9030	3.86799e-19	6.44806e-18	0.961198	0.864937	-0.0962616	FALSE	FALSE	FALSE	FALSE
ENSG00000126432.9	PRDX5	9029	3.95141e-19	6.5596e-18	2.37646	2.2618	-0.114662	FALSE	FALSE	FALSE	FALSE
ENSG00000180917.12	CMTR2	1447	3.95141e-19	6.5596e-18	0.429893	0.528459	0.0985664	FALSE	FALSE	FALSE	FALSE
ENSG00000262601.1	CTC-786C10.1	1447	3.95141e-19	6.5596e-18	0.182614	0.280249	0.0976351	FALSE	FALSE	FALSE	FALSE
ENSG00000140443.9	IGF1R	1448	4.03661e-19	6.68429e-18	0.754855	0.901503	0.146648	FALSE	FALSE	FALSE	FALSE
ENSG00000151532.9	VTI1A	1448	4.03661e-19	6.68429e-18	0.396537	0.477847	0.0813092	FALSE	FALSE	FALSE	FALSE
ENSG00000197958.8	RPL12	9028	4.03661e-19	6.68429e-18	2.00409	1.87951	-0.124584	FALSE	FALSE	FALSE	FALSE
ENSG00000133401.11	PDZD2	1450	4.21248e-19	6.95813e-18	0.835392	1.03748	0.202085	TRUE	FALSE	FALSE	FALSE
ENSG00000103254.5	FAM173A	9025	4.30324e-19	7.08448e-18	0.930974	0.817902	-0.113072	FALSE	FALSE	FALSE	FALSE
ENSG00000105983.15	LMBR1	1451	4.30324e-19	7.08448e-18	0.504001	0.576882	0.0728807	FALSE	FALSE	FALSE	FALSE
ENSG00000164091.7	WDR82	1451	4.30324e-19	7.08448e-18	1.32322	1.40446	0.0812414	FALSE	FALSE	FALSE	TRUE
ENSG00000189308.6	LIN54	1451	4.30324e-19	7.08448e-18	0.341747	0.415284	0.0735377	FALSE	FALSE	FALSE	FALSE
ENSG00000148396.14	SEC16A	1452	4.39593e-19	7.21317e-18	0.751293	0.833696	0.0824027	FALSE	FALSE	FALSE	FALSE
ENSG00000164603.7	C7orf60	1452	4.39593e-19	7.21317e-18	0.773222	0.898505	0.125283	FALSE	FALSE	FALSE	FALSE
ENSG00000168092.9	PAFAH1B2	1452	4.39593e-19	7.21317e-18	0.970406	1.04652	0.076118	FALSE	FALSE	FALSE	FALSE
ENSG00000177888.7	ZBTB41	1452	4.39593e-19	7.21317e-18	0.407047	0.490714	0.0836673	FALSE	FALSE	FALSE	FALSE
ENSG00000107957.12	SH3PXD2A	1453	4.49058e-19	7.35028e-18	0.920912	1.04259	0.121677	FALSE	FALSE	FALSE	TRUE
ENSG00000145388.10	METTL14	1453	4.49058e-19	7.35028e-18	0.530891	0.600408	0.0695171	FALSE	FALSE	FALSE	FALSE
ENSG00000156869.8	FRRS1	1453	4.49058e-19	7.35028e-18	0.217855	0.324381	0.106526	FALSE	FALSE	FALSE	FALSE
ENSG00000184076.10	UQCR10	9022	4.58726e-19	7.50234e-18	2.25617	2.14257	-0.113605	FALSE	FALSE	FALSE	FALSE
ENSG00000147027.3	TMEM47	1455	4.68598e-19	7.65121e-18	1.14825	1.25195	0.103694	FALSE	FALSE	FALSE	FALSE
ENSG00000143315.5	PIGM	1456	4.78681e-19	7.80942e-18	0.347645	0.433286	0.0856413	FALSE	FALSE	FALSE	FALSE
ENSG00000001631.10	KRIT1	1457	4.88978e-19	7.9578e-18	0.755876	0.845016	0.0891409	FALSE	FALSE	FALSE	FALSE
ENSG00000161217.7	PCYT1A	1457	4.88978e-19	7.9578e-18	1.23116	1.34906	0.117902	FALSE	FALSE	FALSE	FALSE
ENSG00000173473.6	SMARCC1	1458	4.99493e-19	8.12228e-18	0.736124	0.830512	0.0943877	FALSE	FALSE	TRUE	FALSE
ENSG00000168724.10	DNAJC21	1459	5.10232e-19	8.28335e-18	0.877879	0.967646	0.089767	FALSE	FALSE	FALSE	FALSE
ENSG00000184258.5	CDR1	1459	5.10232e-19	8.28335e-18	0.165972	0.304975	0.139002	FALSE	FALSE	FALSE	FALSE
ENSG00000135940.2	COX5B	9016	5.21199e-19	8.45449e-18	2.52038	2.40096	-0.11942	FALSE	FALSE	FALSE	FALSE
ENSG00000116984.8	MTR	1461	5.32399e-19	8.60105e-18	0.968401	1.10675	0.138344	FALSE	FALSE	TRUE	FALSE
ENSG00000122591.7	FAM126A	1461	5.32399e-19	8.60105e-18	0.641423	0.739015	0.0975916	FALSE	FALSE	FALSE	FALSE
ENSG00000129235.6	TXNDC17	9015	5.32399e-19	8.60105e-18	0.746705	0.66317	-0.0835346	FALSE	FALSE	FALSE	FALSE
ENSG00000130024.10	PHF10	1461	5.32399e-19	8.60105e-18	1.19489	1.29317	0.0982834	FALSE	FALSE	FALSE	FALSE
ENSG00000167395.10	ZNF646	1461	5.32399e-19	8.60105e-18	0.413909	0.485163	0.0712539	FALSE	FALSE	FALSE	FALSE
ENSG00000187097.8	ENTPD5	1463	5.55516e-19	8.95995e-18	0.376109	0.451412	0.0753022	FALSE	FALSE	TRUE	FALSE
ENSG00000153914.11	SREK1	1464	5.67444e-19	9.12272e-18	0.625623	0.715869	0.0902455	FALSE	FALSE	FALSE	FALSE
ENSG00000164663.9	USP49	1464	5.67444e-19	9.12272e-18	0.21842	0.272352	0.0539322	FALSE	FALSE	FALSE	FALSE
ENSG00000186300.7	ZNF555	1464	5.67444e-19	9.12272e-18	0.2502	0.319891	0.0696911	FALSE	FALSE	FALSE	FALSE
ENSG00000090857.9	PDPR	1465	5.79625e-19	9.28848e-18	0.640383	0.857233	0.21685	TRUE	FALSE	FALSE	FALSE
ENSG00000160783.15	PMF1	9011	5.79625e-19	9.28848e-18	1.01191	0.906083	-0.105825	FALSE	FALSE	FALSE	FALSE
ENSG00000268656.1	AC110084.1	1465	5.79625e-19	9.28848e-18	0.418289	0.676928	0.258639	TRUE	FALSE	FALSE	FALSE
ENSG00000114742.9	WDR48	1466	5.92063e-19	9.45731e-18	0.726914	0.820395	0.093481	FALSE	FALSE	FALSE	FALSE
ENSG00000131174.4	COX7B	9010	5.92063e-19	9.45731e-18	2.16006	2.04576	-0.114299	FALSE	FALSE	FALSE	FALSE
ENSG00000177200.11	CHD9	1466	5.92063e-19	9.45731e-18	0.486883	0.573222	0.0863381	FALSE	FALSE	FALSE	TRUE
ENSG00000205189.7	ZBTB10	1466	5.92063e-19	9.45731e-18	0.559202	0.649393	0.0901906	FALSE	FALSE	FALSE	FALSE
ENSG00000155275.14	TRMT44	1468	6.17738e-19	9.85949e-18	0.284548	0.333195	0.0486467	FALSE	FALSE	FALSE	FALSE
ENSG00000115825.5	PRKD3	1469	6.30984e-19	1.00467e-17	0.48878	0.568389	0.0796092	FALSE	FALSE	FALSE	FALSE
ENSG00000163633.6	C4orf36	1469	6.30984e-19	1.00467e-17	0.458988	0.600466	0.141478	FALSE	FALSE	FALSE	FALSE
ENSG00000229117.4	RPL41	9007	6.30984e-19	1.00467e-17	2.40215	2.29984	-0.102309	FALSE	FALSE	FALSE	FALSE
ENSG00000099795.2	NDUFB7	9006	6.44511e-19	1.02375e-17	2.38192	2.25917	-0.122743	FALSE	FALSE	FALSE	FALSE
ENSG00000143442.17	POGZ	1470	6.44511e-19	1.02375e-17	0.870966	0.984686	0.11372	FALSE	FALSE	FALSE	FALSE
ENSG00000162961.9	DPY30	9006	6.44511e-19	1.02375e-17	0.864867	0.787342	-0.0775253	FALSE	FALSE	FALSE	FALSE
ENSG00000061676.10	NCKAP1	1472	6.7243e-19	1.06639e-17	1.01097	1.1138	0.102832	FALSE	FALSE	FALSE	FALSE
ENSG00000213380.9	COG8	1472	6.7243e-19	1.06639e-17	0.421143	0.499305	0.078162	FALSE	FALSE	FALSE	FALSE
ENSG00000004059.6	ARF5	9003	6.86834e-19	1.08318e-17	1.52376	1.43201	-0.0917474	FALSE	FALSE	FALSE	FALSE
ENSG00000048740.13	CELF2	1473	6.86834e-19	1.08318e-17	1.00745	1.12763	0.120179	FALSE	FALSE	FALSE	FALSE
ENSG00000134590.9	FAM127A	9003	6.86834e-19	1.08318e-17	2.30887	2.2227	-0.0861694	FALSE	FALSE	FALSE	FALSE
ENSG00000160948.9	VPS28	9003	6.86834e-19	1.08318e-17	1.39775	1.29889	-0.0988564	FALSE	FALSE	FALSE	FALSE
ENSG00000163935.9	SFMBT1	1473	6.86834e-19	1.08318e-17	0.545511	0.626224	0.080713	FALSE	FALSE	FALSE	FALSE
ENSG00000164587.7	RPS14	9003	6.86834e-19	1.08318e-17	1.85537	1.76744	-0.0879296	FALSE	FALSE	FALSE	FALSE
ENSG00000081853.13	PCDHGA2	1474	7.01543e-19	1.10375e-17	0.31316	0.443111	0.129951	FALSE	FALSE	FALSE	FALSE
ENSG00000100852.8	ARHGAP5	1474	7.01543e-19	1.10375e-17	0.968881	1.11393	0.145053	FALSE	FALSE	FALSE	FALSE
ENSG00000114030.8	KPNA1	1474	7.01543e-19	1.10375e-17	0.916467	1.00334	0.0868699	FALSE	FALSE	FALSE	FALSE
ENSG00000012048.15	BRCA1	1475	7.16563e-19	1.1256e-17	0.241492	0.345046	0.103554	FALSE	FALSE	FALSE	FALSE
ENSG00000140367.7	UBE2Q2	1475	7.16563e-19	1.1256e-17	1.02614	1.12624	0.100096	FALSE	FALSE	FALSE	FALSE
ENSG00000132549.14	VPS13B	1476	7.319e-19	1.14788e-17	0.325237	0.390341	0.0651046	FALSE	FALSE	FALSE	FALSE
ENSG00000179262.5	RAD23A	9000	7.319e-19	1.14788e-17	1.83446	1.76583	-0.068632	FALSE	FALSE	FALSE	FALSE
ENSG00000120137.6	PANK3	1477	7.47562e-19	1.17151e-17	0.679125	0.785263	0.106138	FALSE	FALSE	FALSE	FALSE
ENSG00000100201.14	DDX17	1478	7.63554e-19	1.19469e-17	1.70178	1.84307	0.141286	FALSE	FALSE	FALSE	FALSE
ENSG00000171467.11	ZNF318	1478	7.63554e-19	1.19469e-17	0.5372	0.645843	0.108643	FALSE	FALSE	FALSE	FALSE
ENSG00000011009.6	LYPLA2	8997	7.79884e-19	1.21832e-17	1.19415	1.1119	-0.082251	FALSE	FALSE	FALSE	FALSE
ENSG00000144034.10	TPRKB	8997	7.79884e-19	1.21832e-17	1.01663	0.912806	-0.103823	FALSE	FALSE	FALSE	FALSE
ENSG00000082515.12	MRPL22	8996	7.9656e-19	1.24047e-17	0.80518	0.739402	-0.0657778	FALSE	FALSE	FALSE	FALSE
ENSG00000136861.13	CDK5RAP2	1480	7.9656e-19	1.24047e-17	0.829459	0.937191	0.107732	FALSE	FALSE	FALSE	FALSE
ENSG00000196312.7	HIATL2	1480	7.9656e-19	1.24047e-17	0.399811	0.50097	0.101159	FALSE	FALSE	TRUE	FALSE
ENSG00000197579.3	TOPORS	1481	8.13587e-19	1.266e-17	0.642845	0.721626	0.0787809	FALSE	FALSE	FALSE	FALSE
ENSG00000100949.10	RABGGTA	8994	8.30974e-19	1.29103e-17	0.908433	0.797489	-0.110944	FALSE	FALSE	FALSE	FALSE
ENSG00000166181.8	API5	1482	8.30974e-19	1.29103e-17	1.04623	1.11599	0.0697531	FALSE	FALSE	FALSE	FALSE
ENSG00000140319.6	SRP14	8993	8.48727e-19	1.31655e-17	2.06323	1.99458	-0.068653	FALSE	FALSE	FALSE	FALSE
ENSG00000163945.11	UVSSA	1483	8.48727e-19	1.31655e-17	0.332727	0.423459	0.0907322	FALSE	FALSE	TRUE	FALSE
ENSG00000099204.14	ABLIM1	1484	8.66855e-19	1.34258e-17	2.03719	2.19309	0.1559	FALSE	FALSE	TRUE	FALSE
ENSG00000198586.9	TLK1	1484	8.66855e-19	1.34258e-17	0.584657	0.655783	0.0711261	FALSE	FALSE	FALSE	FALSE
ENSG00000137075.13	RNF38	1486	9.04267e-19	1.39943e-17	0.829489	0.945963	0.116474	FALSE	FALSE	FALSE	FALSE
ENSG00000116704.6	SLC35D1	1487	9.23566e-19	1.42819e-17	0.413035	0.50522	0.0921847	FALSE	FALSE	FALSE	FALSE
ENSG00000171222.6	SCAND1	8987	9.63393e-19	1.48746e-17	1.24468	1.12228	-0.122398	FALSE	FALSE	FALSE	FALSE
ENSG00000118922.12	KLF12	1490	9.83938e-19	1.51565e-17	0.50002	0.611464	0.111444	FALSE	FALSE	FALSE	FALSE
ENSG00000162910.14	MRPL55	8986	9.83938e-19	1.51565e-17	1.14003	1.01567	-0.124365	FALSE	FALSE	FALSE	FALSE
ENSG00000178127.8	NDUFV2	8986	9.83938e-19	1.51565e-17	1.03347	0.9194	-0.114068	FALSE	FALSE	FALSE	FALSE
ENSG00000083312.13	TNPO1	1491	1.00492e-18	1.54437e-17	0.869678	0.980719	0.111041	FALSE	FALSE	FALSE	FALSE
ENSG00000112739.12	PRPF4B	1491	1.00492e-18	1.54437e-17	0.925198	1.01669	0.0914927	FALSE	FALSE	FALSE	FALSE
ENSG00000168090.5	COPS6	8985	1.00492e-18	1.54437e-17	1.48338	1.42316	-0.0602236	FALSE	FALSE	FALSE	FALSE
ENSG00000007080.6	CCDC124	8984	1.02633e-18	1.57485e-17	1.51321	1.41311	-0.100103	FALSE	FALSE	FALSE	FALSE
ENSG00000161298.12	ZNF382	1492	1.02633e-18	1.57485e-17	0.287544	0.36938	0.0818354	FALSE	FALSE	FALSE	FALSE
ENSG00000063177.8	RPL18	8981	1.09333e-18	1.67507e-17	1.73077	1.60373	-0.127036	FALSE	FALSE	FALSE	FALSE
ENSG00000137815.10	RTF1	1495	1.09333e-18	1.67507e-17	1.01353	1.09948	0.0859542	FALSE	FALSE	FALSE	FALSE
ENSG00000151422.8	FER	1496	1.11661e-18	1.7081e-17	0.30623	0.372363	0.0661324	FALSE	FALSE	FALSE	FALSE
ENSG00000172493.16	AFF1	1496	1.11661e-18	1.7081e-17	0.963346	1.07979	0.116445	FALSE	FALSE	FALSE	FALSE
ENSG00000004139.9	SARM1	1497	1.14038e-18	1.74044e-17	0.183508	0.235673	0.0521642	FALSE	FALSE	FALSE	FALSE
ENSG00000142534.2	RPS11	8979	1.14038e-18	1.74044e-17	2.48048	2.39389	-0.0865934	FALSE	FALSE	FALSE	FALSE
ENSG00000177485.6	ZBTB33	1497	1.14038e-18	1.74044e-17	0.468205	0.555876	0.0876711	FALSE	FALSE	FALSE	FALSE
ENSG00000117475.9	BLZF1	1498	1.16465e-18	1.77068e-17	0.765658	0.856657	0.0909986	FALSE	FALSE	FALSE	FALSE
ENSG00000125676.15	THOC2	1498	1.16465e-18	1.77068e-17	0.626056	0.707561	0.0815054	FALSE	FALSE	FALSE	FALSE
ENSG00000132432.9	SEC61G	8978	1.16465e-18	1.77068e-17	1.34963	1.24637	-0.103265	FALSE	FALSE	FALSE	FALSE
ENSG00000136925.10	TSTD2	1498	1.16465e-18	1.77068e-17	0.592277	0.739294	0.147017	FALSE	FALSE	FALSE	FALSE
ENSG00000198774.3	RASSF9	1498	1.16465e-18	1.77068e-17	0.393656	0.588942	0.195286	TRUE	FALSE	FALSE	FALSE
ENSG00000179526.12	SHARPIN	8977	1.18943e-18	1.80697e-17	1.22559	1.13485	-0.0907418	FALSE	FALSE	FALSE	FALSE
ENSG00000011566.10	MAP4K3	1500	1.21473e-18	1.84258e-17	0.957522	1.05978	0.102262	FALSE	FALSE	FALSE	FALSE
ENSG00000160305.13	DIP2A	1500	1.21473e-18	1.84258e-17	0.638228	0.745283	0.107056	FALSE	FALSE	FALSE	FALSE
ENSG00000068796.12	KIF2A	1502	1.26693e-18	1.9203e-17	0.369276	0.462645	0.0933688	FALSE	FALSE	FALSE	FALSE
ENSG00000151893.10	CACUL1	1503	1.29385e-18	1.95663e-17	0.763989	0.847437	0.0834476	FALSE	FALSE	FALSE	FALSE
ENSG00000188277.8	C15orf62	1503	1.29385e-18	1.95663e-17	0.201703	0.278207	0.0765041	FALSE	FALSE	FALSE	FALSE
ENSG00000124562.5	SNRPC	8971	1.34941e-18	2.03755e-17	1.8328	1.73227	-0.100536	FALSE	FALSE	FALSE	FALSE
ENSG00000134744.9	ZCCHC11	1505	1.34941e-18	2.03755e-17	0.473257	0.557474	0.0842167	FALSE	FALSE	FALSE	FALSE
ENSG00000077312.4	SNRPA	8970	1.37807e-18	2.07766e-17	1.09325	0.989434	-0.103813	FALSE	FALSE	FALSE	FALSE
ENSG00000147650.7	LRP12	1506	1.37807e-18	2.07766e-17	0.579395	0.686054	0.106659	FALSE	FALSE	FALSE	FALSE
ENSG00000109736.10	MFSD10	8969	1.40732e-18	2.11695e-17	1.05974	0.928314	-0.131426	FALSE	FALSE	FALSE	FALSE
ENSG00000130544.7	ZNF557	1507	1.40732e-18	2.11695e-17	0.179186	0.232344	0.0531578	FALSE	FALSE	FALSE	FALSE
ENSG00000162191.9	UBXN1	8968	1.43719e-18	2.15862e-17	1.4411	1.35516	-0.085935	FALSE	FALSE	FALSE	FALSE
ENSG00000080503.15	SMARCA2	1509	1.46769e-18	2.20275e-17	1.12549	1.26328	0.13779	FALSE	FALSE	FALSE	FALSE
ENSG00000119906.7	FAM178A	1510	1.49882e-18	2.24778e-17	0.653035	0.76959	0.116555	FALSE	FALSE	FALSE	FALSE
ENSG00000183530.9	PRR14L	1512	1.56306e-18	2.34235e-17	0.440077	0.5388	0.0987236	FALSE	FALSE	FALSE	FALSE
ENSG00000087053.14	MTMR2	1513	1.59619e-18	2.3884e-17	0.745347	0.815987	0.0706396	FALSE	FALSE	FALSE	TRUE
ENSG00000114331.8	ACAP2	1513	1.59619e-18	2.3884e-17	0.471237	0.547043	0.0758066	FALSE	FALSE	FALSE	FALSE
ENSG00000172667.6	ZMAT3	1514	1.63002e-18	2.43718e-17	0.528571	0.619364	0.090793	FALSE	FALSE	TRUE	FALSE
ENSG00000077254.10	USP33	1515	1.66455e-18	2.48134e-17	0.830652	0.921553	0.0909007	FALSE	FALSE	FALSE	FALSE
ENSG00000099817.7	POLR2E	8961	1.66455e-18	2.48134e-17	1.35937	1.28542	-0.0739451	FALSE	FALSE	FALSE	FALSE
ENSG00000108406.5	DHX40	1515	1.66455e-18	2.48134e-17	0.752774	0.836251	0.0834772	FALSE	FALSE	FALSE	FALSE
ENSG00000166716.5	ZNF592	1515	1.66455e-18	2.48134e-17	0.789945	0.855884	0.0659393	FALSE	FALSE	FALSE	FALSE
ENSG00000039123.11	SKIV2L2	1516	1.69981e-18	2.5301e-17	0.972163	1.05766	0.0855019	FALSE	FALSE	FALSE	FALSE
ENSG00000121892.10	PDS5A	1516	1.69981e-18	2.5301e-17	0.727306	0.805402	0.078096	FALSE	FALSE	FALSE	TRUE
ENSG00000080345.13	RIF1	1517	1.7358e-18	2.57788e-17	0.372435	0.438946	0.066511	FALSE	FALSE	FALSE	FALSE
ENSG00000119661.10	DNAL1	1517	1.7358e-18	2.57788e-17	0.390858	0.457151	0.0662925	FALSE	FALSE	FALSE	FALSE
ENSG00000188647.8	PTAR1	1517	1.7358e-18	2.57788e-17	0.53073	0.631384	0.100654	FALSE	FALSE	FALSE	FALSE
ENSG00000148488.11	ST8SIA6	1518	1.77254e-18	2.62265e-17	0.299269	0.453919	0.15465	FALSE	FALSE	FALSE	FALSE
ENSG00000163946.9	FAM208A	1518	1.77254e-18	2.62265e-17	0.640872	0.722182	0.0813092	FALSE	FALSE	FALSE	FALSE
ENSG00000173272.9	MZT2A	8958	1.77254e-18	2.62265e-17	1.18772	1.01129	-0.176425	FALSE	FALSE	FALSE	FALSE
ENSG00000198538.6	ZNF28	1518	1.77254e-18	2.62265e-17	0.297059	0.382772	0.085713	FALSE	FALSE	FALSE	FALSE
ENSG00000107560.6	RAB11FIP2	1519	1.81005e-18	2.6702e-17	0.570586	0.659626	0.0890396	FALSE	FALSE	FALSE	FALSE
ENSG00000159256.8	MORC3	1519	1.81005e-18	2.6702e-17	0.690248	0.783886	0.0936377	FALSE	FALSE	FALSE	FALSE
ENSG00000169933.8	FRMPD4	1519	1.81005e-18	2.6702e-17	0.158607	0.266976	0.108369	FALSE	FALSE	FALSE	FALSE
ENSG00000171105.9	INSR	1519	1.81005e-18	2.6702e-17	1.11564	1.24808	0.132433	FALSE	FALSE	TRUE	FALSE
ENSG00000105401.2	CDC37	8956	1.84835e-18	2.72063e-17	1.83736	1.75235	-0.0850091	FALSE	FALSE	FALSE	FALSE
ENSG00000131626.11	PPFIA1	1520	1.84835e-18	2.72063e-17	0.673413	0.76599	0.0925766	FALSE	FALSE	FALSE	FALSE
ENSG00000139505.10	MTMR6	1520	1.84835e-18	2.72063e-17	0.829043	0.930827	0.101784	FALSE	FALSE	FALSE	FALSE
ENSG00000162601.5	MYSM1	1521	1.88745e-18	2.77407e-17	0.677102	0.796796	0.119693	FALSE	FALSE	FALSE	FALSE
ENSG00000078043.11	PIAS2	1522	1.92736e-18	2.82646e-17	0.530397	0.603903	0.0735057	FALSE	FALSE	FALSE	FALSE
ENSG00000147649.5	MTDH	1522	1.92736e-18	2.82646e-17	1.1028	1.19776	0.0949636	FALSE	FALSE	FALSE	FALSE
ENSG00000188352.8	FOCAD	1522	1.92736e-18	2.82646e-17	0.587477	0.689351	0.101875	FALSE	FALSE	FALSE	FALSE
ENSG00000047315.10	POLR2B	1523	1.9681e-18	2.87772e-17	1.23567	1.33488	0.0992187	FALSE	FALSE	FALSE	FALSE
ENSG00000067369.9	TP53BP1	1523	1.9681e-18	2.87772e-17	0.700384	0.827697	0.127313	FALSE	FALSE	FALSE	FALSE
ENSG00000107036.7	KIAA1432	1523	1.9681e-18	2.87772e-17	0.468326	0.545049	0.0767226	FALSE	FALSE	FALSE	FALSE
ENSG00000126254.7	RBM42	8953	1.9681e-18	2.87772e-17	1.35567	1.26927	-0.0864004	FALSE	FALSE	FALSE	FALSE
ENSG00000157077.10	ZFYVE9	1524	2.0097e-18	2.93422e-17	0.671121	0.769706	0.0985853	FALSE	FALSE	FALSE	TRUE
ENSG00000183648.5	NDUFB1	8952	2.0097e-18	2.93422e-17	1.82661	1.70335	-0.123251	FALSE	FALSE	FALSE	FALSE
ENSG00000145041.11	VPRBP	1525	2.05216e-18	2.99402e-17	0.64537	0.742265	0.0968948	FALSE	FALSE	FALSE	FALSE
ENSG00000054118.9	THRAP3	1526	2.09551e-18	3.05278e-17	1.46839	1.56432	0.0959307	FALSE	FALSE	FALSE	FALSE
ENSG00000232112.3	TMA7	8950	2.09551e-18	3.05278e-17	1.86401	1.76491	-0.0991045	FALSE	FALSE	FALSE	FALSE
ENSG00000170906.11	NDUFA3	8949	2.13976e-18	3.11496e-17	1.61329	1.47092	-0.142371	FALSE	FALSE	FALSE	FALSE
ENSG00000160799.7	CCDC12	8948	2.18494e-18	3.17375e-17	0.809712	0.730525	-0.0791868	FALSE	FALSE	FALSE	FALSE
ENSG00000183826.12	BTBD9	1528	2.18494e-18	3.17375e-17	0.56427	0.666162	0.101891	FALSE	FALSE	FALSE	FALSE
ENSG00000198646.9	NCOA6	1528	2.18494e-18	3.17375e-17	0.64628	0.737043	0.0907637	FALSE	FALSE	FALSE	FALSE
ENSG00000117450.9	PRDX1	8947	2.23106e-18	3.23129e-17	2.05963	1.96257	-0.0970638	FALSE	FALSE	FALSE	FALSE
ENSG00000152894.10	PTPRK	1529	2.23106e-18	3.23129e-17	0.737312	0.864533	0.12722	FALSE	FALSE	FALSE	FALSE
ENSG00000177119.11	ANO6	1529	2.23106e-18	3.23129e-17	1.00041	1.10744	0.107035	FALSE	FALSE	FALSE	FALSE
ENSG00000131725.9	WDR44	1530	2.27813e-18	3.28988e-17	0.715112	0.797921	0.082809	FALSE	FALSE	FALSE	FALSE
ENSG00000135862.5	LAMC1	1530	2.27813e-18	3.28988e-17	1.49957	1.61375	0.114184	FALSE	FALSE	FALSE	TRUE
ENSG00000185915.4	KLHL34	1530	2.27813e-18	3.28988e-17	0.356856	0.526566	0.16971	FALSE	FALSE	FALSE	FALSE
ENSG00000215790.2	SLC35E2	1530	2.27813e-18	3.28988e-17	0.240126	0.357241	0.117115	FALSE	FALSE	FALSE	FALSE
ENSG00000103479.10	RBL2	1531	2.32619e-18	3.3447e-17	0.939418	1.07156	0.132145	FALSE	FALSE	FALSE	FALSE
ENSG00000125901.5	MRPS26	8945	2.32619e-18	3.3447e-17	1.57526	1.47198	-0.103277	FALSE	FALSE	FALSE	FALSE
ENSG00000129534.9	MIS18BP1	1531	2.32619e-18	3.3447e-17	0.339512	0.424045	0.0845324	FALSE	FALSE	FALSE	FALSE
ENSG00000136100.8	VPS36	1531	2.32619e-18	3.3447e-17	1.04927	1.14076	0.0914905	FALSE	FALSE	FALSE	FALSE
ENSG00000137145.16	DENND4C	1531	2.32619e-18	3.3447e-17	0.593356	0.695639	0.102283	FALSE	FALSE	FALSE	FALSE
ENSG00000197429.6	IPP	1531	2.32619e-18	3.3447e-17	0.568999	0.716979	0.14798	FALSE	FALSE	FALSE	FALSE
ENSG00000163870.10	TPRA1	8944	2.37525e-18	3.41277e-17	0.897052	0.815997	-0.081055	FALSE	FALSE	FALSE	FALSE
ENSG00000147679.7	UTP23	1534	2.47646e-18	3.54792e-17	0.52327	0.590116	0.0668463	FALSE	FALSE	FALSE	FALSE
ENSG00000164609.5	SLU7	1534	2.47646e-18	3.54792e-17	0.98971	1.06457	0.0748589	FALSE	FALSE	FALSE	FALSE
ENSG00000170677.5	SOCS6	1534	2.47646e-18	3.54792e-17	0.720785	0.840419	0.119634	FALSE	FALSE	FALSE	FALSE
ENSG00000197860.5	SGTB	1534	2.47646e-18	3.54792e-17	0.355992	0.436104	0.0801122	FALSE	FALSE	FALSE	FALSE
ENSG00000082269.12	FAM135A	1535	2.52864e-18	3.61487e-17	0.343687	0.419717	0.0760302	FALSE	FALSE	FALSE	FALSE
ENSG00000105402.3	NAPA	8941	2.52864e-18	3.61487e-17	1.39028	1.31537	-0.0749073	FALSE	FALSE	FALSE	FALSE
ENSG00000138495.2	COX17	8941	2.52864e-18	3.61487e-17	1.57425	1.44938	-0.12487	FALSE	FALSE	FALSE	FALSE
ENSG00000147050.10	KDM6A	1536	2.58191e-18	3.68307e-17	0.549361	0.647814	0.0984529	FALSE	FALSE	FALSE	FALSE
ENSG00000204116.7	CHIC1	1536	2.58191e-18	3.68307e-17	0.541163	0.63581	0.0946473	FALSE	FALSE	FALSE	FALSE
ENSG00000116898.7	MRPS15	8939	2.63629e-18	3.75795e-17	1.42243	1.34642	-0.0760109	FALSE	FALSE	FALSE	FALSE
ENSG00000095574.7	IKZF5	1538	2.69181e-18	3.83158e-17	0.70117	0.777738	0.0765676	FALSE	FALSE	FALSE	FALSE
ENSG00000164919.6	COX6C	8938	2.69181e-18	3.83158e-17	2.09226	1.97919	-0.113067	FALSE	FALSE	FALSE	FALSE
ENSG00000165494.6	PCF11	1539	2.74847e-18	3.90385e-17	0.669616	0.773887	0.104271	FALSE	FALSE	FALSE	FALSE
ENSG00000171202.2	TMEM126A	8937	2.74847e-18	3.90385e-17	1.56025	1.476	-0.0842491	FALSE	FALSE	FALSE	FALSE
ENSG00000184634.11	MED12	1539	2.74847e-18	3.90385e-17	0.728094	0.830583	0.102489	FALSE	FALSE	FALSE	FALSE
ENSG00000062582.9	MRPS24	8936	2.80631e-18	3.97464e-17	0.702754	0.599513	-0.103241	FALSE	FALSE	FALSE	FALSE
ENSG00000106078.13	COBL	1540	2.80631e-18	3.97464e-17	0.883387	0.984082	0.100695	FALSE	FALSE	FALSE	FALSE
ENSG00000127995.12	CASD1	1540	2.80631e-18	3.97464e-17	0.808371	0.911959	0.103588	FALSE	FALSE	FALSE	FALSE
ENSG00000197982.12	C1orf122	8936	2.80631e-18	3.97464e-17	1.18883	1.07619	-0.112639	FALSE	FALSE	FALSE	FALSE
ENSG00000156411.5	C14orf2	8934	2.92562e-18	4.13478e-17	1.75509	1.63466	-0.120423	FALSE	FALSE	FALSE	FALSE
ENSG00000198482.6	ZNF808	1542	2.92562e-18	4.13478e-17	0.489641	0.614927	0.125286	FALSE	FALSE	FALSE	FALSE
ENSG00000139613.7	SMARCC2	1544	3.04994e-18	4.30742e-17	0.891251	1.00557	0.114316	FALSE	FALSE	FALSE	FALSE
ENSG00000068366.15	ACSL4	1545	3.11404e-18	4.38238e-17	1.00467	1.15197	0.147296	FALSE	FALSE	TRUE	FALSE
ENSG00000137770.9	CTDSPL2	1545	3.11404e-18	4.38238e-17	0.421815	0.486864	0.0650492	FALSE	FALSE	FALSE	FALSE
ENSG00000169738.3	DCXR	8931	3.11404e-18	4.38238e-17	1.62746	1.51316	-0.114299	FALSE	FALSE	FALSE	FALSE
ENSG00000177700.5	POLR2L	8931	3.11404e-18	4.38238e-17	1.94063	1.81104	-0.129592	FALSE	FALSE	FALSE	FALSE
ENSG00000185000.5	DGAT1	8931	3.11404e-18	4.38238e-17	1.35617	1.2494	-0.106768	FALSE	FALSE	FALSE	FALSE
ENSG00000021776.6	AQR	1546	3.17947e-18	4.46182e-17	0.451923	0.528981	0.0770582	FALSE	FALSE	FALSE	FALSE
ENSG00000141298.13	SSH2	1546	3.17947e-18	4.46182e-17	0.639766	0.738737	0.098971	FALSE	FALSE	FALSE	FALSE
ENSG00000147684.3	NDUFB9	8930	3.17947e-18	4.46182e-17	2.03583	1.92442	-0.111412	FALSE	FALSE	FALSE	FALSE
ENSG00000164292.8	RHOBTB3	1546	3.17947e-18	4.46182e-17	0.998109	1.10412	0.106015	FALSE	FALSE	FALSE	FALSE
ENSG00000066422.4	ZBTB11	1547	3.24626e-18	4.54271e-17	0.497772	0.58674	0.0889687	FALSE	FALSE	FALSE	FALSE
ENSG00000115365.7	LANCL1	1547	3.24626e-18	4.54271e-17	1.14563	1.28563	0.140004	FALSE	FALSE	FALSE	FALSE
ENSG00000134987.7	WDR36	1547	3.24626e-18	4.54271e-17	0.521515	0.605214	0.0836994	FALSE	FALSE	FALSE	FALSE
ENSG00000151233.6	GXYLT1	1547	3.24626e-18	4.54271e-17	0.381668	0.452746	0.0710776	FALSE	FALSE	FALSE	FALSE
ENSG00000078114.14	NEBL	1548	3.31443e-18	4.62508e-17	2.03673	2.20917	0.172443	FALSE	FALSE	TRUE	FALSE
ENSG00000137628.12	DDX60	1548	3.31443e-18	4.62508e-17	0.447313	0.579089	0.131776	FALSE	FALSE	FALSE	FALSE
ENSG00000174021.6	GNG5	8928	3.31443e-18	4.62508e-17	2.01774	1.92225	-0.0954969	FALSE	FALSE	FALSE	FALSE
ENSG00000178229.7	ZNF543	1548	3.31443e-18	4.62508e-17	0.239877	0.311425	0.0715472	FALSE	FALSE	FALSE	FALSE
ENSG00000108107.8	RPL28	8927	3.38402e-18	4.70237e-17	1.41699	1.28327	-0.133723	FALSE	FALSE	FALSE	FALSE
ENSG00000157540.15	DYRK1A	1549	3.38402e-18	4.70237e-17	0.989074	1.06594	0.0768657	FALSE	FALSE	FALSE	FALSE
ENSG00000174917.4	C19orf70	8927	3.38402e-18	4.70237e-17	1.62209	1.50901	-0.113087	FALSE	FALSE	FALSE	TRUE
ENSG00000205339.5	IPO7	1549	3.38402e-18	4.70237e-17	1.41112	1.54836	0.137237	FALSE	FALSE	FALSE	TRUE
ENSG00000214193.5	SH3D21	1549	3.38402e-18	4.70237e-17	0.233204	0.313764	0.0805596	FALSE	FALSE	FALSE	FALSE
ENSG00000136536.10	MARCH7	1550	3.45505e-18	4.79771e-17	1.14672	1.23228	0.0855561	FALSE	FALSE	FALSE	FALSE
ENSG00000154122.8	ANKH	1551	3.52754e-18	4.89154e-17	1.1577	1.26769	0.10999	FALSE	FALSE	TRUE	FALSE
ENSG00000164713.5	BRI3	8925	3.52754e-18	4.89154e-17	1.46031	1.35858	-0.101727	FALSE	FALSE	FALSE	FALSE
ENSG00000140990.10	NDUFB10	8924	3.60154e-18	4.9872e-17	2.33397	2.20086	-0.133109	FALSE	FALSE	FALSE	FALSE
ENSG00000197969.7	VPS13A	1552	3.60154e-18	4.9872e-17	0.557797	0.672405	0.114609	FALSE	FALSE	FALSE	FALSE
ENSG00000149600.7	COMMD7	8923	3.67708e-18	5.06707e-17	1.26259	1.19413	-0.0684653	FALSE	FALSE	FALSE	FALSE
ENSG00000144357.12	UBR3	1554	3.75417e-18	5.16973e-17	1.13476	1.27472	0.139964	FALSE	FALSE	FALSE	FALSE
ENSG00000108424.5	KPNB1	1555	3.83286e-18	5.27078e-17	1.32777	1.41144	0.0836782	FALSE	FALSE	FALSE	FALSE
ENSG00000185009.8	AP3M1	1555	3.83286e-18	5.27078e-17	0.918171	1.02302	0.104849	FALSE	FALSE	FALSE	FALSE
ENSG00000213462.4	ERV3-1	1557	3.99516e-18	5.48638e-17	0.261132	0.410676	0.149544	FALSE	FALSE	FALSE	FALSE
ENSG00000157764.8	BRAF	1558	4.07884e-18	5.58969e-17	0.519341	0.585919	0.0665774	FALSE	FALSE	FALSE	FALSE
ENSG00000176771.11	NCKAP5	1558	4.07884e-18	5.58969e-17	0.179419	0.25935	0.0799306	FALSE	FALSE	FALSE	FALSE
ENSG00000187840.4	EIF4EBP1	8918	4.07884e-18	5.58969e-17	1.09932	0.914443	-0.184881	TRUE	FALSE	TRUE	FALSE
ENSG00000066654.8	THUMPD1	1560	4.25141e-18	5.80218e-17	0.804885	0.891357	0.0864727	FALSE	FALSE	FALSE	FALSE
ENSG00000152217.12	SETBP1	1560	4.25141e-18	5.80218e-17	0.23212	0.313615	0.0814957	FALSE	FALSE	FALSE	FALSE
ENSG00000152601.13	MBNL1	1560	4.25141e-18	5.80218e-17	1.23314	1.33451	0.10137	FALSE	FALSE	FALSE	FALSE
ENSG00000167005.9	NUDT21	1560	4.25141e-18	5.80218e-17	1.03552	1.12044	0.0849141	FALSE	FALSE	FALSE	FALSE
ENSG00000196628.9	TCF4	1560	4.25141e-18	5.80218e-17	0.638952	0.750047	0.111094	FALSE	FALSE	FALSE	FALSE
ENSG00000197892.8	KIF13B	1560	4.25141e-18	5.80218e-17	0.447939	0.542496	0.0945571	FALSE	FALSE	FALSE	FALSE
ENSG00000186010.14	NDUFA13	8915	4.34038e-18	5.91954e-17	1.29023	1.16137	-0.128859	FALSE	FALSE	FALSE	FALSE
ENSG00000070061.10	IKBKAP	1562	4.43119e-18	6.02272e-17	0.960696	1.08822	0.127523	FALSE	FALSE	FALSE	FALSE
ENSG00000089177.13	KIF16B	1562	4.43119e-18	6.02272e-17	0.584567	0.687087	0.10252	FALSE	FALSE	FALSE	FALSE
ENSG00000148362.6	C9orf142	8914	4.43119e-18	6.02272e-17	1.13384	1.00151	-0.132327	FALSE	FALSE	FALSE	FALSE
ENSG00000163344.5	PMVK	8914	4.43119e-18	6.02272e-17	1.51775	1.39907	-0.11868	FALSE	FALSE	FALSE	FALSE
ENSG00000025796.9	SEC63	1563	4.52387e-18	6.14029e-17	0.934683	1.01587	0.0811912	FALSE	FALSE	FALSE	FALSE
ENSG00000131094.3	C1QL1	8913	4.52387e-18	6.14029e-17	0.434219	0.211529	-0.222691	TRUE	FALSE	FALSE	FALSE
ENSG00000158352.11	SHROOM4	1565	4.71502e-18	6.39537e-17	0.507378	0.630319	0.122941	FALSE	FALSE	FALSE	FALSE
ENSG00000153317.10	ASAP1	1566	4.81356e-18	6.52457e-17	0.884657	1.0315	0.146847	FALSE	FALSE	TRUE	FALSE
ENSG00000179195.11	ZNF664	1567	4.91413e-18	6.65182e-17	1.26342	1.36624	0.102817	FALSE	FALSE	FALSE	FALSE
ENSG00000127914.12	AKAP9	1569	5.12154e-18	6.91373e-17	0.568496	0.695115	0.126619	FALSE	FALSE	FALSE	FALSE
ENSG00000179833.4	SERTAD2	1569	5.12154e-18	6.91373e-17	0.691658	0.793516	0.101857	FALSE	FALSE	FALSE	FALSE
ENSG00000256294.3	ZNF225	1569	5.12154e-18	6.91373e-17	0.210591	0.275887	0.0652955	FALSE	FALSE	FALSE	FALSE
ENSG00000128791.7	TWSG1	1570	5.22846e-18	7.04371e-17	0.720111	0.818817	0.0987056	FALSE	FALSE	FALSE	FALSE
ENSG00000182117.4	NOP10	8906	5.22846e-18	7.04371e-17	1.89012	1.75509	-0.135035	FALSE	FALSE	FALSE	FALSE
ENSG00000182986.8	ZNF320	1570	5.22846e-18	7.04371e-17	0.555541	0.668746	0.113206	FALSE	FALSE	FALSE	FALSE
ENSG00000072422.12	RHOBTB1	1571	5.33759e-18	7.17128e-17	0.767783	0.920426	0.152643	FALSE	FALSE	FALSE	FALSE
ENSG00000100523.10	DDHD1	1571	5.33759e-18	7.17128e-17	0.31427	0.375043	0.0607727	FALSE	FALSE	FALSE	FALSE
ENSG00000179119.10	SPTY2D1	1571	5.33759e-18	7.17128e-17	0.526613	0.616271	0.0896577	FALSE	FALSE	FALSE	TRUE
ENSG00000185946.11	RNPC3	1571	5.33759e-18	7.17128e-17	0.577179	0.760537	0.183358	TRUE	FALSE	FALSE	FALSE
ENSG00000020922.8	MRE11A	1572	5.44896e-18	7.30117e-17	0.425303	0.528526	0.103223	FALSE	FALSE	FALSE	FALSE
ENSG00000104320.9	NBN	1572	5.44896e-18	7.30117e-17	0.737192	0.836968	0.0997755	FALSE	FALSE	FALSE	FALSE
ENSG00000167257.6	RNF214	1572	5.44896e-18	7.30117e-17	0.616695	0.697733	0.0810386	FALSE	FALSE	FALSE	FALSE
ENSG00000198887.7	SMC5	1572	5.44896e-18	7.30117e-17	0.742435	0.853196	0.110762	FALSE	FALSE	FALSE	FALSE
ENSG00000113273.11	ARSB	1573	5.56263e-18	7.43842e-17	0.528314	0.624107	0.0957925	FALSE	FALSE	TRUE	FALSE
ENSG00000156030.8	ELMSAN1	1573	5.56263e-18	7.43842e-17	0.516879	0.62546	0.108581	FALSE	FALSE	FALSE	FALSE
ENSG00000178971.9	CTC1	1573	5.56263e-18	7.43842e-17	0.54863	0.640934	0.0923037	FALSE	FALSE	FALSE	FALSE
ENSG00000089902.8	RCOR1	1575	5.79702e-18	7.73624e-17	0.648381	0.720032	0.0716506	FALSE	FALSE	FALSE	TRUE
ENSG00000100804.14	PSMB5	8901	5.79702e-18	7.73624e-17	1.73021	1.65189	-0.0783148	FALSE	FALSE	FALSE	FALSE
ENSG00000113638.8	TTC33	1575	5.79702e-18	7.73624e-17	0.749345	0.85639	0.107045	FALSE	FALSE	FALSE	FALSE
ENSG00000176101.7	SSNA1	8900	5.91785e-18	7.89219e-17	1.56479	1.45151	-0.113281	FALSE	FALSE	FALSE	FALSE
ENSG00000168275.10	COA6	8899	6.04117e-18	8.04585e-17	1.14507	1.03715	-0.107917	FALSE	FALSE	FALSE	FALSE
ENSG00000179085.7	DPM3	8899	6.04117e-18	8.04585e-17	1.23164	1.10476	-0.126879	FALSE	FALSE	FALSE	FALSE
ENSG00000162378.8	ZYG11B	1578	6.16702e-18	8.20796e-17	1.02947	1.16003	0.13056	FALSE	FALSE	FALSE	FALSE
ENSG00000090686.11	USP48	1579	6.29545e-18	8.36769e-17	0.773692	0.84617	0.0724778	FALSE	FALSE	FALSE	FALSE
ENSG00000100281.9	HMGXB4	1579	6.29545e-18	8.36769e-17	0.528245	0.595021	0.0667758	FALSE	FALSE	FALSE	FALSE
ENSG00000136478.3	TEX2	1580	6.42653e-18	8.5362e-17	0.96716	1.06139	0.0942344	FALSE	FALSE	FALSE	FALSE
ENSG00000116288.8	PARK7	8895	6.5603e-18	8.68486e-17	1.8995	1.84018	-0.0593132	FALSE	FALSE	FALSE	FALSE
ENSG00000170624.9	SGCD	1581	6.5603e-18	8.68486e-17	1.14376	1.34383	0.200064	TRUE	TRUE	TRUE	FALSE
ENSG00000175155.4	YPEL2	1581	6.5603e-18	8.68486e-17	0.800001	0.952576	0.152575	FALSE	FALSE	TRUE	FALSE
ENSG00000183475.8	ASB7	1581	6.5603e-18	8.68486e-17	0.405817	0.46682	0.0610025	FALSE	FALSE	FALSE	FALSE
ENSG00000005339.8	CREBBP	1582	6.69682e-18	8.83615e-17	0.700486	0.787494	0.0870072	FALSE	FALSE	FALSE	FALSE
ENSG00000107872.8	FBXL15	8894	6.69682e-18	8.83615e-17	0.774815	0.679722	-0.0950932	FALSE	FALSE	FALSE	FALSE
ENSG00000146776.10	ATXN7L1	1582	6.69682e-18	8.83615e-17	0.185016	0.233315	0.0482994	FALSE	FALSE	FALSE	FALSE
ENSG00000147601.9	TERF1	1582	6.69682e-18	8.83615e-17	0.543399	0.608987	0.0655878	FALSE	FALSE	FALSE	FALSE
ENSG00000175054.10	ATR	1582	6.69682e-18	8.83615e-17	0.334607	0.39827	0.0636625	FALSE	FALSE	FALSE	FALSE
ENSG00000146373.12	RNF217	1583	6.83614e-18	9.00204e-17	0.376805	0.447322	0.0705178	FALSE	FALSE	FALSE	FALSE
ENSG00000189180.11	ZNF33A	1583	6.83614e-18	9.00204e-17	0.712923	0.819087	0.106164	FALSE	FALSE	FALSE	FALSE
ENSG00000260916.1	CCPG1	1583	6.83614e-18	9.00204e-17	0.518255	0.58917	0.0709149	FALSE	FALSE	FALSE	FALSE
ENSG00000198842.5	DUSP27	1584	6.97832e-18	9.17711e-17	1.66166	1.85816	0.196497	TRUE	FALSE	FALSE	FALSE
TTN	TTN	1584	6.97832e-18	9.17711e-17	1.70685	1.83012	0.123273	FALSE	TRUE	FALSE	FALSE
ENSG00000086200.12	IPO11	1585	7.12341e-18	9.34319e-17	0.594505	0.692799	0.0982944	FALSE	FALSE	FALSE	FALSE
ENSG00000121210.11	KIAA0922	1585	7.12341e-18	9.34319e-17	0.63069	0.755848	0.125158	FALSE	FALSE	FALSE	FALSE
ENSG00000162819.7	BROX	1585	7.12341e-18	9.34319e-17	0.799074	0.88271	0.0836356	FALSE	FALSE	FALSE	FALSE
ENSG00000213047.7	DENND1B	1585	7.12341e-18	9.34319e-17	0.398061	0.499791	0.10173	FALSE	FALSE	FALSE	FALSE
ENSG00000161281.6	COX7A1	8890	7.27149e-18	9.51856e-17	2.69716	2.5475	-0.149653	FALSE	FALSE	FALSE	FALSE
ENSG00000166086.8	JAM3	1586	7.27149e-18	9.51856e-17	0.978968	1.08015	0.101185	FALSE	FALSE	FALSE	FALSE
ENSG00000075292.14	ZNF638	1587	7.4226e-18	9.70998e-17	0.895006	0.990637	0.0956314	FALSE	FALSE	FALSE	FALSE
ENSG00000132953.12	XPO4	1588	7.57681e-18	9.89868e-17	0.764983	0.97062	0.205637	TRUE	FALSE	FALSE	FALSE
ENSG00000075275.12	CELSR1	1589	7.73419e-18	1.0091e-16	0.42585	0.524374	0.0985238	FALSE	FALSE	TRUE	FALSE
ENSG00000175550.3	DRAP1	8887	7.73419e-18	1.0091e-16	1.5506	1.45736	-0.0932419	FALSE	FALSE	FALSE	FALSE
ENSG00000119397.12	CNTRL	1590	7.89479e-18	1.02668e-16	0.292086	0.362909	0.070823	FALSE	FALSE	FALSE	FALSE
ENSG00000126247.6	CAPNS1	8886	7.89479e-18	1.02668e-16	2.01645	1.93483	-0.0816256	FALSE	FALSE	FALSE	FALSE
ENSG00000178307.5	TMEM11	8886	7.89479e-18	1.02668e-16	0.93718	0.846539	-0.0906409	FALSE	FALSE	FALSE	FALSE
ENSG00000233276.2	GPX1	8886	7.89479e-18	1.02668e-16	1.71565	1.58573	-0.129919	FALSE	FALSE	FALSE	FALSE
ENSG00000243678.7	NME1-NME2	8886	7.89479e-18	1.02668e-16	0.894691	0.776203	-0.118488	FALSE	FALSE	FALSE	FALSE
ENSG00000080603.12	SRCAP	1591	8.05868e-18	1.04594e-16	0.937232	1.03163	0.0943956	FALSE	FALSE	FALSE	FALSE
ENSG00000118690.8	ARMC2	1591	8.05868e-18	1.04594e-16	0.38254	0.489406	0.106866	FALSE	FALSE	TRUE	FALSE
ENSG00000198231.8	DDX42	1591	8.05868e-18	1.04594e-16	1.08441	1.16156	0.077153	FALSE	FALSE	FALSE	FALSE
ENSG00000063241.3	ISOC2	8884	8.22592e-18	1.06487e-16	0.974349	0.865636	-0.108713	FALSE	FALSE	FALSE	FALSE
ENSG00000110841.9	PPFIBP1	1592	8.22592e-18	1.06487e-16	1.38043	1.55386	0.173431	FALSE	FALSE	FALSE	FALSE
ENSG00000116641.11	DOCK7	1592	8.22592e-18	1.06487e-16	0.353842	0.428	0.0741586	FALSE	FALSE	FALSE	FALSE
ENSG00000178982.5	EIF3K	8884	8.22592e-18	1.06487e-16	1.99205	1.91506	-0.0769851	FALSE	FALSE	FALSE	FALSE
ENSG00000085788.9	DDHD2	1593	8.39659e-18	1.08484e-16	0.738535	0.835923	0.0973884	FALSE	FALSE	FALSE	FALSE
ENSG00000106400.7	ZNHIT1	8883	8.39659e-18	1.08484e-16	0.923635	0.839487	-0.0841489	FALSE	FALSE	FALSE	FALSE
ENSG00000115548.12	KDM3A	1596	8.92985e-18	1.15299e-16	0.698276	0.798596	0.100319	FALSE	FALSE	FALSE	TRUE
ENSG00000053254.11	FOXN3	1597	9.11493e-18	1.17536e-16	1.02429	1.15209	0.127793	FALSE	FALSE	FALSE	FALSE
ENSG00000151503.8	NCAPD3	1597	9.11493e-18	1.17536e-16	0.377706	0.452342	0.0746353	FALSE	FALSE	FALSE	FALSE
ENSG00000011523.9	CEP68	1598	9.30379e-18	1.19816e-16	0.723668	0.838562	0.114894	FALSE	FALSE	FALSE	FALSE
ENSG00000108826.11	MRPL27	8878	9.30379e-18	1.19816e-16	1.13946	1.04927	-0.0901918	FALSE	FALSE	FALSE	FALSE
ENSG00000106086.14	PLEKHA8	1599	9.49651e-18	1.21981e-16	0.225585	0.28263	0.0570449	FALSE	FALSE	FALSE	FALSE
ENSG00000107938.13	C10orf137	1599	9.49651e-18	1.21981e-16	0.468684	0.537104	0.0684202	FALSE	FALSE	FALSE	FALSE
ENSG00000131323.10	TRAF3	1599	9.49651e-18	1.21981e-16	0.50254	0.597375	0.0948353	FALSE	FALSE	FALSE	FALSE
ENSG00000198932.8	GPRASP1	1600	9.69317e-18	1.24347e-16	0.668816	0.844096	0.17528	FALSE	FALSE	FALSE	FALSE
ENSG00000165632.7	TAF3	1601	9.89385e-18	1.26757e-16	0.644387	0.724671	0.0802841	FALSE	FALSE	FALSE	FALSE
ENSG00000237440.4	ZNF737	1601	9.89385e-18	1.26757e-16	0.221984	0.315897	0.093913	FALSE	FALSE	FALSE	FALSE
ENSG00000107863.12	ARHGAP21	1602	1.00986e-17	1.29048e-16	0.906244	1.01277	0.106529	FALSE	FALSE	FALSE	FALSE
ENSG00000108443.9	RPS6KB1	1602	1.00986e-17	1.29048e-16	0.676262	0.748	0.0717379	FALSE	FALSE	FALSE	FALSE
ENSG00000164068.11	RNF123	1602	1.00986e-17	1.29048e-16	0.78848	0.886064	0.0975836	FALSE	FALSE	FALSE	FALSE
ENSG00000164961.11	KIAA0196	1602	1.00986e-17	1.29048e-16	0.857547	0.962221	0.104675	FALSE	FALSE	FALSE	FALSE
ENSG00000110066.10	SUV420H1	1603	1.03076e-17	1.3138e-16	0.732224	0.806452	0.0742281	FALSE	FALSE	FALSE	FALSE
ENSG00000128849.9	CGNL1	1603	1.03076e-17	1.3138e-16	0.668493	0.87719	0.208697	TRUE	FALSE	FALSE	FALSE
ENSG00000152527.9	PLEKHH2	1603	1.03076e-17	1.3138e-16	0.217331	0.332273	0.114942	FALSE	FALSE	FALSE	FALSE
ENSG00000253731.1	PCDHGA6	1603	1.03076e-17	1.3138e-16	0.201412	0.293379	0.0919665	FALSE	FALSE	FALSE	FALSE
ENSG00000135272.5	MDFIC	1605	1.07384e-17	1.36696e-16	0.932976	1.07848	0.145506	FALSE	FALSE	TRUE	FALSE
ENSG00000166341.6	DCHS1	1605	1.07384e-17	1.36696e-16	0.595474	0.718825	0.123351	FALSE	FALSE	FALSE	FALSE
ENSG00000055950.12	MRPL43	8870	1.09604e-17	1.39255e-16	1.04788	0.958103	-0.0897743	FALSE	FALSE	FALSE	FALSE
ENSG00000143195.8	ILDR2	1606	1.09604e-17	1.39255e-16	0.258181	0.374107	0.115927	FALSE	FALSE	FALSE	FALSE
ENSG00000170946.10	DNAJC24	1606	1.09604e-17	1.39255e-16	0.399252	0.486989	0.0877372	FALSE	FALSE	FALSE	FALSE
ENSG00000006125.12	AP2B1	1607	1.1187e-17	1.4177e-16	1.31565	1.39921	0.0835542	FALSE	FALSE	FALSE	FALSE
ENSG00000006468.9	ETV1	1607	1.1187e-17	1.4177e-16	0.784893	0.982627	0.197733	TRUE	FALSE	FALSE	TRUE
ENSG00000069020.14	MAST4	1607	1.1187e-17	1.4177e-16	0.845031	0.981333	0.136302	FALSE	FALSE	FALSE	FALSE
ENSG00000138041.11	SMEK2	1607	1.1187e-17	1.4177e-16	0.762183	0.837516	0.0753334	FALSE	FALSE	FALSE	FALSE
ENSG00000101901.6	ALG13	1608	1.14181e-17	1.44332e-16	0.687237	0.757003	0.0697657	FALSE	FALSE	FALSE	FALSE
ENSG00000136937.8	NCBP1	1608	1.14181e-17	1.44332e-16	0.799269	0.888888	0.0896182	FALSE	FALSE	FALSE	FALSE
ENSG00000166167.13	BTRC	1608	1.14181e-17	1.44332e-16	0.909726	1.01993	0.110208	FALSE	FALSE	FALSE	FALSE
ENSG00000169946.9	ZFPM2	1608	1.14181e-17	1.44332e-16	0.680847	0.793482	0.112635	FALSE	FALSE	FALSE	FALSE
ENSG00000099804.4	CDC34	8867	1.1654e-17	1.47033e-16	1.49026	1.40409	-0.0861741	FALSE	FALSE	FALSE	FALSE
ENSG00000169851.11	PCDH7	1609	1.1654e-17	1.47033e-16	0.806795	1.05447	0.247679	TRUE	FALSE	FALSE	FALSE
ENSG00000170903.6	MSANTD4	1609	1.1654e-17	1.47033e-16	0.736733	0.830927	0.0941935	FALSE	FALSE	FALSE	FALSE
ENSG00000137054.11	POLR1E	1610	1.18947e-17	1.49974e-16	0.743614	0.858069	0.114455	FALSE	FALSE	FALSE	FALSE
ENSG00000152332.11	UHMK1	1611	1.21403e-17	1.52877e-16	0.759061	0.868105	0.109044	FALSE	FALSE	FALSE	FALSE
ENSG00000172922.4	RNASEH2C	8865	1.21403e-17	1.52877e-16	0.96542	0.866674	-0.0987466	FALSE	FALSE	FALSE	FALSE
ENSG00000071189.17	SNX13	1612	1.23909e-17	1.55736e-16	0.536868	0.6408	0.103932	FALSE	FALSE	FALSE	FALSE
ENSG00000114125.9	RNF7	8864	1.23909e-17	1.55736e-16	1.22835	1.16086	-0.0674919	FALSE	FALSE	FALSE	FALSE
ENSG00000140299.7	BNIP2	1612	1.23909e-17	1.55736e-16	1.04134	1.11213	0.0707916	FALSE	FALSE	FALSE	FALSE
ENSG00000112305.10	SMAP1	1613	1.26466e-17	1.58749e-16	0.608804	0.678802	0.0699982	FALSE	FALSE	FALSE	FALSE
ENSG00000196437.6	ZNF569	1613	1.26466e-17	1.58749e-16	0.343394	0.409626	0.0662311	FALSE	FALSE	FALSE	FALSE
ENSG00000152413.10	HOMER1	1614	1.29075e-17	1.6182e-16	0.886923	1.02343	0.136511	FALSE	FALSE	FALSE	TRUE
ENSG00000263002.3	ZNF234	1614	1.29075e-17	1.6182e-16	0.542573	0.642554	0.0999816	FALSE	FALSE	FALSE	FALSE
ENSG00000125885.9	MCM8	1615	1.31737e-17	1.64741e-16	0.442336	0.542393	0.100057	FALSE	FALSE	FALSE	FALSE
ENSG00000135966.8	TGFBRAP1	1615	1.31737e-17	1.64741e-16	0.584675	0.659075	0.0743999	FALSE	FALSE	FALSE	FALSE
ENSG00000147044.16	CASK	1615	1.31737e-17	1.64741e-16	0.325292	0.377034	0.0517424	FALSE	FALSE	FALSE	FALSE
ENSG00000154229.7	PRKCA	1615	1.31737e-17	1.64741e-16	0.417729	0.553014	0.135285	FALSE	FALSE	FALSE	FALSE
ENSG00000196233.7	LCOR	1616	1.34453e-17	1.67927e-16	0.344463	0.423658	0.0791953	FALSE	FALSE	FALSE	FALSE
ENSG00000155324.5	GRAMD3	1617	1.37225e-17	1.71173e-16	0.705276	0.817798	0.112522	FALSE	FALSE	FALSE	FALSE
ENSG00000196967.6	ZNF585A	1617	1.37225e-17	1.71173e-16	0.351056	0.43973	0.0886739	FALSE	FALSE	FALSE	FALSE
ENSG00000120784.11	ZFP30	1618	1.40052e-17	1.74482e-16	0.252919	0.319376	0.0664563	FALSE	FALSE	FALSE	FALSE
ENSG00000143337.14	TOR1AIP1	1618	1.40052e-17	1.74482e-16	0.833356	0.922997	0.0896406	FALSE	FALSE	FALSE	FALSE
ENSG00000123700.4	KCNJ2	1619	1.42938e-17	1.77631e-16	0.750332	0.944627	0.194295	TRUE	FALSE	TRUE	FALSE
ENSG00000163848.14	ZNF148	1619	1.42938e-17	1.77631e-16	0.630726	0.747993	0.117268	FALSE	FALSE	FALSE	FALSE
ENSG00000242485.1	MRPL20	8857	1.42938e-17	1.77631e-16	1.4246	1.35777	-0.0668241	FALSE	FALSE	FALSE	FALSE
ENSG00000244754.4	N4BP2L2	1619	1.42938e-17	1.77631e-16	1.03662	1.1319	0.0952779	FALSE	FALSE	FALSE	FALSE
ENSG00000053501.8	USE1	8856	1.45882e-17	1.80837e-16	0.964161	0.8895	-0.0746606	FALSE	FALSE	FALSE	FALSE
ENSG00000140307.6	GTF2A2	8856	1.45882e-17	1.80837e-16	1.09181	1.03401	-0.0577939	FALSE	FALSE	FALSE	FALSE
ENSG00000171150.7	SOCS5	1620	1.45882e-17	1.80837e-16	0.749508	0.839493	0.0899849	FALSE	FALSE	FALSE	FALSE
ENSG00000187079.10	TEAD1	1620	1.45882e-17	1.80837e-16	1.0772	1.20842	0.131226	FALSE	FALSE	FALSE	FALSE
ENSG00000124614.9	RPS10	8855	1.48886e-17	1.84446e-16	1.44275	1.3452	-0.0975477	FALSE	FALSE	FALSE	FALSE
ENSG00000131143.4	COX4I1	8854	1.51951e-17	1.88125e-16	2.1725	2.06647	-0.106027	FALSE	FALSE	FALSE	FALSE
ENSG00000163428.3	LRRC58	1623	1.55078e-17	1.91877e-16	0.552117	0.637063	0.0849461	FALSE	FALSE	FALSE	FALSE
ENSG00000068097.10	HEATR6	1624	1.58268e-17	1.9546e-16	0.537268	0.630884	0.0936157	FALSE	FALSE	FALSE	FALSE
ENSG00000171444.13	MCC	1624	1.58268e-17	1.9546e-16	0.383175	0.482348	0.0991725	FALSE	FALSE	FALSE	FALSE
ENSG00000254598.2	CSNK2A3	1624	1.58268e-17	1.9546e-16	0.711692	0.866352	0.15466	FALSE	FALSE	FALSE	FALSE
ENSG00000114450.5	GNB4	1625	1.61524e-17	1.99356e-16	0.452368	0.667066	0.214698	TRUE	FALSE	FALSE	FALSE
ENSG00000081014.6	AP4E1	1627	1.68234e-17	2.07252e-16	0.471979	0.555775	0.0837954	FALSE	FALSE	FALSE	FALSE
ENSG00000091039.12	OSBPL8	1627	1.68234e-17	2.07252e-16	0.683386	0.82209	0.138703	FALSE	FALSE	FALSE	FALSE
ENSG00000115183.9	TANC1	1627	1.68234e-17	2.07252e-16	0.972683	1.16446	0.19178	TRUE	FALSE	FALSE	FALSE
ENSG00000115419.8	GLS	1629	1.75219e-17	2.15723e-16	0.889246	0.979715	0.0904692	FALSE	FALSE	TRUE	FALSE
ENSG00000139793.14	MBNL2	1630	1.78818e-17	2.19746e-16	1.20258	1.33854	0.135958	FALSE	FALSE	FALSE	FALSE
ENSG00000162244.6	RPL29	8846	1.78818e-17	2.19746e-16	2.05918	1.9605	-0.0986773	FALSE	FALSE	FALSE	FALSE
ENSG00000177463.11	NR2C2	1630	1.78818e-17	2.19746e-16	0.397501	0.51812	0.120619	FALSE	FALSE	FALSE	FALSE
ENSG00000143437.16	ARNT	1631	1.8249e-17	2.2412e-16	0.885332	0.964604	0.0792721	FALSE	FALSE	FALSE	FALSE
ENSG00000003096.9	KLHL13	1632	1.86237e-17	2.28439e-16	0.406653	0.528693	0.12204	FALSE	FALSE	FALSE	FALSE
ENSG00000100077.10	ADRBK2	1632	1.86237e-17	2.28439e-16	0.349731	0.463643	0.113912	FALSE	FALSE	TRUE	FALSE
ENSG00000121741.12	ZMYM2	1634	1.93959e-17	2.37617e-16	0.803829	0.919445	0.115615	FALSE	FALSE	FALSE	FALSE
ENSG00000139350.7	NEDD1	1635	1.97937e-17	2.42193e-16	0.649694	0.735789	0.0860955	FALSE	FALSE	FALSE	FALSE
ENSG00000141380.9	SS18	1635	1.97937e-17	2.42193e-16	0.946809	1.01924	0.0724298	FALSE	FALSE	FALSE	FALSE
ENSG00000165264.6	NDUFB6	8840	2.01996e-17	2.46855e-16	1.83979	1.74332	-0.0964626	FALSE	FALSE	FALSE	FALSE
ENSG00000196220.11	SRGAP3	1636	2.01996e-17	2.46855e-16	0.186865	0.270925	0.0840598	FALSE	FALSE	FALSE	FALSE
ENSG00000082175.10	PGR	1638	2.10362e-17	2.56448e-16	0.366524	0.461687	0.0951626	FALSE	FALSE	FALSE	FALSE
ENSG00000115109.9	EPB41L5	1638	2.10362e-17	2.56448e-16	0.469966	0.563949	0.0939835	FALSE	FALSE	FALSE	FALSE
ENSG00000134755.10	DSC2	1638	2.10362e-17	2.56448e-16	0.841375	0.960684	0.119309	FALSE	FALSE	FALSE	FALSE
ENSG00000102030.11	NAA10	8837	2.14673e-17	2.61063e-16	0.905885	0.812359	-0.0935263	FALSE	FALSE	FALSE	FALSE
ENSG00000133858.11	ZFC3H1	1639	2.14673e-17	2.61063e-16	0.641674	0.73916	0.0974859	FALSE	FALSE	FALSE	FALSE
ENSG00000148303.12	RPL7A	8837	2.14673e-17	2.61063e-16	2.23999	2.13968	-0.100319	FALSE	FALSE	FALSE	FALSE
ENSG00000158711.9	ELK4	1639	2.14673e-17	2.61063e-16	0.662716	0.746524	0.0838082	FALSE	FALSE	FALSE	FALSE
ENSG00000080802.14	CNOT4	1640	2.1907e-17	2.66247e-16	0.622168	0.694073	0.0719051	FALSE	FALSE	FALSE	FALSE
ENSG00000081377.12	CDC14B	1641	2.23557e-17	2.71037e-16	0.638509	0.76261	0.124101	FALSE	FALSE	FALSE	FALSE
ENSG00000127081.9	ZNF484	1641	2.23557e-17	2.71037e-16	0.2386	0.306018	0.0674185	FALSE	FALSE	FALSE	FALSE
ENSG00000150054.14	MPP7	1641	2.23557e-17	2.71037e-16	0.489117	0.597985	0.108868	FALSE	FALSE	FALSE	FALSE
ENSG00000177954.7	RPS27	8835	2.23557e-17	2.71037e-16	1.91152	1.80601	-0.105519	FALSE	FALSE	FALSE	FALSE
ENSG00000102763.11	VWA8	1642	2.28133e-17	2.76249e-16	0.920764	1.07038	0.149615	FALSE	FALSE	TRUE	FALSE
ENSG00000145390.7	USP53	1642	2.28133e-17	2.76249e-16	0.760677	0.924091	0.163414	FALSE	FALSE	FALSE	FALSE
ENSG00000070019.3	GUCY2C	1645	2.42426e-17	2.9302e-16	0.1835	0.250992	0.0674921	FALSE	FALSE	FALSE	FALSE
ENSG00000161970.8	RPL26	8831	2.42426e-17	2.9302e-16	1.82936	1.73695	-0.0924076	FALSE	FALSE	FALSE	FALSE
ENSG00000139645.9	ANKRD52	1646	2.47384e-17	2.98831e-16	0.877936	0.982235	0.104299	FALSE	FALSE	FALSE	TRUE
ENSG00000105193.4	RPS16	8829	2.52442e-17	3.04386e-16	2.09919	1.9719	-0.12729	FALSE	FALSE	FALSE	FALSE
ENSG00000116406.14	EDEM3	1647	2.52442e-17	3.04386e-16	0.662266	0.775882	0.113616	FALSE	FALSE	FALSE	FALSE
ENSG00000010818.4	HIVEP2	1648	2.57602e-17	3.10043e-16	0.648937	0.811432	0.162494	FALSE	FALSE	FALSE	FALSE
ENSG00000072506.8	HSD17B10	8828	2.57602e-17	3.10043e-16	1.67304	1.5977	-0.0753401	FALSE	FALSE	FALSE	FALSE
ENSG00000116141.11	MARK1	1648	2.57602e-17	3.10043e-16	0.680465	0.747008	0.066543	FALSE	FALSE	FALSE	FALSE
ENSG00000081189.9	MEF2C	1649	2.62866e-17	3.15614e-16	0.810184	0.928711	0.118527	FALSE	FALSE	FALSE	FALSE
ENSG00000122484.8	RPAP2	1649	2.62866e-17	3.15614e-16	0.289573	0.341396	0.0518225	FALSE	FALSE	FALSE	FALSE
ENSG00000124459.7	ZNF45	1649	2.62866e-17	3.15614e-16	0.44792	0.518358	0.0704381	FALSE	FALSE	FALSE	FALSE
ENSG00000153443.8	UBALD1	8827	2.62866e-17	3.15614e-16	0.906285	0.79799	-0.108295	FALSE	FALSE	FALSE	TRUE
ENSG00000184924.5	PTRHD1	8825	2.73714e-17	3.2844e-16	0.798939	0.698992	-0.0999477	FALSE	FALSE	FALSE	FALSE
ENSG00000006015.13	C19orf60	8824	2.79302e-17	3.34338e-16	1.08553	0.960418	-0.125113	FALSE	FALSE	FALSE	FALSE
ENSG00000100722.14	ZC3H14	1652	2.79302e-17	3.34338e-16	0.74914	0.822833	0.0736935	FALSE	FALSE	FALSE	FALSE
ENSG00000117139.12	KDM5B	1652	2.79302e-17	3.34338e-16	0.460218	0.538709	0.078491	FALSE	FALSE	FALSE	FALSE
ENSG00000120071.8	KANSL1	1652	2.79302e-17	3.34338e-16	0.542979	0.606092	0.0631125	FALSE	FALSE	FALSE	FALSE
ENSG00000099797.7	TECR	8823	2.85003e-17	3.40138e-16	0.913126	0.827212	-0.085914	FALSE	FALSE	TRUE	FALSE
ENSG00000116830.7	TTF2	1653	2.85003e-17	3.40138e-16	0.295448	0.38297	0.0875222	FALSE	FALSE	FALSE	FALSE
ENSG00000144021.2	CIAO1	1653	2.85003e-17	3.40138e-16	1.27642	1.34378	0.0673638	FALSE	FALSE	FALSE	FALSE
ENSG00000155313.11	USP25	1653	2.85003e-17	3.40138e-16	0.87944	0.96492	0.0854797	FALSE	FALSE	FALSE	FALSE
ENSG00000166148.2	AVPR1A	1653	2.85003e-17	3.40138e-16	0.205728	0.338358	0.132631	FALSE	FALSE	FALSE	FALSE
ENSG00000162607.8	USP1	1654	2.90819e-17	3.46247e-16	0.775243	0.848138	0.0728942	FALSE	FALSE	FALSE	FALSE
ENSG00000204519.6	ZNF551	1654	2.90819e-17	3.46247e-16	0.329692	0.402852	0.0731606	FALSE	FALSE	FALSE	FALSE
ENSG00000221866.5	PLXNA4	1654	2.90819e-17	3.46247e-16	0.376192	0.498966	0.122774	FALSE	FALSE	FALSE	FALSE
ENSG00000168710.13	AHCYL1	1655	2.96752e-17	3.531e-16	1.26581	1.33442	0.0686154	FALSE	FALSE	FALSE	FALSE
ENSG00000033178.8	UBA6	1656	3.02804e-17	3.5987e-16	0.435252	0.50135	0.0660985	FALSE	FALSE	FALSE	FALSE
ENSG00000152078.5	TMEM56	1656	3.02804e-17	3.5987e-16	0.973293	1.11798	0.144692	FALSE	FALSE	FALSE	FALSE
ENSG00000138767.8	CNOT6L	1657	3.08978e-17	3.6655e-16	0.537733	0.624574	0.086841	FALSE	FALSE	FALSE	TRUE
ENSG00000064607.12	SUGP2	1658	3.15277e-17	3.7313e-16	1.09532	1.18746	0.0921383	FALSE	FALSE	FALSE	FALSE
ENSG00000089057.10	SLC23A2	1658	3.15277e-17	3.7313e-16	0.56128	0.646005	0.0847248	FALSE	FALSE	FALSE	FALSE
ENSG00000100596.2	SPTLC2	1658	3.15277e-17	3.7313e-16	0.58509	0.678347	0.0932565	FALSE	FALSE	FALSE	FALSE
ENSG00000115128.6	SF3B14	8818	3.15277e-17	3.7313e-16	1.4343	1.37094	-0.0633555	FALSE	FALSE	FALSE	FALSE
ENSG00000108256.4	NUFIP2	1659	3.21701e-17	3.80281e-16	0.852325	0.958688	0.106363	FALSE	FALSE	FALSE	FALSE
ENSG00000133226.12	SRRM1	1659	3.21701e-17	3.80281e-16	1.04999	1.14327	0.0932803	FALSE	FALSE	FALSE	FALSE
ENSG00000069329.11	VPS35	1661	3.34941e-17	3.94992e-16	1.03004	1.13836	0.108313	FALSE	FALSE	FALSE	FALSE
ENSG00000119912.11	IDE	1661	3.34941e-17	3.94992e-16	0.844713	0.943147	0.0984343	FALSE	FALSE	FALSE	FALSE
ENSG00000162775.10	RBM15	1661	3.34941e-17	3.94992e-16	0.429083	0.505708	0.076625	FALSE	FALSE	FALSE	TRUE
ENSG00000154380.12	ENAH	1662	3.41761e-17	4.02318e-16	0.905576	1.05562	0.15004	FALSE	FALSE	FALSE	FALSE
ENSG00000168152.8	THAP9	1662	3.41761e-17	4.02318e-16	0.378643	0.459588	0.0809449	FALSE	FALSE	FALSE	FALSE
ENSG00000118777.6	ABCG2	1663	3.48717e-17	4.10022e-16	0.239228	0.386478	0.14725	FALSE	FALSE	TRUE	FALSE
ENSG00000134775.11	FHOD3	1663	3.48717e-17	4.10022e-16	1.69073	1.85214	0.161412	FALSE	FALSE	TRUE	FALSE
ENSG00000114978.13	MOB1A	1664	3.55814e-17	4.17871e-16	1.01617	1.08991	0.0737466	FALSE	FALSE	FALSE	FALSE
ENSG00000142864.10	SERBP1	1664	3.55814e-17	4.17871e-16	1.39765	1.46513	0.0674824	FALSE	FALSE	FALSE	FALSE
ENSG00000196455.3	PIK3R4	1665	3.63053e-17	4.26121e-16	0.64984	0.736858	0.0870175	FALSE	FALSE	FALSE	FALSE
ENSG00000001084.6	GCLC	1666	3.70437e-17	4.34531e-16	0.642696	0.728731	0.0860355	FALSE	FALSE	FALSE	FALSE
ENSG00000189241.6	TSPYL1	1668	3.85652e-17	4.51845e-16	1.46241	1.57247	0.11006	FALSE	FALSE	FALSE	FALSE
ENSG00000126067.7	PSMB2	8807	3.9349e-17	4.60485e-16	1.32874	1.27001	-0.0587318	FALSE	FALSE	FALSE	FALSE
ENSG00000131018.18	SYNE1	1669	3.9349e-17	4.60485e-16	0.627018	0.756248	0.12923	FALSE	TRUE	FALSE	FALSE
ENSG00000179091.4	CYC1	8806	4.01484e-17	4.69288e-16	2.30262	2.19181	-0.110815	FALSE	FALSE	FALSE	FALSE
ENSG00000074071.9	MRPS34	8804	4.17956e-17	4.87968e-16	1.60334	1.51479	-0.0885497	FALSE	FALSE	FALSE	FALSE
ENSG00000178502.5	KLHL11	1672	4.17956e-17	4.87968e-16	0.277075	0.410412	0.133337	FALSE	FALSE	FALSE	FALSE
ENSG00000104897.5	SF3A2	8803	4.26441e-17	4.96415e-16	0.973803	0.874807	-0.0989953	FALSE	FALSE	FALSE	FALSE
ENSG00000116668.8	SWT1	1673	4.26441e-17	4.96415e-16	0.405539	0.471723	0.0661843	FALSE	FALSE	FALSE	FALSE
ENSG00000132718.7	SYT11	1673	4.26441e-17	4.96415e-16	0.79141	0.931061	0.139652	FALSE	FALSE	FALSE	FALSE
ENSG00000138641.11	HERC3	1673	4.26441e-17	4.96415e-16	0.825516	0.945663	0.120147	FALSE	FALSE	FALSE	FALSE
ENSG00000168137.11	SETD5	1673	4.26441e-17	4.96415e-16	0.862201	0.954107	0.0919054	FALSE	FALSE	FALSE	FALSE
ENSG00000148308.13	GTF3C5	8802	4.35095e-17	5.05601e-16	1.12215	1.02885	-0.093297	FALSE	FALSE	FALSE	FALSE
ENSG00000162688.11	AGL	1674	4.35095e-17	5.05601e-16	1.00808	1.15652	0.148436	FALSE	FALSE	FALSE	FALSE
ENSG00000188171.10	ZNF626	1674	4.35095e-17	5.05601e-16	0.217836	0.27057	0.0527341	FALSE	FALSE	FALSE	FALSE
ENSG00000066933.11	MYO9A	1675	4.43923e-17	5.14955e-16	0.373487	0.441029	0.067542	FALSE	FALSE	FALSE	FALSE
ENSG00000163872.11	YEATS2	1675	4.43923e-17	5.14955e-16	0.468271	0.560644	0.0923725	FALSE	FALSE	FALSE	FALSE
ENSG00000138347.11	MYPN	1676	4.52927e-17	5.24482e-16	1.52863	1.72747	0.198834	TRUE	FALSE	TRUE	FALSE
ENSG00000145414.4	NAF1	1676	4.52927e-17	5.24482e-16	0.391939	0.452046	0.0601072	FALSE	FALSE	FALSE	FALSE
ENSG00000159921.10	GNE	1676	4.52927e-17	5.24482e-16	0.653601	0.731889	0.078288	FALSE	FALSE	FALSE	FALSE
ENSG00000175768.8	TOMM5	8799	4.62111e-17	5.34805e-16	0.636197	0.579895	-0.0563021	FALSE	FALSE	FALSE	FALSE
ENSG00000133265.6	HSPBP1	8798	4.71479e-17	5.44695e-16	1.21477	1.12797	-0.086804	FALSE	FALSE	FALSE	FALSE
ENSG00000163320.6	CGGBP1	1678	4.71479e-17	5.44695e-16	1.0604	1.14491	0.0845086	FALSE	FALSE	FALSE	FALSE
ENSG00000230055.2	CISD3	8798	4.71479e-17	5.44695e-16	1.21615	1.12889	-0.0872678	FALSE	FALSE	FALSE	FALSE
ENSG00000011007.8	TCEB3	1679	4.81034e-17	5.55411e-16	0.90937	0.976871	0.0675007	FALSE	FALSE	FALSE	FALSE
ENSG00000009335.13	UBE3C	1680	4.9078e-17	5.65678e-16	0.967125	1.05869	0.0915603	FALSE	FALSE	FALSE	FALSE
ENSG00000135842.12	FAM129A	1680	4.9078e-17	5.65678e-16	1.78341	1.98646	0.203047	TRUE	FALSE	FALSE	FALSE
ENSG00000143947.8	RPS27A	8796	4.9078e-17	5.65678e-16	2.01806	1.92245	-0.0956097	FALSE	FALSE	FALSE	FALSE
ENSG00000113615.8	SEC24A	1681	5.0072e-17	5.76801e-16	0.475706	0.571181	0.0954749	FALSE	FALSE	FALSE	FALSE
ENSG00000040933.11	INPP4A	1682	5.1086e-17	5.87459e-16	0.534301	0.623374	0.0890734	FALSE	FALSE	FALSE	FALSE
ENSG00000124570.13	SERPINB6	8794	5.1086e-17	5.87459e-16	1.66125	1.58401	-0.0772402	FALSE	FALSE	TRUE	FALSE
ENSG00000174799.6	CEP135	1682	5.1086e-17	5.87459e-16	0.196743	0.248115	0.0513721	FALSE	FALSE	FALSE	FALSE
ENSG00000243147.3	MRPL33	8793	5.21201e-17	5.99005e-16	1.86768	1.78414	-0.0835409	FALSE	FALSE	TRUE	FALSE
ENSG00000155755.14	TMEM237	1684	5.3175e-17	6.10421e-16	0.519101	0.596222	0.0771206	FALSE	FALSE	FALSE	FALSE
ENSG00000167775.6	CD320	8792	5.3175e-17	6.10421e-16	1.10391	0.985294	-0.118619	FALSE	FALSE	FALSE	FALSE
ENSG00000065559.10	MAP2K4	1685	5.42508e-17	6.20978e-16	0.85128	0.912929	0.061649	FALSE	FALSE	FALSE	TRUE
ENSG00000128923.6	FAM63B	1685	5.42508e-17	6.20978e-16	0.775345	0.902188	0.126843	FALSE	FALSE	FALSE	FALSE
ENSG00000130725.3	UBE2M	8791	5.42508e-17	6.20978e-16	1.60072	1.5347	-0.0660137	FALSE	FALSE	FALSE	FALSE
ENSG00000163527.5	STT3B	1685	5.42508e-17	6.20978e-16	1.43181	1.51405	0.0822384	FALSE	FALSE	FALSE	FALSE
ENSG00000183873.11	SCN5A	1685	5.42508e-17	6.20978e-16	1.42821	1.60787	0.179661	FALSE	TRUE	TRUE	FALSE
ENSG00000150764.9	DIXDC1	1686	5.53482e-17	6.3281e-16	0.658749	0.811643	0.152894	FALSE	FALSE	FALSE	FALSE
ENSG00000107223.8	EDF1	8788	5.76089e-17	6.58279e-16	2.14501	2.06453	-0.080474	FALSE	FALSE	FALSE	FALSE
ENSG00000007520.3	TSR3	8787	5.87732e-17	6.70811e-16	1.56846	1.4831	-0.0853512	FALSE	FALSE	FALSE	FALSE
ENSG00000130338.8	TULP4	1689	5.87732e-17	6.70811e-16	0.338673	0.398673	0.0600002	FALSE	FALSE	FALSE	FALSE
ENSG00000086712.8	TXLNG	1691	6.11718e-17	6.97387e-16	0.577734	0.653022	0.0752879	FALSE	FALSE	FALSE	FALSE
ENSG00000095906.12	NUBP2	8785	6.11718e-17	6.97387e-16	0.839694	0.758104	-0.08159	FALSE	FALSE	FALSE	FALSE
ENSG00000048405.5	ZNF800	1692	6.24071e-17	7.0984e-16	0.45022	0.524745	0.074525	FALSE	FALSE	FALSE	FALSE
ENSG00000141084.6	RANBP10	1692	6.24071e-17	7.0984e-16	0.748539	0.830395	0.081856	FALSE	FALSE	FALSE	FALSE
ENSG00000171865.5	RNASEH1	1692	6.24071e-17	7.0984e-16	0.834987	0.913912	0.0789249	FALSE	FALSE	FALSE	FALSE
ENSG00000186446.7	ZNF501	1693	6.36669e-17	7.23756e-16	0.245371	0.330043	0.0846726	FALSE	FALSE	FALSE	FALSE
ENSG00000100614.13	PPM1A	1694	6.49519e-17	7.37098e-16	0.994204	1.0867	0.0924967	FALSE	FALSE	FALSE	FALSE
ENSG00000144935.10	TRPC1	1694	6.49519e-17	7.37098e-16	0.695804	0.818729	0.122924	FALSE	FALSE	FALSE	FALSE
ENSG00000161533.7	ACOX1	1694	6.49519e-17	7.37098e-16	1.00163	1.10304	0.101407	FALSE	FALSE	FALSE	FALSE
ENSG00000083290.15	ULK2	1695	6.62624e-17	7.50684e-16	0.515221	0.6044	0.0891791	FALSE	FALSE	FALSE	FALSE
ENSG00000100147.9	CCDC134	1695	6.62624e-17	7.50684e-16	0.287761	0.381059	0.093298	FALSE	FALSE	FALSE	FALSE
ENSG00000123104.7	ITPR2	1695	6.62624e-17	7.50684e-16	0.298259	0.383539	0.0852798	FALSE	FALSE	FALSE	FALSE
ENSG00000151292.13	CSNK1G3	1696	6.7599e-17	7.63649e-16	0.609807	0.66794	0.0581331	FALSE	FALSE	FALSE	FALSE
ENSG00000164463.8	CREBRF	1696	6.7599e-17	7.63649e-16	0.509546	0.625236	0.115691	FALSE	FALSE	FALSE	FALSE
ENSG00000166479.5	TMX3	1696	6.7599e-17	7.63649e-16	0.84914	0.924315	0.0751744	FALSE	FALSE	FALSE	FALSE
ENSG00000178449.4	COX14	8780	6.7599e-17	7.63649e-16	1.87435	1.75286	-0.121494	FALSE	FALSE	TRUE	FALSE
ENSG00000157500.6	APPL1	1697	6.89621e-17	7.78606e-16	1.00468	1.1337	0.12902	FALSE	FALSE	FALSE	FALSE
ENSG00000051382.4	PIK3CB	1698	7.03524e-17	7.92951e-16	0.756182	0.858505	0.102323	FALSE	FALSE	FALSE	FALSE
ENSG00000052126.10	PLEKHA5	1698	7.03524e-17	7.92951e-16	0.825598	0.941661	0.116063	FALSE	FALSE	FALSE	FALSE
ENSG00000113595.10	TRIM23	1698	7.03524e-17	7.92951e-16	0.655379	0.750989	0.0956108	FALSE	FALSE	FALSE	FALSE
ENSG00000075223.9	SEMA3C	1699	7.17703e-17	8.08016e-16	0.975154	1.13019	0.155039	FALSE	FALSE	FALSE	FALSE
ENSG00000159023.14	EPB41	1699	7.17703e-17	8.08016e-16	0.682756	0.80765	0.124894	FALSE	FALSE	FALSE	FALSE
ENSG00000058668.10	ATP2B4	1700	7.32164e-17	8.22897e-16	1.38417	1.56398	0.179812	FALSE	FALSE	FALSE	FALSE
ENSG00000182255.6	KCNA4	1700	7.32164e-17	8.22897e-16	0.293685	0.448904	0.155219	FALSE	FALSE	FALSE	FALSE
ENSG00000183337.12	BCOR	1700	7.32164e-17	8.22897e-16	0.643547	0.763659	0.120112	FALSE	FALSE	FALSE	FALSE
ENSG00000186660.14	ZFP91	1702	7.61953e-17	8.5541e-16	1.15389	1.24124	0.0873483	FALSE	FALSE	FALSE	FALSE
ENSG00000163596.12	ICA1L	1703	7.77292e-17	8.71646e-16	0.347497	0.446886	0.0993887	FALSE	FALSE	FALSE	FALSE
ENSG00000184432.5	COPB2	1703	7.77292e-17	8.71646e-16	1.06321	1.13923	0.0760224	FALSE	FALSE	FALSE	FALSE
ENSG00000169083.11	AR	1704	7.92936e-17	8.86687e-16	0.619499	0.779684	0.160185	FALSE	FALSE	FALSE	FALSE
ENSG00000170035.11	UBE2E3	8772	7.92936e-17	8.86687e-16	1.16882	1.10222	-0.0665993	FALSE	FALSE	FALSE	FALSE
ENSG00000172732.7	MUS81	8772	7.92936e-17	8.86687e-16	0.906003	0.829669	-0.0763336	FALSE	FALSE	FALSE	FALSE
ENSG00000172939.4	OXSR1	1704	7.92936e-17	8.86687e-16	0.960304	1.03856	0.0782573	FALSE	FALSE	FALSE	FALSE
ENSG00000127022.10	CANX	1705	8.0889e-17	9.03511e-16	1.85376	1.95906	0.105296	FALSE	FALSE	FALSE	FALSE
ENSG00000145349.12	CAMK2D	1705	8.0889e-17	9.03511e-16	1.53964	1.64883	0.109182	FALSE	FALSE	FALSE	FALSE
ENSG00000166734.14	CASC4	1706	8.25161e-17	9.21167e-16	0.836633	0.919189	0.0825561	FALSE	FALSE	FALSE	FALSE
ENSG00000130734.5	ATG4D	8769	8.41755e-17	9.3811e-16	1.2229	1.14117	-0.0817328	FALSE	FALSE	FALSE	FALSE
ENSG00000174099.6	MSRB3	1707	8.41755e-17	9.3811e-16	1.45229	1.55759	0.105306	FALSE	FALSE	FALSE	FALSE
ENSG00000198040.6	ZNF84	1707	8.41755e-17	9.3811e-16	0.53333	0.612262	0.0789319	FALSE	FALSE	FALSE	FALSE
ENSG00000031003.6	FAM13B	1708	8.58677e-17	9.55898e-16	0.797698	0.927333	0.129636	FALSE	FALSE	FALSE	FALSE
ENSG00000115756.8	HPCAL1	8766	8.93535e-17	9.91924e-16	0.834661	0.742219	-0.0924418	FALSE	FALSE	FALSE	FALSE
ENSG00000156885.4	COX6A2	8766	8.93535e-17	9.91924e-16	2.80727	2.62604	-0.181231	FALSE	FALSE	FALSE	FALSE
ENSG00000170473.12	WIBG	8766	8.93535e-17	9.91924e-16	0.777976	0.706331	-0.0716442	FALSE	FALSE	FALSE	FALSE
ENSG00000198408.9	MGEA5	1710	8.93535e-17	9.91924e-16	1.3798	1.50529	0.125486	FALSE	FALSE	FALSE	FALSE
ENSG00000223547.5	ZNF844	1710	8.93535e-17	9.91924e-16	0.595124	0.75567	0.160546	FALSE	FALSE	FALSE	FALSE
ENSG00000087302.4	C14orf166	8764	9.29787e-17	1.02987e-15	1.76428	1.71522	-0.0490561	FALSE	FALSE	FALSE	FALSE
ENSG00000103145.6	HCFC1R1	8764	9.29787e-17	1.02987e-15	1.41713	1.27995	-0.13718	FALSE	FALSE	FALSE	FALSE
ENSG00000197782.10	ZNF780A	1712	9.29787e-17	1.02987e-15	0.258961	0.330633	0.0716725	FALSE	FALSE	FALSE	FALSE
ENSG00000203867.7	RBM20	1712	9.29787e-17	1.02987e-15	1.36982	1.57696	0.20714	TRUE	TRUE	TRUE	FALSE
ENSG00000144840.4	RABL3	1713	9.48454e-17	1.04937e-15	0.692491	0.773978	0.0814868	FALSE	FALSE	FALSE	FALSE
ENSG00000151461.15	UPF2	1713	9.48454e-17	1.04937e-15	0.802662	0.89557	0.0929076	FALSE	FALSE	FALSE	FALSE
ENSG00000114391.8	RPL24	8761	9.86902e-17	1.08888e-15	2.07188	1.97446	-0.0974203	FALSE	FALSE	FALSE	FALSE
ENSG00000132824.9	SERINC3	1715	9.86902e-17	1.08888e-15	1.47798	1.55043	0.0724572	FALSE	FALSE	FALSE	FALSE
ENSG00000142937.7	RPS8	8761	9.86902e-17	1.08888e-15	2.13949	2.02933	-0.110159	FALSE	FALSE	FALSE	FALSE
ENSG00000178607.11	ERN1	1715	9.86902e-17	1.08888e-15	0.338821	0.413378	0.0745567	FALSE	FALSE	FALSE	FALSE
ENSG00000151148.9	UBE3B	1716	1.0067e-16	1.11011e-15	0.831825	0.927658	0.0958334	FALSE	FALSE	FALSE	FALSE
ENSG00000215301.5	DDX3X	1717	1.02689e-16	1.13174e-15	1.51159	1.62715	0.115556	FALSE	FALSE	FALSE	FALSE
ENSG00000152256.9	PDK1	1718	1.04747e-16	1.15187e-15	0.648891	0.795995	0.147104	FALSE	FALSE	TRUE	FALSE
ENSG00000165757.8	KIAA1462	1718	1.04747e-16	1.15187e-15	0.800588	0.944366	0.143778	FALSE	FALSE	FALSE	FALSE
ENSG00000166912.12	MTMR10	1718	1.04747e-16	1.15187e-15	0.721444	0.794786	0.073342	FALSE	FALSE	FALSE	FALSE
ENSG00000197016.7	ZNF470	1718	1.04747e-16	1.15187e-15	0.245079	0.308722	0.0636433	FALSE	FALSE	FALSE	FALSE
ENSG00000164032.7	H2AFZ	8757	1.06847e-16	1.17431e-15	1.37472	1.25633	-0.118394	FALSE	FALSE	TRUE	FALSE
ENSG00000103064.9	SLC7A6	1720	1.08987e-16	1.19519e-15	0.732026	0.881069	0.149044	FALSE	FALSE	FALSE	FALSE
ENSG00000127483.13	HP1BP3	1720	1.08987e-16	1.19519e-15	1.23656	1.34061	0.10405	FALSE	FALSE	FALSE	FALSE
ENSG00000185753.8	CXorf38	1720	1.08987e-16	1.19519e-15	0.333058	0.408625	0.0755666	FALSE	FALSE	FALSE	FALSE
ENSG00000198300.8	PEG3	1720	1.08987e-16	1.19519e-15	0.354232	0.456953	0.102721	FALSE	FALSE	FALSE	FALSE
ENSG00000068654.11	POLR1A	1721	1.11171e-16	1.21712e-15	0.556562	0.641311	0.0847487	FALSE	FALSE	FALSE	FALSE
ENSG00000111300.5	NAA25	1721	1.11171e-16	1.21712e-15	0.53011	0.598185	0.0680745	FALSE	FALSE	FALSE	FALSE
ENSG00000204104.7	TRAF3IP1	1721	1.11171e-16	1.21712e-15	0.580791	0.661746	0.0809555	FALSE	FALSE	FALSE	FALSE
ENSG00000142409.4	ZNF787	8753	1.15667e-16	1.26356e-15	0.906764	0.812938	-0.0938257	FALSE	FALSE	FALSE	FALSE
ENSG00000166002.2	SMCO4	8753	1.15667e-16	1.26356e-15	1.19362	1.07153	-0.122087	FALSE	FALSE	FALSE	FALSE
ENSG00000167383.4	ZNF229	1723	1.15667e-16	1.26356e-15	0.358571	0.424493	0.0659219	FALSE	FALSE	FALSE	FALSE
ENSG00000214706.6	IFRD2	8753	1.15667e-16	1.26356e-15	1.17844	1.0755	-0.10294	FALSE	FALSE	TRUE	FALSE
ENSG00000143079.10	CTTNBP2NL	1724	1.17982e-16	1.28814e-15	0.50419	0.596686	0.0924953	FALSE	FALSE	TRUE	FALSE
ENSG00000069248.9	NUP133	1725	1.20343e-16	1.31248e-15	0.969191	1.05825	0.0890636	FALSE	FALSE	FALSE	FALSE
ENSG00000141627.9	DYM	1725	1.20343e-16	1.31248e-15	0.816586	0.895866	0.07928	FALSE	FALSE	FALSE	FALSE
ENSG00000089101.13	C20orf26	1726	1.2275e-16	1.3358e-15	0.666029	0.878903	0.212874	TRUE	FALSE	FALSE	FALSE
ENSG00000102531.12	FNDC3A	1726	1.2275e-16	1.3358e-15	0.833789	0.949983	0.116194	FALSE	FALSE	FALSE	FALSE
ENSG00000174306.17	ZHX3	1726	1.2275e-16	1.3358e-15	0.654429	0.747167	0.0927379	FALSE	FALSE	FALSE	FALSE
ENSG00000196652.7	ZKSCAN5	1726	1.2275e-16	1.3358e-15	0.437694	0.500861	0.0631669	FALSE	FALSE	FALSE	FALSE
ENSG00000186908.10	ZDHHC17	1727	1.25205e-16	1.36176e-15	0.678637	0.757737	0.0791	FALSE	FALSE	FALSE	FALSE
ENSG00000172336.4	POP7	8748	1.27708e-16	1.38823e-15	1.23724	1.14305	-0.0941996	FALSE	FALSE	FALSE	FALSE
ENSG00000185963.9	BICD2	1729	1.3026e-16	1.4152e-15	1.01298	1.0939	0.0809159	FALSE	FALSE	FALSE	FALSE
ENSG00000114383.5	TUSC2	8746	1.32863e-16	1.44033e-15	1.16627	1.10104	-0.0652293	FALSE	FALSE	FALSE	FALSE
ENSG00000119778.10	ATAD2B	1730	1.32863e-16	1.44033e-15	0.274269	0.326032	0.0517625	FALSE	FALSE	FALSE	FALSE
ENSG00000122257.14	RBBP6	1730	1.32863e-16	1.44033e-15	0.819977	0.901911	0.0819347	FALSE	FALSE	FALSE	FALSE
ENSG00000130255.8	RPL36	8746	1.32863e-16	1.44033e-15	1.75658	1.64235	-0.114231	FALSE	FALSE	FALSE	FALSE
ENSG00000158161.11	EYA3	1731	1.35517e-16	1.4683e-15	0.637525	0.723855	0.0863297	FALSE	FALSE	FALSE	FALSE
ENSG00000085449.10	WDFY1	1732	1.38223e-16	1.49517e-15	0.725674	0.810559	0.0848849	FALSE	FALSE	FALSE	FALSE
ENSG00000113282.9	CLINT1	1732	1.38223e-16	1.49517e-15	0.993655	1.07809	0.0844306	FALSE	FALSE	TRUE	FALSE
ENSG00000006459.6	JHDM1D	1733	1.40982e-16	1.52336e-15	0.534823	0.63182	0.0969964	FALSE	FALSE	FALSE	FALSE
ENSG00000069712.9	KIAA1107	1733	1.40982e-16	1.52336e-15	0.210806	0.318325	0.107519	FALSE	FALSE	FALSE	FALSE
ENSG00000173120.10	KDM2A	1734	1.43796e-16	1.55124e-15	0.941938	1.02525	0.0833076	FALSE	FALSE	FALSE	FALSE
ENSG00000175893.7	ZDHHC21	1734	1.43796e-16	1.55124e-15	0.521488	0.590877	0.069389	FALSE	FALSE	FALSE	FALSE
ENSG00000090013.5	BLVRB	8741	1.46665e-16	1.57961e-15	1.50829	1.40355	-0.104732	FALSE	FALSE	FALSE	FALSE
ENSG00000130332.10	LSM7	8741	1.46665e-16	1.57961e-15	1.0733	0.960475	-0.112829	FALSE	FALSE	FALSE	FALSE
ENSG00000138297.9	TIMM23	8741	1.46665e-16	1.57961e-15	1.25346	1.18758	-0.0658849	FALSE	FALSE	FALSE	FALSE
ENSG00000008988.5	RPS20	8740	1.49591e-16	1.60851e-15	2.10417	2.0022	-0.101976	FALSE	FALSE	TRUE	FALSE
ENSG00000015475.14	BID	8740	1.49591e-16	1.60851e-15	0.75491	0.644078	-0.110832	FALSE	FALSE	TRUE	FALSE
ENSG00000211456.6	SACM1L	1736	1.49591e-16	1.60851e-15	0.730065	0.792566	0.0625013	FALSE	FALSE	FALSE	FALSE
ENSG00000168016.9	TRANK1	1737	1.52574e-16	1.6397e-15	0.296989	0.400206	0.103217	FALSE	FALSE	FALSE	FALSE
ENSG00000123684.8	LPGAT1	1739	1.58717e-16	1.70295e-15	0.775677	0.867991	0.0923145	FALSE	FALSE	FALSE	FALSE
ENSG00000135250.12	SRPK2	1739	1.58717e-16	1.70295e-15	0.730563	0.816336	0.0857731	FALSE	FALSE	FALSE	FALSE
ENSG00000136930.8	PSMB7	8737	1.58717e-16	1.70295e-15	1.71857	1.65974	-0.0588285	FALSE	FALSE	FALSE	FALSE
ENSG00000104915.10	STX10	8735	1.65104e-16	1.76671e-15	1.20233	1.09158	-0.110756	FALSE	FALSE	FALSE	FALSE
ENSG00000156273.11	BACH1	1741	1.65104e-16	1.76671e-15	0.50695	0.616868	0.109918	FALSE	FALSE	FALSE	FALSE
ENSG00000166004.10	KIAA1731	1741	1.65104e-16	1.76671e-15	0.318157	0.387458	0.0693009	FALSE	FALSE	FALSE	FALSE
ENSG00000178567.5	EPM2AIP1	1741	1.65104e-16	1.76671e-15	0.962378	1.11497	0.152591	FALSE	FALSE	FALSE	FALSE
ENSG00000101868.6	POLA1	1742	1.68392e-16	1.79899e-15	0.405154	0.46572	0.0605661	FALSE	FALSE	FALSE	FALSE
ENSG00000168899.4	VAMP5	8734	1.68392e-16	1.79899e-15	1.44505	1.2904	-0.154657	FALSE	FALSE	FALSE	FALSE
ENSG00000196417.8	ZNF765	1742	1.68392e-16	1.79899e-15	0.208903	0.254303	0.0454	FALSE	FALSE	FALSE	FALSE
ENSG00000101544.4	ADNP2	1743	1.71744e-16	1.83185e-15	0.581253	0.66907	0.0878173	FALSE	FALSE	FALSE	FALSE
ENSG00000150457.7	LATS2	1743	1.71744e-16	1.83185e-15	0.875535	0.978156	0.102621	FALSE	FALSE	FALSE	FALSE
ENSG00000156531.12	PHF6	1743	1.71744e-16	1.83185e-15	0.415953	0.487177	0.0712243	FALSE	FALSE	FALSE	FALSE
ENSG00000006625.13	GGCT	8732	1.75162e-16	1.8663e-15	1.0056	0.914796	-0.0908009	FALSE	FALSE	FALSE	FALSE
ENSG00000196782.8	MAML3	1744	1.75162e-16	1.8663e-15	0.219173	0.287297	0.068124	FALSE	FALSE	FALSE	FALSE
ENSG00000189298.9	ZKSCAN3	1745	1.78648e-16	1.90241e-15	0.297802	0.375495	0.077693	FALSE	FALSE	FALSE	FALSE
ENSG00000133315.6	MACROD1	8730	1.82201e-16	1.93714e-15	1.53566	1.41361	-0.122044	FALSE	FALSE	FALSE	FALSE
ENSG00000180263.9	FGD6	1746	1.82201e-16	1.93714e-15	0.422941	0.541071	0.11813	FALSE	FALSE	FALSE	FALSE
ENSG00000254245.1	PCDHGA3	1746	1.82201e-16	1.93714e-15	0.331291	0.425962	0.0946707	FALSE	FALSE	FALSE	FALSE
ENSG00000178719.12	GRINA	8729	1.85824e-16	1.97355e-15	1.56255	1.47739	-0.0851573	FALSE	FALSE	FALSE	FALSE
ENSG00000102786.10	INTS6	1748	1.89518e-16	2.01064e-15	0.497115	0.571714	0.0745993	FALSE	FALSE	FALSE	FALSE
ENSG00000136942.10	RPL35	8728	1.89518e-16	2.01064e-15	2.08682	1.96321	-0.123606	FALSE	FALSE	FALSE	FALSE
ENSG00000131508.11	UBE2D2	8727	1.93285e-16	2.04514e-15	1.35467	1.30761	-0.047057	FALSE	FALSE	FALSE	FALSE
ENSG00000138756.13	BMP2K	1749	1.93285e-16	2.04514e-15	0.193704	0.279644	0.0859398	FALSE	FALSE	FALSE	FALSE
ENSG00000153944.6	MSI2	1749	1.93285e-16	2.04514e-15	0.711647	0.803082	0.0914355	FALSE	FALSE	FALSE	FALSE
ENSG00000185800.7	DMWD	1749	1.93285e-16	2.04514e-15	0.930932	1.03485	0.103921	FALSE	FALSE	FALSE	FALSE
ENSG00000197603.9	C5orf42	1749	1.93285e-16	2.04514e-15	0.210221	0.261612	0.0513908	FALSE	FALSE	FALSE	FALSE
ENSG00000102580.10	DNAJC3	1750	1.97125e-16	2.08134e-15	0.953196	1.04776	0.0945646	FALSE	FALSE	TRUE	FALSE
ENSG00000143401.10	ANP32E	1750	1.97125e-16	2.08134e-15	1.13554	1.24264	0.107097	FALSE	FALSE	FALSE	FALSE
ENSG00000143515.12	ATP8B2	1750	1.97125e-16	2.08134e-15	0.624101	0.730912	0.106811	FALSE	FALSE	FALSE	FALSE
ENSG00000204392.6	LSM2	8726	1.97125e-16	2.08134e-15	1.1222	1.025	-0.0972031	FALSE	FALSE	FALSE	FALSE
ENSG00000081019.9	RSBN1	1751	2.01041e-16	2.12043e-15	0.472858	0.543631	0.0707732	FALSE	FALSE	FALSE	TRUE
ENSG00000184677.12	ZBTB40	1751	2.01041e-16	2.12043e-15	0.6573	0.758233	0.100933	FALSE	FALSE	FALSE	FALSE
ENSG00000100836.6	PABPN1	8724	2.05033e-16	2.16024e-15	1.3506	1.25596	-0.0946407	FALSE	FALSE	FALSE	FALSE
ENSG00000172301.6	COPRS	8724	2.05033e-16	2.16024e-15	1.39569	1.30896	-0.0867317	FALSE	FALSE	FALSE	FALSE
ENSG00000106392.6	C1GALT1	1753	2.09103e-16	2.20079e-15	0.547987	0.628248	0.0802617	FALSE	FALSE	FALSE	FALSE
ENSG00000107164.15	FUBP3	1753	2.09103e-16	2.20079e-15	0.951096	1.03517	0.0840787	FALSE	FALSE	FALSE	FALSE
ENSG00000089234.11	BRAP	1755	2.17485e-16	2.28537e-15	0.6457	0.696625	0.0509246	FALSE	FALSE	FALSE	FALSE
ENSG00000161981.6	SNRNP25	8721	2.17485e-16	2.28537e-15	1.19738	1.09066	-0.106728	FALSE	FALSE	FALSE	FALSE
ENSG00000178741.7	COX5A	8721	2.17485e-16	2.28537e-15	2.55935	2.44954	-0.109813	FALSE	FALSE	FALSE	FALSE
ENSG00000118263.10	KLF7	1756	2.21798e-16	2.32701e-15	0.664653	0.780575	0.115922	FALSE	FALSE	FALSE	FALSE
ENSG00000172845.9	SP3	1756	2.21798e-16	2.32701e-15	0.682092	0.758355	0.0762627	FALSE	FALSE	FALSE	FALSE
ENSG00000197312.7	DDI2	1756	2.21798e-16	2.32701e-15	0.56209	0.671803	0.109713	FALSE	FALSE	FALSE	FALSE
ENSG00000114956.15	DGUOK	8719	2.26197e-16	2.3694e-15	1.1252	1.03424	-0.0909593	FALSE	FALSE	TRUE	FALSE
ENSG00000214013.5	GANC	1757	2.26197e-16	2.3694e-15	0.442719	0.50468	0.0619616	FALSE	FALSE	FALSE	FALSE
ENSG00000163681.10	SLMAP	1758	2.30681e-16	2.41256e-15	1.24553	1.41183	0.166307	FALSE	FALSE	FALSE	FALSE
ENSG00000170248.9	PDCD6IP	1758	2.30681e-16	2.41256e-15	1.15803	1.2277	0.0696732	FALSE	FALSE	FALSE	FALSE
ENSG00000038382.13	TRIO	1759	2.35252e-16	2.4552e-15	0.72719	0.850506	0.123317	FALSE	FALSE	FALSE	FALSE
ENSG00000109738.6	GLRB	1759	2.35252e-16	2.4552e-15	0.641643	0.763023	0.12138	FALSE	FALSE	FALSE	FALSE
ENSG00000132356.7	PRKAA1	1759	2.35252e-16	2.4552e-15	0.931652	1.0335	0.101844	FALSE	FALSE	FALSE	FALSE
ENSG00000164902.9	PHAX	1759	2.35252e-16	2.4552e-15	0.817572	0.883153	0.0655811	FALSE	FALSE	FALSE	FALSE
ENSG00000078142.7	PIK3C3	1761	2.44666e-16	2.5521e-15	0.436937	0.487456	0.0505185	FALSE	FALSE	FALSE	FALSE
ENSG00000103121.4	CMC2	8714	2.4951e-16	2.59854e-15	1.1527	1.07725	-0.0754542	FALSE	FALSE	FALSE	FALSE
ENSG00000155097.7	ATP6V1C1	1762	2.4951e-16	2.59854e-15	0.925671	0.990416	0.0647452	FALSE	FALSE	FALSE	FALSE
ENSG00000205544.3	TMEM256	8714	2.4951e-16	2.59854e-15	1.37479	1.28515	-0.0896379	FALSE	FALSE	FALSE	FALSE
ENSG00000065802.7	ASB1	1763	2.5445e-16	2.64306e-15	0.953445	1.04001	0.0865638	FALSE	FALSE	FALSE	FALSE
ENSG00000164916.9	FOXK1	1763	2.5445e-16	2.64306e-15	0.559896	0.648505	0.0886094	FALSE	FALSE	FALSE	FALSE
ENSG00000170802.11	FOXN2	1763	2.5445e-16	2.64306e-15	0.439167	0.537699	0.0985321	FALSE	FALSE	FALSE	FALSE
ENSG00000177125.5	ZBTB34	1763	2.5445e-16	2.64306e-15	0.363572	0.430937	0.0673652	FALSE	FALSE	FALSE	FALSE
ENSG00000196715.5	VKORC1L1	1763	2.5445e-16	2.64306e-15	0.824712	0.894668	0.0699561	FALSE	FALSE	FALSE	FALSE
ENSG00000130748.6	TMEM160	8712	2.59485e-16	2.69396e-15	1.20436	1.08907	-0.115294	FALSE	FALSE	FALSE	FALSE
ENSG00000095787.17	WAC	1765	2.64619e-16	2.7401e-15	1.04657	1.12852	0.0819463	FALSE	FALSE	FALSE	FALSE
ENSG00000119231.6	SENP5	1765	2.64619e-16	2.7401e-15	0.673104	0.738581	0.0654774	FALSE	FALSE	FALSE	FALSE
ENSG00000165338.12	HECTD2	1765	2.64619e-16	2.7401e-15	0.230087	0.277729	0.0476421	FALSE	FALSE	FALSE	FALSE
ENSG00000204922.4	C11orf83	8711	2.64619e-16	2.7401e-15	0.741585	0.644996	-0.0965896	FALSE	FALSE	FALSE	FALSE
ENSG00000215421.5	ZNF407	1765	2.64619e-16	2.7401e-15	0.338956	0.405976	0.0670199	FALSE	FALSE	FALSE	FALSE
ENSG00000214309.3	MBLAC1	8710	2.69853e-16	2.79284e-15	0.372678	0.296248	-0.0764297	FALSE	FALSE	FALSE	FALSE
ENSG00000164118.8	CEP44	1768	2.80629e-16	2.90134e-15	0.482312	0.556457	0.0741441	FALSE	FALSE	FALSE	FALSE
ENSG00000197077.8	KIAA1671	1768	2.80629e-16	2.90134e-15	0.401086	0.503767	0.102681	FALSE	FALSE	FALSE	FALSE
ENSG00000110917.3	MLEC	1769	2.86175e-16	2.95561e-15	1.45196	1.58048	0.128523	FALSE	FALSE	FALSE	FALSE
ENSG00000122140.6	MRPS2	8707	2.86175e-16	2.95561e-15	1.32262	1.25388	-0.0687317	FALSE	FALSE	FALSE	FALSE
ENSG00000103021.5	CCDC113	1772	3.03469e-16	3.12772e-15	0.262867	0.373622	0.110755	FALSE	FALSE	FALSE	FALSE
ENSG00000110801.9	PSMD9	8704	3.03469e-16	3.12772e-15	0.422272	0.376639	-0.0456331	FALSE	FALSE	FALSE	FALSE
ENSG00000137100.11	DCTN3	8704	3.03469e-16	3.12772e-15	1.09475	1.03423	-0.0605198	FALSE	FALSE	FALSE	FALSE
ENSG00000155096.9	AZIN1	1772	3.03469e-16	3.12772e-15	1.08647	1.23962	0.153145	FALSE	FALSE	TRUE	FALSE
ENSG00000160213.5	CSTB	8703	3.0946e-16	3.18781e-15	1.4417	1.34611	-0.0955875	FALSE	FALSE	FALSE	FALSE
ENSG00000160113.5	NR2F6	8701	3.21793e-16	3.31313e-15	1.32356	1.21905	-0.10451	FALSE	FALSE	FALSE	FALSE
ENSG00000119285.6	HEATR1	1776	3.2814e-16	3.37323e-15	0.375006	0.46531	0.0903034	FALSE	FALSE	TRUE	FALSE
ENSG00000181817.5	LSM10	8700	3.2814e-16	3.37323e-15	1.29607	1.2	-0.0960624	FALSE	FALSE	FALSE	FALSE
ENSG00000185187.8	SIGIRR	8700	3.2814e-16	3.37323e-15	0.862955	0.743256	-0.1197	FALSE	FALSE	FALSE	FALSE
ENSG00000004779.5	NDUFAB1	8699	3.3461e-16	3.4291e-15	2.18447	2.06492	-0.119551	FALSE	FALSE	FALSE	FALSE
ENSG00000005812.6	FBXL3	1777	3.3461e-16	3.4291e-15	0.974872	1.06247	0.0875995	FALSE	FALSE	FALSE	FALSE
ENSG00000029364.7	SLC39A9	1777	3.3461e-16	3.4291e-15	0.674523	0.737781	0.0632578	FALSE	FALSE	FALSE	FALSE
ENSG00000137693.9	YAP1	1777	3.3461e-16	3.4291e-15	1.14502	1.24643	0.101405	FALSE	FALSE	FALSE	FALSE
ENSG00000142207.5	URB1	1777	3.3461e-16	3.4291e-15	0.583919	0.707793	0.123874	FALSE	FALSE	FALSE	FALSE
ENSG00000167232.9	ZNF91	1777	3.3461e-16	3.4291e-15	0.520732	0.620158	0.099426	FALSE	FALSE	FALSE	FALSE
ENSG00000128512.15	DOCK4	1778	3.41206e-16	3.4931e-15	0.444655	0.540887	0.0962326	FALSE	FALSE	FALSE	FALSE
ENSG00000130159.9	ECSIT	8698	3.41206e-16	3.4931e-15	1.71392	1.62347	-0.09045	FALSE	FALSE	FALSE	FALSE
ENSG00000117868.11	ESYT2	1779	3.4793e-16	3.5601e-15	1.19895	1.29752	0.0985735	FALSE	FALSE	FALSE	FALSE
ENSG00000101940.13	WDR13	8696	3.54784e-16	3.62277e-15	1.49176	1.41633	-0.0754255	FALSE	FALSE	FALSE	FALSE
ENSG00000151806.9	GUF1	1780	3.54784e-16	3.62277e-15	0.869805	0.968044	0.0982386	FALSE	FALSE	FALSE	FALSE
ENSG00000164197.7	RNF180	1780	3.54784e-16	3.62277e-15	0.364142	0.443301	0.0791582	FALSE	FALSE	FALSE	FALSE
ENSG00000165675.12	ENOX2	1780	3.54784e-16	3.62277e-15	0.65609	0.745285	0.0891952	FALSE	FALSE	FALSE	FALSE
ENSG00000196678.9	ERI2	1782	3.68895e-16	3.76493e-15	0.330122	0.423817	0.0936959	FALSE	FALSE	FALSE	FALSE
ENSG00000151304.5	SRFBP1	1784	3.83559e-16	3.90856e-15	0.453134	0.535334	0.0822001	FALSE	FALSE	FALSE	FALSE
ENSG00000163104.13	SMARCAD1	1784	3.83559e-16	3.90856e-15	0.579332	0.656247	0.0769151	FALSE	FALSE	FALSE	FALSE
ENSG00000101109.7	STK4	1785	3.91105e-16	3.98137e-15	0.37791	0.445441	0.0675313	FALSE	FALSE	TRUE	FALSE
ENSG00000101605.8	MYOM1	1785	3.91105e-16	3.98137e-15	2.23646	2.42619	0.189721	TRUE	FALSE	FALSE	FALSE
ENSG00000048828.12	FAM120A	1786	3.98797e-16	4.05552e-15	1.3442	1.43945	0.0952524	FALSE	FALSE	FALSE	FALSE
ENSG00000077232.12	DNAJC10	1786	3.98797e-16	4.05552e-15	0.620883	0.694474	0.0735912	FALSE	FALSE	FALSE	FALSE
ENSG00000179387.5	ELMOD2	1787	4.06638e-16	4.13315e-15	0.61302	0.682306	0.0692856	FALSE	FALSE	FALSE	FALSE
ENSG00000198064.9	RP11-347C12.1	1788	4.14631e-16	4.21223e-15	0.173708	0.246615	0.0729066	FALSE	FALSE	FALSE	FALSE
ENSG00000113732.4	ATP6V0E1	8687	4.22779e-16	4.29062e-15	1.81743	1.74496	-0.0724662	FALSE	FALSE	FALSE	FALSE
ENSG00000144468.12	RHBDD1	1789	4.22779e-16	4.29062e-15	0.59415	0.659784	0.0656338	FALSE	FALSE	FALSE	FALSE
ENSG00000122741.11	DCAF10	1790	4.31084e-16	4.37045e-15	0.599985	0.658406	0.0584204	FALSE	FALSE	TRUE	FALSE
ENSG00000002330.9	BAD	8685	4.39551e-16	4.4472e-15	1.22105	1.07767	-0.143383	FALSE	FALSE	FALSE	FALSE
ENSG00000078403.12	MLLT10	1791	4.39551e-16	4.4472e-15	0.820784	0.936223	0.115438	FALSE	FALSE	FALSE	FALSE
ENSG00000188283.7	ZNF383	1791	4.39551e-16	4.4472e-15	0.379918	0.458115	0.0781961	FALSE	FALSE	FALSE	FALSE
ENSG00000082213.13	C5orf22	1792	4.48181e-16	4.5276e-15	0.830199	0.920607	0.090408	FALSE	FALSE	FALSE	FALSE
ENSG00000102103.11	PQBP1	8684	4.48181e-16	4.5276e-15	1.31852	1.23121	-0.0873108	FALSE	FALSE	FALSE	FALSE
ENSG00000145780.6	FEM1C	1792	4.48181e-16	4.5276e-15	1.10251	1.23834	0.135832	FALSE	FALSE	FALSE	FALSE
ENSG00000114933.11	INO80D	1793	4.56978e-16	4.6071e-15	0.394821	0.453911	0.0590902	FALSE	FALSE	FALSE	FALSE
ENSG00000138018.13	EPT1	1793	4.56978e-16	4.6071e-15	0.51773	0.599979	0.0822492	FALSE	FALSE	FALSE	FALSE
ENSG00000163328.9	GPR155	1793	4.56978e-16	4.6071e-15	0.632455	0.738083	0.105629	FALSE	FALSE	TRUE	FALSE
ENSG00000185658.9	BRWD1	1793	4.56978e-16	4.6071e-15	0.552312	0.619538	0.0672258	FALSE	FALSE	FALSE	FALSE
ENSG00000152455.11	SUV39H2	1794	4.65945e-16	4.69037e-15	0.290737	0.354418	0.0636813	FALSE	FALSE	FALSE	FALSE
ENSG00000168970.16	JMJD7-PLA2G4B	1794	4.65945e-16	4.69037e-15	0.272461	0.377445	0.104985	FALSE	FALSE	FALSE	FALSE
ENSG00000147874.6	HAUS6	1795	4.75085e-16	4.77512e-15	0.431619	0.492419	0.0608001	FALSE	FALSE	FALSE	FALSE
ENSG00000166136.11	NDUFB8	8681	4.75085e-16	4.77512e-15	1.48803	1.39322	-0.0948131	FALSE	FALSE	FALSE	FALSE
ENSG00000198000.7	NOL8	1795	4.75085e-16	4.77512e-15	0.556529	0.63021	0.0736807	FALSE	FALSE	FALSE	FALSE
ENSG00000109158.6	GABRA4	1796	4.84403e-16	4.86385e-15	0.416184	0.613186	0.197002	TRUE	FALSE	FALSE	FALSE
ENSG00000126453.5	BCL2L12	8680	4.84403e-16	4.86385e-15	0.697033	0.627844	-0.0691885	FALSE	FALSE	FALSE	FALSE
ENSG00000037749.7	MFAP3	1797	4.939e-16	4.95171e-15	0.744086	0.832631	0.0885453	FALSE	FALSE	FALSE	FALSE
ENSG00000162613.12	FUBP1	1797	4.939e-16	4.95171e-15	1.14406	1.21465	0.0705858	FALSE	FALSE	FALSE	FALSE
ENSG00000198825.7	INPP5F	1797	4.939e-16	4.95171e-15	0.463388	0.554734	0.0913464	FALSE	FALSE	FALSE	FALSE
ENSG00000107317.7	PTGDS	8678	5.0358e-16	5.03859e-15	2.84534	2.6208	-0.224539	TRUE	FALSE	FALSE	FALSE
ENSG00000113971.14	NPHP3	1798	5.0358e-16	5.03859e-15	0.457142	0.544337	0.0871945	FALSE	FALSE	FALSE	FALSE
ENSG00000169251.8	NMD3	1798	5.0358e-16	5.03859e-15	1.06434	1.13389	0.0695419	FALSE	FALSE	FALSE	FALSE
ENSG00000144445.11	KANSL1L	1799	5.13448e-16	5.13216e-15	0.525404	0.610505	0.0851005	FALSE	FALSE	FALSE	FALSE
ENSG00000174405.9	LIG4	1799	5.13448e-16	5.13216e-15	0.692473	0.792828	0.100356	FALSE	FALSE	FALSE	FALSE
ENSG00000178605.8	GTPBP6	8676	5.23506e-16	5.22743e-15	1.33857	1.23712	-0.101456	FALSE	FALSE	FALSE	FALSE
ENSG00000182154.7	MRPL41	8676	5.23506e-16	5.22743e-15	2.165	2.02532	-0.139679	FALSE	FALSE	FALSE	FALSE
ENSG00000122692.7	SMU1	1801	5.33758e-16	5.32713e-15	0.888276	0.936542	0.048266	FALSE	FALSE	FALSE	FALSE
ENSG00000013503.5	POLR3B	1802	5.44208e-16	5.42597e-15	0.514065	0.599954	0.085889	FALSE	FALSE	FALSE	FALSE
ENSG00000135829.12	DHX9	1802	5.44208e-16	5.42597e-15	1.18464	1.26548	0.080836	FALSE	FALSE	FALSE	FALSE
ENSG00000068878.10	PSME4	1803	5.5486e-16	5.52386e-15	1.04435	1.15483	0.110486	FALSE	FALSE	FALSE	FALSE
ENSG00000172954.9	LCLAT1	1803	5.5486e-16	5.52386e-15	0.732896	0.829386	0.0964899	FALSE	FALSE	TRUE	FALSE
ENSG00000138738.6	PRDM5	1804	5.65716e-16	5.6263e-15	0.263394	0.328506	0.0651123	FALSE	FALSE	FALSE	FALSE
ENSG00000169689.10	STRA13	8672	5.65716e-16	5.6263e-15	0.944852	0.81692	-0.127932	FALSE	FALSE	FALSE	FALSE
ENSG00000122545.13	2007-09-01	1805	5.76783e-16	5.7249e-15	1.33594	1.3999	0.0639647	FALSE	FALSE	FALSE	FALSE
ENSG00000142541.12	RPL13A	8671	5.76783e-16	5.7249e-15	2.29988	2.21058	-0.0893006	FALSE	FALSE	FALSE	FALSE
ENSG00000164896.15	FASTK	8671	5.76783e-16	5.7249e-15	1.38394	1.27946	-0.104473	FALSE	FALSE	FALSE	FALSE
ENSG00000172663.4	TMEM134	8671	5.76783e-16	5.7249e-15	1.04401	0.952543	-0.091471	FALSE	FALSE	FALSE	FALSE
ENSG00000117620.8	SLC35A3	1806	5.88062e-16	5.82812e-15	0.440899	0.503607	0.0627078	FALSE	FALSE	FALSE	FALSE
ENSG00000134909.14	ARHGAP32	1806	5.88062e-16	5.82812e-15	0.212617	0.263908	0.0512916	FALSE	FALSE	FALSE	FALSE
ENSG00000198087.7	CD2AP	1806	5.88062e-16	5.82812e-15	0.611636	0.694514	0.0828781	FALSE	FALSE	FALSE	FALSE
ENSG00000159433.7	STARD9	1807	5.99559e-16	5.93318e-15	0.403957	0.518735	0.114779	FALSE	FALSE	FALSE	FALSE
ENSG00000170043.7	TRAPPC1	8669	5.99559e-16	5.93318e-15	1.63781	1.55587	-0.0819393	FALSE	FALSE	FALSE	FALSE
ENSG00000183978.7	COA3	8669	5.99559e-16	5.93318e-15	1.27073	1.19339	-0.0773337	FALSE	FALSE	FALSE	FALSE
ENSG00000173542.4	MOB1B	1808	6.11277e-16	6.04613e-15	0.633178	0.722395	0.0892172	FALSE	FALSE	FALSE	FALSE
ENSG00000156256.10	USP16	1809	6.2322e-16	6.15508e-15	1.01488	1.0851	0.0702214	FALSE	FALSE	TRUE	FALSE
ENSG00000175581.9	MRPL48	8667	6.2322e-16	6.15508e-15	0.718971	0.634171	-0.0848	FALSE	FALSE	FALSE	FALSE
ENSG00000198093.6	ZNF649	1809	6.2322e-16	6.15508e-15	0.422458	0.490404	0.0679465	FALSE	FALSE	FALSE	FALSE
ENSG00000184939.11	ZFP90	1810	6.35394e-16	6.27219e-15	0.450533	0.524828	0.0742944	FALSE	FALSE	FALSE	FALSE
ENSG00000008311.10	AASS	1811	6.47802e-16	6.38199e-15	0.82999	1.00205	0.17206	FALSE	FALSE	FALSE	FALSE
ENSG00000078124.7	ACER3	1811	6.47802e-16	6.38199e-15	0.431691	0.492936	0.0612448	FALSE	FALSE	FALSE	TRUE
ENSG00000099139.9	PCSK5	1811	6.47802e-16	6.38199e-15	0.253029	0.324614	0.0715854	FALSE	FALSE	FALSE	FALSE
ENSG00000254470.2	AP5B1	1811	6.47802e-16	6.38199e-15	0.354793	0.42888	0.0740865	FALSE	FALSE	TRUE	FALSE
ENSG00000184182.14	UBE2F	8664	6.60448e-16	6.50335e-15	0.947867	0.892708	-0.0551591	FALSE	FALSE	FALSE	FALSE
ENSG00000101246.15	ARFRP1	8663	6.73338e-16	6.62043e-15	0.815002	0.755133	-0.0598692	FALSE	FALSE	FALSE	FALSE
ENSG00000138326.14	RPS24	8663	6.73338e-16	6.62043e-15	1.99513	1.91405	-0.0810833	FALSE	FALSE	TRUE	FALSE
ENSG00000168300.9	PCMTD1	1813	6.73338e-16	6.62043e-15	0.906069	1.04096	0.13489	FALSE	FALSE	FALSE	FALSE
ENSG00000113578.13	FGF1	1814	6.86475e-16	6.74627e-15	1.07773	1.27407	0.196338	TRUE	FALSE	FALSE	FALSE
ENSG00000136451.4	VEZF1	1815	6.99865e-16	6.87446e-15	1.11643	1.2075	0.0910736	FALSE	FALSE	FALSE	TRUE
ENSG00000084234.12	APLP2	1816	7.13513e-16	7.00158e-15	1.80129	1.88808	0.086785	FALSE	FALSE	FALSE	FALSE
ENSG00000141425.13	RPRD1A	1816	7.13513e-16	7.00158e-15	0.918481	0.980616	0.0621351	FALSE	FALSE	TRUE	FALSE
ENSG00000141252.15	VPS53	1818	7.41598e-16	7.27001e-15	0.359473	0.403055	0.0435813	FALSE	FALSE	FALSE	FALSE
ENSG00000171475.9	WIPF2	1818	7.41598e-16	7.27001e-15	0.63318	0.696413	0.0632328	FALSE	FALSE	FALSE	FALSE
ENSG00000134970.13	TMED7	1819	7.56047e-16	7.39705e-15	1.2968	1.37585	0.0790452	FALSE	FALSE	FALSE	FALSE
ENSG00000142546.9	NOSIP	8657	7.56047e-16	7.39705e-15	0.923205	0.85212	-0.0710847	FALSE	FALSE	FALSE	FALSE
ENSG00000185684.8	EP400NL	1819	7.56047e-16	7.39705e-15	0.237821	0.304184	0.0663627	FALSE	FALSE	FALSE	FALSE
ENSG00000214160.5	ALG3	8657	7.56047e-16	7.39705e-15	0.761728	0.656589	-0.105138	FALSE	FALSE	FALSE	FALSE
ENSG00000102898.7	NUTF2	8656	7.70773e-16	7.53742e-15	1.19445	1.11491	-0.0795346	FALSE	FALSE	FALSE	FALSE
ENSG00000110711.5	AIP	8655	7.85781e-16	7.67663e-15	1.38757	1.31064	-0.07693	FALSE	FALSE	FALSE	FALSE
ENSG00000186184.11	POLR1D	8655	7.85781e-16	7.67663e-15	1.08899	1.02281	-0.0661864	FALSE	FALSE	FALSE	FALSE
ENSG00000197619.9	ZNF615	1822	8.01077e-16	7.82222e-15	0.493543	0.581863	0.0883204	FALSE	FALSE	FALSE	FALSE
ENSG00000048392.7	RRM2B	1824	8.32555e-16	8.11364e-15	0.870953	0.975777	0.104823	FALSE	FALSE	FALSE	FALSE
ENSG00000169375.11	SIN3A	1824	8.32555e-16	8.11364e-15	0.579142	0.649898	0.0707557	FALSE	FALSE	FALSE	FALSE
ENSG00000143067.4	ZNF697	1825	8.48748e-16	8.25929e-15	0.58119	0.67504	0.0938497	FALSE	FALSE	FALSE	FALSE
ENSG00000154767.10	XPC	1825	8.48748e-16	8.25929e-15	0.750368	0.829675	0.0793061	FALSE	FALSE	FALSE	FALSE
ENSG00000166432.10	ZMAT1	1825	8.48748e-16	8.25929e-15	0.561082	0.705775	0.144694	FALSE	FALSE	FALSE	FALSE
ENSG00000155111.10	CDK19	1826	8.65251e-16	8.41576e-15	0.422291	0.506673	0.0843828	FALSE	FALSE	FALSE	FALSE
ENSG00000123349.9	PFDN5	8649	8.8207e-16	8.57096e-15	1.67903	1.59527	-0.0837607	FALSE	FALSE	FALSE	FALSE
ENSG00000123552.13	USP45	1827	8.8207e-16	8.57096e-15	0.358999	0.415752	0.056753	FALSE	FALSE	FALSE	FALSE
ENSG00000105849.5	TWISTNB	1828	8.99211e-16	8.72046e-15	0.681505	0.75572	0.0742153	FALSE	FALSE	FALSE	FALSE
ENSG00000126653.11	NSRP1	1828	8.99211e-16	8.72046e-15	0.961669	1.03347	0.071805	FALSE	FALSE	FALSE	FALSE
ENSG00000175066.11	GK5	1828	8.99211e-16	8.72046e-15	0.427699	0.506817	0.0791175	FALSE	FALSE	FALSE	FALSE
ENSG00000256053.3	APOPT1	8648	8.99211e-16	8.72046e-15	0.78957	0.716759	-0.0728104	FALSE	FALSE	FALSE	FALSE
ENSG00000198205.5	ZXDA	1830	9.34484e-16	9.05369e-15	0.264353	0.332791	0.0684382	FALSE	FALSE	FALSE	FALSE
ENSG00000110925.2	CSRNP2	1831	9.52627e-16	9.216e-15	0.880341	0.947167	0.0668263	FALSE	FALSE	FALSE	FALSE
ENSG00000137992.10	DBT	1831	9.52627e-16	9.216e-15	0.807987	0.936764	0.128778	FALSE	FALSE	TRUE	FALSE
ENSG00000158301.14	GPRASP2	1831	9.52627e-16	9.216e-15	0.717859	0.844437	0.126578	FALSE	FALSE	FALSE	FALSE
ENSG00000074590.9	NUAK1	1832	9.71118e-16	9.38118e-15	1.04019	1.18696	0.146766	FALSE	FALSE	FALSE	FALSE
ENSG00000154059.5	IMPACT	1832	9.71118e-16	9.38118e-15	0.746771	0.846654	0.099883	FALSE	FALSE	FALSE	FALSE
ENSG00000167969.8	ECI1	8644	9.71118e-16	9.38118e-15	1.49057	1.37729	-0.113285	FALSE	FALSE	FALSE	FALSE
ENSG00000245680.5	ZNF585B	1833	9.89963e-16	9.55858e-15	0.454772	0.513842	0.0590701	FALSE	FALSE	FALSE	FALSE
ENSG00000100485.7	SOS2	1834	1.00917e-15	9.73454e-15	0.919653	1.03102	0.111368	FALSE	FALSE	FALSE	FALSE
ENSG00000147403.12	RPL10	8642	1.00917e-15	9.73454e-15	2.17734	2.08226	-0.0950795	FALSE	FALSE	FALSE	FALSE
ENSG00000131849.10	ZNF132	1835	1.02874e-15	9.9041e-15	0.494661	0.58536	0.0906989	FALSE	FALSE	FALSE	FALSE
ENSG00000163755.4	HPS3	1835	1.02874e-15	9.9041e-15	0.355038	0.42942	0.0743822	FALSE	FALSE	FALSE	FALSE
ENSG00000174010.9	KLHL15	1835	1.02874e-15	9.9041e-15	0.401429	0.491234	0.0898054	FALSE	FALSE	FALSE	FALSE
ENSG00000162433.10	AK4	1836	1.04868e-15	1.00815e-14	1.28931	1.43934	0.150034	FALSE	FALSE	FALSE	FALSE
ENSG00000163512.9	AZI2	1836	1.04868e-15	1.00815e-14	0.511085	0.574265	0.0631807	FALSE	FALSE	FALSE	FALSE
ENSG00000183808.7	RBM12B	1836	1.04868e-15	1.00815e-14	0.365924	0.468715	0.10279	FALSE	FALSE	FALSE	FALSE
ENSG00000166441.8	RPL27A	8639	1.06901e-15	1.02669e-14	1.60338	1.49924	-0.104132	FALSE	FALSE	FALSE	FALSE
ENSG00000133250.9	ZNF414	8638	1.08972e-15	1.04558e-14	0.755239	0.669386	-0.0858532	FALSE	FALSE	FALSE	FALSE
ENSG00000165775.13	FUNDC2	8638	1.08972e-15	1.04558e-14	1.31133	1.2397	-0.0716294	FALSE	FALSE	FALSE	FALSE
ENSG00000135540.7	NHSL1	1840	1.13235e-15	1.08542e-14	0.75865	0.900119	0.141468	FALSE	FALSE	FALSE	FALSE
ENSG00000149932.12	TMEM219	8636	1.13235e-15	1.08542e-14	1.30529	1.21764	-0.0876558	FALSE	FALSE	FALSE	FALSE
ENSG00000065150.14	IPO5	1841	1.15427e-15	1.10431e-14	1.20857	1.31502	0.106453	FALSE	FALSE	FALSE	FALSE
ENSG00000085832.12	EPS15	1841	1.15427e-15	1.10431e-14	1.00565	1.08894	0.0832854	FALSE	FALSE	FALSE	FALSE
ENSG00000107077.13	KDM4C	1841	1.15427e-15	1.10431e-14	0.419866	0.469656	0.04979	FALSE	FALSE	FALSE	FALSE
ENSG00000123091.4	RNF11	1841	1.15427e-15	1.10431e-14	1.57522	1.63889	0.0636702	FALSE	FALSE	FALSE	FALSE
ENSG00000121406.4	ZNF549	1842	1.17661e-15	1.12406e-14	0.268038	0.319779	0.0517408	FALSE	FALSE	FALSE	FALSE
ENSG00000138768.10	USO1	1842	1.17661e-15	1.12406e-14	1.46068	1.5664	0.105718	FALSE	FALSE	FALSE	FALSE
ENSG00000148730.6	EIF4EBP2	1842	1.17661e-15	1.12406e-14	1.36144	1.46249	0.101056	FALSE	FALSE	FALSE	FALSE
ENSG00000138095.14	LRPPRC	1843	1.19937e-15	1.14361e-14	1.23465	1.34315	0.108493	FALSE	FALSE	FALSE	FALSE
ENSG00000145246.9	ATP10D	1843	1.19937e-15	1.14361e-14	0.47205	0.557168	0.0851181	FALSE	FALSE	FALSE	FALSE
ENSG00000166974.8	MAPRE2	1843	1.19937e-15	1.14361e-14	1.45447	1.58858	0.134112	FALSE	FALSE	FALSE	FALSE
ENSG00000169446.4	MMGT1	1843	1.19937e-15	1.14361e-14	0.959773	1.04614	0.0863691	FALSE	FALSE	FALSE	FALSE
ENSG00000100908.9	EMC9	8632	1.22257e-15	1.16461e-14	0.815463	0.730699	-0.084764	FALSE	FALSE	FALSE	FALSE
ENSG00000198131.9	ZNF544	1844	1.22257e-15	1.16461e-14	0.586713	0.655431	0.0687178	FALSE	FALSE	FALSE	FALSE
ENSG00000134308.9	YWHAQ	1846	1.27031e-15	1.20834e-14	1.84025	1.94126	0.101005	FALSE	FALSE	FALSE	FALSE
ENSG00000261221.1	ZNF865	8630	1.27031e-15	1.20834e-14	0.968321	0.868704	-0.0996174	FALSE	FALSE	FALSE	FALSE
ENSG00000121274.8	PAPD5	1847	1.29486e-15	1.22817e-14	0.378592	0.441488	0.062896	FALSE	FALSE	FALSE	FALSE
ENSG00000122512.10	PMS2	1847	1.29486e-15	1.22817e-14	0.393343	0.469137	0.0757939	FALSE	FALSE	FALSE	FALSE
ENSG00000146066.2	HIGD2A	8629	1.29486e-15	1.22817e-14	2.03912	1.93483	-0.104284	FALSE	FALSE	FALSE	FALSE
ENSG00000169020.5	ATP5I	8629	1.29486e-15	1.22817e-14	2.38118	2.25868	-0.122504	FALSE	FALSE	FALSE	FALSE
ENSG00000170638.5	TRABD	8629	1.29486e-15	1.22817e-14	1.06253	0.96584	-0.0966913	FALSE	FALSE	FALSE	FALSE
ENSG00000181904.8	C5orf24	1847	1.29486e-15	1.22817e-14	0.892952	0.976335	0.0833833	FALSE	FALSE	FALSE	TRUE
ENSG00000127922.5	SHFM1	8628	1.31988e-15	1.24951e-14	0.953017	0.872257	-0.0807595	FALSE	FALSE	FALSE	FALSE
ENSG00000143157.7	POGK	1848	1.31988e-15	1.24951e-14	0.672846	0.744761	0.0719149	FALSE	FALSE	FALSE	TRUE
ENSG00000170889.9	RPS9	8628	1.31988e-15	1.24951e-14	1.8694	1.77453	-0.0948727	FALSE	FALSE	FALSE	FALSE
ENSG00000011258.11	MBTD1	1849	1.34537e-15	1.27183e-14	0.473243	0.545906	0.0726628	FALSE	FALSE	FALSE	FALSE
ENSG00000135447.12	PPP1R1A	8627	1.34537e-15	1.27183e-14	1.32181	1.08447	-0.237341	TRUE	FALSE	FALSE	FALSE
ENSG00000152492.9	CCDC50	1849	1.34537e-15	1.27183e-14	0.95337	1.02156	0.0681907	FALSE	FALSE	FALSE	FALSE
ENSG00000137076.14	TLN1	1850	1.37135e-15	1.29393e-14	1.60938	1.69156	0.0821772	FALSE	FALSE	FALSE	FALSE
ENSG00000175582.15	RAB6A	1850	1.37135e-15	1.29393e-14	1.40112	1.46403	0.0629189	FALSE	FALSE	FALSE	FALSE
ENSG00000180626.9	ZNF594	1850	1.37135e-15	1.29393e-14	0.350303	0.455522	0.105218	FALSE	FALSE	FALSE	FALSE
ENSG00000197863.4	ZNF790	1850	1.37135e-15	1.29393e-14	0.357382	0.423547	0.0661652	FALSE	FALSE	FALSE	FALSE
ENSG00000127554.12	GFER	8625	1.39782e-15	1.31765e-14	0.778444	0.711062	-0.0673817	FALSE	FALSE	FALSE	FALSE
ENSG00000119321.4	FKBP15	1852	1.4248e-15	1.34181e-14	0.645178	0.70717	0.0619913	FALSE	FALSE	FALSE	FALSE
ENSG00000164134.8	NAA15	1852	1.4248e-15	1.34181e-14	0.701092	0.782782	0.0816899	FALSE	FALSE	FALSE	FALSE
ENSG00000106803.5	SEC61B	8623	1.45229e-15	1.36511e-14	1.30232	1.18487	-0.117447	FALSE	FALSE	TRUE	FALSE
ENSG00000115350.7	POLE4	8623	1.45229e-15	1.36511e-14	0.996921	0.888073	-0.108848	FALSE	FALSE	FALSE	FALSE
ENSG00000119509.8	INVS	1853	1.45229e-15	1.36511e-14	0.300464	0.361892	0.061428	FALSE	FALSE	FALSE	FALSE
ENSG00000205413.3	SAMD9	1853	1.45229e-15	1.36511e-14	0.27411	0.370507	0.0963969	FALSE	FALSE	FALSE	FALSE
ENSG00000135870.7	RC3H1	1854	1.4803e-15	1.39012e-14	0.564576	0.639106	0.07453	FALSE	FALSE	FALSE	FALSE
ENSG00000163655.11	GMPS	1854	1.4803e-15	1.39012e-14	0.638027	0.68619	0.0481632	FALSE	FALSE	FALSE	FALSE
ENSG00000075856.7	SART3	1855	1.50884e-15	1.41425e-14	0.787432	0.840005	0.0525731	FALSE	FALSE	FALSE	FALSE
ENSG00000080493.9	SLC4A4	1855	1.50884e-15	1.41425e-14	0.494923	0.621491	0.126568	FALSE	FALSE	TRUE	FALSE
ENSG00000105879.7	CBLL1	1855	1.50884e-15	1.41425e-14	0.682839	0.754628	0.0717898	FALSE	FALSE	FALSE	FALSE
ENSG00000164576.7	SAP30L	1856	1.53793e-15	1.44084e-14	0.81725	0.898746	0.0814958	FALSE	FALSE	FALSE	FALSE
ENSG00000139343.6	SNRPF	8619	1.56756e-15	1.46584e-14	0.834393	0.738483	-0.0959099	FALSE	FALSE	FALSE	FALSE
ENSG00000140575.8	IQGAP1	1857	1.56756e-15	1.46584e-14	0.86901	0.975983	0.106973	FALSE	FALSE	TRUE	FALSE
ENSG00000189227.4	C15orf61	8619	1.56756e-15	1.46584e-14	0.93512	0.828654	-0.106466	FALSE	FALSE	FALSE	FALSE
ENSG00000243716.6	NPIPB5	1857	1.56756e-15	1.46584e-14	0.394182	0.49759	0.103408	FALSE	FALSE	FALSE	FALSE
ENSG00000126814.6	TRMT5	1858	1.59776e-15	1.48847e-14	0.392186	0.454537	0.0623514	FALSE	FALSE	FALSE	FALSE
ENSG00000129595.8	EPB41L4A	1858	1.59776e-15	1.48847e-14	0.376088	0.458986	0.0828984	FALSE	FALSE	FALSE	FALSE
ENSG00000134243.7	SORT1	1858	1.59776e-15	1.48847e-14	1.35532	1.52212	0.166799	FALSE	FALSE	FALSE	FALSE
ENSG00000155304.4	HSPA13	1858	1.59776e-15	1.48847e-14	0.784744	0.89108	0.106336	FALSE	FALSE	FALSE	FALSE
ENSG00000167641.6	PPP1R14A	8618	1.59776e-15	1.48847e-14	1.10257	0.949714	-0.152856	FALSE	FALSE	FALSE	FALSE
ENSG00000169760.13	NLGN1	1858	1.59776e-15	1.48847e-14	0.231237	0.32059	0.0893524	FALSE	FALSE	FALSE	FALSE
ENSG00000196177.8	ACADSB	1858	1.59776e-15	1.48847e-14	1.16252	1.31552	0.152999	FALSE	FALSE	FALSE	FALSE
ENSG00000167136.6	ENDOG	8617	1.62853e-15	1.51643e-14	1.22011	1.06146	-0.158653	FALSE	FALSE	FALSE	FALSE
ENSG00000116128.5	BCL9	1860	1.65989e-15	1.5449e-14	0.612322	0.717306	0.104984	FALSE	FALSE	FALSE	FALSE
ENSG00000068120.10	COASY	8615	1.69184e-15	1.57169e-14	1.05694	0.977561	-0.0793765	FALSE	FALSE	FALSE	FALSE
ENSG00000150787.3	PTS	8615	1.69184e-15	1.57169e-14	0.802675	0.739239	-0.0634364	FALSE	FALSE	FALSE	FALSE
ENSG00000177570.9	SAMD12	1861	1.69184e-15	1.57169e-14	0.28932	0.420863	0.131544	FALSE	FALSE	FALSE	TRUE
ENSG00000179941.6	BBS10	1861	1.69184e-15	1.57169e-14	0.646895	0.769144	0.12225	FALSE	FALSE	FALSE	FALSE
ENSG00000156671.8	SAMD8	1862	1.7244e-15	1.60044e-14	0.8255	0.922933	0.0974335	FALSE	FALSE	FALSE	FALSE
ENSG00000066135.8	KDM4A	1863	1.75757e-15	1.62971e-14	0.714826	0.802242	0.0874159	FALSE	FALSE	FALSE	FALSE
ENSG00000254004.2	ZNF260	1863	1.75757e-15	1.62971e-14	0.503874	0.588024	0.0841497	FALSE	FALSE	FALSE	FALSE
ENSG00000114573.5	ATP6V1A	1864	1.79137e-15	1.65873e-14	0.708072	0.782256	0.0741844	FALSE	FALSE	FALSE	FALSE
ENSG00000198680.3	TUSC1	8612	1.79137e-15	1.65873e-14	0.784564	0.687232	-0.0973323	FALSE	FALSE	FALSE	FALSE
[truncated: 10,208 more rows]
