# Supplementary material for: Natural genetic variation of the cardiac transcriptome in non-diseased donors and patients with dilated cardiomyopathy
Source: Genome Biol. 2017 Sep 14;18:170. doi: 10.1186/s13059-017-1286-z (PMC5598015; doi:10.1186/s13059-017-1286-z)
Supplement: Supplementary file 3 — Differential gene expression of noncoding genes between DCM patients and controls. The table shows results from a Wilcoxon–Mann–Whitney test (column W) for differential expression based on adjusted RPKM values. We report P values (column P) and Benjamini–Hochberg adjusted P values. The columns Control and DCM indicate the means of the RPKM values in each condition. The column Differential indicates whether the adjusted P value was less than 0.05 and the fold change was less than 0.8 or greater than 1.2. (XLSX 693 kb) [file 13059_2017_1286_MOESM3_ESM.xlsx]

## Sheet: differential_expression_DCM_vs_
gene_id	gene_name	W	P	Adjusted P	control	DCM	Fold change	Differential
ENSG00000235902.1	RP11-626E13.1	550	2.10788e-28	4.56391e-25	0.644357	1.08656	0.442204	TRUE
ENSG00000270110.1	RP5-1139B12.4	487	3.9828e-29	1.29351e-25	0.215957	0.624213	0.408256	TRUE
ENSG00000259366.1	CTD-2647L4.4	608	9.58652e-28	1.24539e-24	0.257977	0.587148	0.329171	TRUE
ENSG00000257647.1	RP11-701H24.3	902	1.55662e-24	5.94765e-22	0.270107	0.593427	0.32332	TRUE
ENSG00000270640.1	RP11-373D23.2	8577	3.47726e-15	1.18564e-13	0.476827	0.154122	-0.322705	FALSE
ENSG00000231811.2	RP3-527G5.1	2352	1.01576e-11	2.00239e-10	1.56143	1.87565	0.314223	TRUE
ENSG00000260349.1	RP11-473I1.5	667	4.39086e-27	3.80278e-24	0.266176	0.57796	0.311784	TRUE
ENSG00000233110.1	RP11-301L8.2	860	5.57449e-25	2.49718e-22	0.379817	0.691439	0.311622	TRUE
ENSG00000232545.1	KB-318B8.7	513	7.94316e-29	2.06379e-25	0.132214	0.44034	0.308125	TRUE
ENSG00000267904.1	CTC-429P9.5	693	8.5338e-27	6.15903e-24	0.294584	0.602331	0.307746	TRUE
ENSG00000261069.2	SNORD116-20	910	1.89082e-24	6.63883e-22	0.392765	0.699955	0.30719	TRUE
ENSG00000240618.1	RP11-206L10.5	1194	1.50012e-21	1.8385e-19	0.259292	0.55982	0.300528	TRUE
ENSG00000254428.1	RP11-110I1.11	650	2.83779e-27	2.77225e-24	0.199567	0.49294	0.293373	TRUE
ENSG00000251562.3	MALAT1	809	1.5812e-25	8.5589e-23	2.04027	2.32829	0.288018	TRUE
ENSG00000238018.1	AC093110.3	1020	2.64591e-23	5.63492e-21	1.10347	1.39107	0.287596	TRUE
ENSG00000255148.2	RP4-791M13.4	1127	3.23205e-22	4.7177e-20	0.351307	0.633892	0.282585	TRUE
ENSG00000260884.1	AC009120.5	460	1.93704e-29	9.08928e-26	0.266445	0.519466	0.253021	TRUE
ENSG00000250775.1	RP11-12K22.1	2221	1.13415e-12	2.5624e-11	0.284473	0.535651	0.251178	TRUE
ENSG00000259351.1	RP11-111E14.1	907	1.75789e-24	6.34356e-22	0.212732	0.45851	0.245778	TRUE
ENSG00000248866.1	USP46-AS1	1281	1.06112e-20	1.0686e-18	0.674451	0.915405	0.240954	TRUE
ENSG00000260693.1	AC026150.8	1024	2.9087e-23	6.09467e-21	0.523911	0.764235	0.240325	TRUE
ENSG00000264937.1	AC100830.5	915	2.13485e-24	7.10059e-22	0.239724	0.478199	0.238475	TRUE
ENSG00000256452.1	RP11-667M19.10	1498	1.16465e-18	8.09089e-17	0.326668	0.563654	0.236986	TRUE
ENSG00000267025.1	AC015849.19	738	2.6718e-26	1.73547e-23	0.22276	0.458722	0.235962	TRUE
ENSG00000263934.2	SNORD3A	7756	2.91213e-09	3.88413e-08	0.513705	0.279083	-0.234622	FALSE
ENSG00000198106.7	SNX29P2	858	5.30717e-25	2.46234e-22	0.305345	0.539956	0.234611	TRUE
ENSG00000259244.1	RP11-182J1.12	974	8.84895e-24	2.12883e-21	0.396266	0.629034	0.232768	TRUE
ENSG00000260482.1	CTD-2196E14.9	577	4.27634e-28	7.70889e-25	0.155661	0.38705	0.231389	TRUE
ENSG00000229152.1	ANKRD10-IT1	1134	3.79865e-22	5.42289e-20	0.783941	1.01347	0.229532	TRUE
ENSG00000258824.2	CTD-2555O16.2	955	5.60967e-24	1.4575e-21	0.537424	0.763749	0.226325	TRUE
ENSG00000269427.1	CTC-429P9.1	939	3.81565e-24	1.12657e-21	0.277519	0.502034	0.224516	TRUE
ENSG00000238273.3	AC012360.6	2310	5.08114e-12	1.04943e-10	0.706623	0.929428	0.222805	TRUE
ENSG00000254911.2	SCARNA9	1168	8.29279e-22	1.07732e-19	0.399908	0.617647	0.217739	TRUE
ENSG00000228452.1	RP5-994D16.9	896	1.34502e-24	5.46037e-22	0.396811	0.613087	0.216275	TRUE
ENSG00000270246.2	SNORD109A	1315	2.25367e-20	2.1687e-18	0.184138	0.397715	0.213577	TRUE
ENSG00000259884.1	RP11-1100L3.8	7335	7.66446e-07	6.39903e-06	0.572179	0.36071	-0.211469	FALSE
ENSG00000246451.2	RP11-894P9.1	1008	1.99054e-23	4.38291e-21	0.567631	0.778812	0.211181	TRUE
ENSG00000267577.1	CTD-2587H24.5	2378	1.55212e-11	3.00501e-10	0.444838	0.655006	0.210168	TRUE
ENSG00000259370.1	RP11-1069G10.1	1502	1.26693e-18	8.70829e-17	0.200465	0.407422	0.206958	TRUE
ENSG00000272016.1	RP11-215G15.5	2006	2.53384e-14	7.53253e-13	0.537156	0.741538	0.204382	TRUE
ENSG00000260279.1	AC137932.5	601	7.99277e-28	1.15371e-24	0.143209	0.345366	0.202157	TRUE
ENSG00000267002.1	RP11-242D8.1	1053	5.76379e-23	1.08518e-20	0.436678	0.638463	0.201784	TRUE
ENSG00000259715.1	CTD-3110H11.1	993	1.3931e-23	3.23175e-21	0.144869	0.34657	0.2017	TRUE
ENSG00000236304.1	AP001189.4	1330	3.1357e-20	2.9097e-18	0.259816	0.461318	0.201502	TRUE
ENSG00000233117.2	LINC00702	2836	1.48802e-08	1.73216e-07	0.576804	0.772199	0.195395	TRUE
ENSG00000267265.1	CTC-550B14.7	1330	3.1357e-20	2.9097e-18	0.332133	0.524253	0.192121	TRUE
ENSG00000261553.1	RP11-29G8.3	1465	5.79625e-19	4.23028e-17	0.170234	0.361854	0.191619	TRUE
ENSG00000235408.2	SNORA71B	1445	3.78631e-19	2.84323e-17	0.27692	0.467545	0.190625	TRUE
ENSG00000262944.1	RP11-473I1.9	1217	2.52639e-21	2.90446e-19	0.579855	0.769946	0.190092	TRUE
ENSG00000260953.1	RP11-426C22.6	1207	2.0148e-21	2.37948e-19	0.188682	0.378238	0.189556	TRUE
ENSG00000261101.1	RP4-545K15.5	1460	5.21199e-19	3.82537e-17	0.140155	0.328596	0.188441	TRUE
ENSG00000236871.2	LINC00106	1849	1.34537e-15	5.11044e-14	0.509849	0.69793	0.18808	TRUE
ENSG00000262766.1	RP11-196G11.4	1214	2.36073e-21	2.73823e-19	0.295422	0.4819	0.186478	TRUE
ENSG00000272789.1	RP11-286H15.1	7698	6.64307e-09	8.25049e-08	1.26095	1.07633	-0.184618	FALSE
ENSG00000271347.1	RP11-701H24.7	1901	3.61084e-15	1.22476e-13	0.45971	0.644304	0.184594	TRUE
ENSG00000257877.1	RP3-462E2.3	987	1.20736e-23	2.85179e-21	0.222392	0.405173	0.182781	TRUE
ENSG00000267759.1	CTB-25B13.13	681	6.28271e-27	4.8011e-24	0.155948	0.338456	0.182508	TRUE
ENSG00000228434.1	AC004951.6	715	1.49304e-26	1.02085e-23	0.203573	0.38303	0.179457	FALSE
ENSG00000228327.2	RP11-206L10.2	652	2.98757e-27	2.77225e-24	0.180263	0.359583	0.17932	FALSE
ENSG00000262372.1	RP11-669E14.6	1252	5.55341e-21	6.11393e-19	0.248701	0.427495	0.178795	FALSE
ENSG00000235298.1	RP11-575L7.8	1339	3.82069e-20	3.44685e-18	0.467162	0.64588	0.178718	FALSE
ENSG00000260404.2	RP11-384K6.6	1056	6.18469e-23	1.13162e-20	0.38422	0.5618	0.17758	FALSE
ENSG00000239677.2	PDZRN3-AS1	3381	1.19893e-05	7.50253e-05	0.814923	0.989796	0.174873	FALSE
ENSG00000225393.1	RP11-218L14.4	1035	3.7722e-23	7.31412e-21	0.0871359	0.260255	0.173119	FALSE
ENSG00000266935.1	CTD-3234P18.2	997	1.53238e-23	3.43226e-21	0.182318	0.354839	0.172521	FALSE
ENSG00000215246.4	RP11-43F13.3	2798	8.79094e-09	1.06533e-07	0.739756	0.912161	0.172406	FALSE
ENSG00000237125.4	HAND2-AS1	2098	1.32937e-13	3.51727e-12	0.886464	1.05749	0.171028	FALSE
ENSG00000268756.1	AC104534.2	1414	1.94844e-19	1.55289e-17	0.270394	0.441398	0.171004	FALSE
ENSG00000271430.1	RP3-368A4.5	1069	8.38907e-23	1.47273e-20	0.408228	0.577409	0.169181	FALSE
ENSG00000272379.1	RP1-257A7.5	7935	2.03636e-10	3.33598e-09	1.54807	1.37895	-0.169123	FALSE
ENSG00000251414.1	RP11-843P14.1	1015	2.35026e-23	5.0887e-21	0.194817	0.363393	0.168576	FALSE
ENSG00000260032.1	LINC00657	919	2.35232e-24	7.27594e-22	1.78283	1.95102	0.16819	FALSE
ENSG00000256139.2	RP11-968O1.5	790	9.8521e-26	5.56472e-23	0.174037	0.341953	0.167917	FALSE
ENSG00000268087.1	CTC-429P9.2	1600	9.69317e-18	5.49886e-16	0.570867	0.73869	0.167823	FALSE
ENSG00000258667.1	HIF1A-AS2	2288	3.5214e-12	7.45058e-11	0.621448	0.788739	0.167291	FALSE
ENSG00000253854.1	RP11-10N23.2	1061	6.95484e-23	1.25487e-20	0.243837	0.410647	0.166809	FALSE
ENSG00000260091.1	RP11-33B1.4	1096	1.57542e-22	2.62389e-20	0.326834	0.4924	0.165566	FALSE
ENSG00000256751.1	RP11-695J4.2	1396	1.3216e-19	1.08664e-17	0.600142	0.764667	0.164524	FALSE
ENSG00000265356.1	RP11-17M24.1	7418	2.75553e-07	2.5156e-06	0.484966	0.321309	-0.163657	FALSE
ENSG00000269937.1	RP11-20I23.8	463	2.09898e-29	9.08928e-26	0.0960127	0.259374	0.163361	FALSE
ENSG00000261064.1	RP11-1000B6.3	1185	1.22236e-21	1.52689e-19	0.31121	0.474043	0.162833	FALSE
ENSG00000260257.1	RP5-1085F17.3	8558	4.97035e-15	1.64719e-13	0.646921	0.484595	-0.162327	FALSE
ENSG00000269068.1	RP11-256I23.2	1260	6.64254e-21	7.13167e-19	0.222314	0.3839	0.161586	FALSE
ENSG00000244124.1	ATP1B3-AS1	1690	5.99607e-17	2.885e-15	0.16405	0.324207	0.160157	FALSE
ENSG00000253369.1	RP11-1081M5.1	6755	0.000348846	0.001469	0.793633	0.63357	-0.160063	FALSE
ENSG00000215447.3	BX322557.10	948	4.74011e-24	1.31019e-21	0.205024	0.362704	0.157679	FALSE
ENSG00000259498.1	RP11-244F12.3	2526	1.6166e-10	2.67532e-09	0.786579	0.943368	0.156789	FALSE
ENSG00000245910.4	SNHG6	9527	4.85563e-24	1.31416e-21	1.58888	1.43227	-0.156608	FALSE
ENSG00000243433.1	RP11-148K1.10	917	2.24097e-24	7.10059e-22	0.119891	0.275389	0.155497	FALSE
ENSG00000203709.5	C1orf132	1663	3.48717e-17	1.76272e-15	0.328063	0.483316	0.155253	FALSE
ENSG00000247556.2	OIP5-AS1	1473	6.86834e-19	4.98473e-17	1.03503	1.18978	0.154754	FALSE
ENSG00000246859.2	STARD4-AS1	1494	1.07053e-18	7.51747e-17	0.192167	0.345225	0.153059	FALSE
ENSG00000269051.1	CTD-2245F17.3	1152	5.74754e-22	8.02864e-20	0.221241	0.373727	0.152487	FALSE
ENSG00000214837.4	RP11-261C10.3	814	1.79024e-25	9.30279e-23	0.217924	0.369892	0.151967	FALSE
ENSG00000236751.1	RP1-30G7.2	8073	2.32524e-11	4.40338e-10	0.860295	0.709255	-0.15104	FALSE
ENSG00000224078.8	SNHG14	1112	2.28433e-22	3.53282e-20	0.770917	0.921761	0.150844	FALSE
ENSG00000261240.1	RP11-304L19.4	1032	3.51426e-23	7.02365e-21	0.119555	0.270213	0.150657	FALSE
ENSG00000255176.1	AP002954.3	856	5.05256e-25	2.43103e-22	0.15595	0.306251	0.150301	FALSE
ENSG00000269893.2	SNHG8	8579	3.34854e-15	1.14778e-13	1.24454	1.09475	-0.149793	FALSE
ENSG00000228487.1	RP13-225O21.2	1566	4.81356e-18	2.85539e-16	0.289694	0.439383	0.149688	FALSE
ENSG00000203875.6	SNHG5	7835	9.19653e-10	1.34389e-08	1.25922	1.11126	-0.147961	FALSE
ENSG00000242924.1	RP11-298O21.6	2374	1.45446e-11	2.82435e-10	0.224025	0.371788	0.147763	FALSE
ENSG00000271452.1	RP11-342K6.2	1224	2.95901e-21	3.34266e-19	0.403418	0.551139	0.147721	FALSE
ENSG00000267350.2	RP1-178F10.3	1514	1.63002e-18	1.10289e-16	0.627064	0.774376	0.147312	FALSE
ENSG00000272990.1	RP11-305K5.1	7618	2.0109e-08	2.28353e-07	0.772937	0.626689	-0.146248	FALSE
ENSG00000234290.2	AC116366.6	1623	1.55078e-17	8.32486e-16	0.249523	0.395266	0.145743	FALSE
ENSG00000223401.1	RP11-211G3.2	2020	3.27056e-14	9.5051e-13	0.328253	0.473767	0.145514	FALSE
ENSG00000262663.1	RP11-497H17.1	1873	2.12586e-15	7.71424e-14	0.165489	0.310624	0.145135	FALSE
ENSG00000232442.1	CTD-3184A7.4	8805	4.09639e-17	2.02343e-15	0.81151	0.66659	-0.14492	FALSE
ENSG00000244055.1	AC007566.10	1912	4.44104e-15	1.47554e-13	0.607207	0.752041	0.144834	FALSE
ENSG00000250404.1	AC090587.2	1087	1.27751e-22	2.15534e-20	0.14846	0.293198	0.144738	FALSE
ENSG00000264235.1	RP13-270P17.1	6309	0.0115919	0.0303427	0.85663	0.712093	-0.144538	FALSE
ENSG00000227279.1	AC015933.2	1282	1.08499e-20	1.08423e-18	0.348239	0.492625	0.144387	FALSE
ENSG00000260260.1	RP11-304L19.5	8585	2.98988e-15	1.04133e-13	0.888946	0.745143	-0.143804	FALSE
ENSG00000239569.2	KMT2E-AS1	9098	8.94832e-20	7.64787e-18	0.689656	0.546139	-0.143517	FALSE
ENSG00000272446.1	RP1-225E12.3	1336	3.57734e-20	3.27277e-18	0.11962	0.262542	0.142922	FALSE
ENSG00000228852.2	RP11-57H12.5	1815	6.99865e-16	2.82359e-14	0.198839	0.341338	0.142499	FALSE
ENSG00000242902.1	RP11-309L24.2	3068	3.12309e-07	2.81751e-06	0.604768	0.747218	0.14245	FALSE
ENSG00000229487.1	ALG13-AS1	1175	9.7312e-22	1.22736e-19	0.107099	0.248739	0.14164	FALSE
ENSG00000260484.1	RP11-1081M5.2	7264	1.78551e-06	1.36525e-05	0.367278	0.226514	-0.140764	FALSE
ENSG00000260708.1	CTA-29F11.1	8182	3.89278e-12	8.15664e-11	0.673462	0.532859	-0.140603	FALSE
ENSG00000257283.1	RP11-1060G2.1	1268	7.94246e-21	8.32101e-19	0.290003	0.43039	0.140386	FALSE
ENSG00000273237.1	CTB-119C2.1	8048	3.47161e-11	6.37903e-10	0.874538	0.73515	-0.139388	FALSE
ENSG00000232300.1	FAM215B	1212	2.2563e-21	2.64068e-19	0.167169	0.3063	0.139131	FALSE
ENSG00000270157.1	RP5-894A10.6	1501	1.24056e-18	8.57238e-17	0.19806	0.337053	0.138993	FALSE
ENSG00000267682.1	CTD-3220F14.2	1619	1.42938e-17	7.80212e-16	0.0628562	0.201605	0.138749	FALSE
ENSG00000268201.1	CTD-3138B18.6	940	3.90883e-24	1.12844e-21	0.22173	0.359939	0.138208	FALSE
ENSG00000260853.1	RP11-264B17.2	1153	5.881e-22	8.12767e-20	0.2316	0.369297	0.137697	FALSE
ENSG00000250155.1	CTD-2353F22.1	1325	2.80918e-20	2.64449e-18	0.0872082	0.224833	0.137625	FALSE
ENSG00000269737.1	RP11-345P4.7	914	2.08367e-24	7.10059e-22	0.104349	0.241732	0.137383	FALSE
ENSG00000259806.2	CTD-2196E14.4	1343	4.17077e-20	3.73673e-18	0.500469	0.637495	0.137026	FALSE
ENSG00000260528.2	FAM157C	1518	1.77254e-18	1.17485e-16	0.204069	0.340924	0.136855	FALSE
ENSG00000175701.6	LINC00116	8961	1.66455e-18	1.10893e-16	1.28576	1.14923	-0.136527	FALSE
ENSG00000236537.1	RP11-732M18.3	1171	8.88149e-22	1.14237e-19	0.126057	0.262184	0.136126	FALSE
ENSG00000251675.1	CTC-458I2.2	954	5.47639e-24	1.45191e-21	0.152193	0.287744	0.135551	FALSE
ENSG00000261123.1	RP11-304L19.3	1423	2.36423e-19	1.83914e-17	0.22502	0.360433	0.135413	FALSE
ENSG00000270959.1	LPP-AS2	2333	7.43395e-12	1.49728e-10	0.47625	0.611195	0.134944	FALSE
ENSG00000261669.1	CTD-2515A14.1	1030	3.35208e-23	6.8042e-21	0.119451	0.253958	0.134506	FALSE
ENSG00000223396.2	RPS10P7	1738	1.55616e-16	6.99517e-15	0.287718	0.42179	0.134072	FALSE
ENSG00000249996.1	RP11-359P5.1	1718	1.04747e-16	4.80838e-15	0.225532	0.359039	0.133508	FALSE
ENSG00000270704.2	SNORD64	1659	3.21701e-17	1.65187e-15	0.140781	0.273846	0.133065	FALSE
ENSG00000269825.1	CTD-3099C6.9	787	9.14132e-26	5.39795e-23	0.0856091	0.218212	0.132603	FALSE
ENSG00000264112.1	RP11-159D12.2	2073	8.51175e-14	2.30848e-12	0.817217	0.949634	0.132417	FALSE
ENSG00000267632.1	RP11-400F19.18	615	1.1495e-27	1.35756e-24	0.108577	0.240339	0.131762	FALSE
ENSG00000259116.1	RP11-973N13.4	1055	6.04111e-23	1.12114e-20	0.06553	0.196465	0.130935	FALSE
ENSG00000262155.1	RP11-266L9.5	959	6.17566e-24	1.5731e-21	0.102835	0.232929	0.130093	FALSE
ENSG00000258676.3	RP11-386M24.3	6649	0.000880774	0.0032842	0.646302	0.516346	-0.129956	FALSE
ENSG00000226332.2	RP11-157P1.4	8508	1.26059e-14	4.00399e-13	0.82133	0.69162	-0.129711	FALSE
ENSG00000258682.1	CTD-2002H8.2	1476	7.319e-19	5.2531e-17	0.46047	0.58982	0.12935	FALSE
ENSG00000244879.3	GABPB1-AS1	1423	2.36423e-19	1.83914e-17	0.289873	0.418567	0.128695	FALSE
ENSG00000260618.1	RP11-23N2.4	1394	1.26567e-19	1.054e-17	0.169401	0.297907	0.128506	FALSE
ENSG00000269910.1	RP11-73M18.10	1481	8.13587e-19	5.80731e-17	0.52883	0.656971	0.128141	FALSE
ENSG00000249216.1	RP11-227F19.5	1720	1.08987e-16	4.96792e-15	0.219965	0.347947	0.127982	FALSE
ENSG00000177853.10	ZNF518A	974	8.84895e-24	2.12883e-21	0.39146	0.519345	0.127885	FALSE
ENSG00000249456.1	RP11-298J20.4	2026	3.6474e-14	1.0483e-12	0.347099	0.47489	0.127791	FALSE
ENSG00000223473.1	GS1-124K5.3	627	1.56819e-27	1.6977e-24	0.10488	0.231543	0.126662	FALSE
ENSG00000269293.2	ZSCAN16-AS1	8854	1.51951e-17	8.22496e-16	0.83368	0.707241	-0.126439	FALSE
ENSG00000267034.1	RP11-384O8.1	7834	9.33367e-10	1.36087e-08	0.345709	0.219424	-0.126285	FALSE
ENSG00000225377.1	RP5-1103G7.4	1894	3.16421e-15	1.09325e-13	0.846733	0.972612	0.125879	FALSE
ENSG00000243384.1	RP11-475O23.2	2165	4.3176e-13	1.05037e-11	0.160835	0.286609	0.125774	FALSE
ENSG00000118412.8	CASP8AP2	1162	7.22879e-22	9.68136e-20	0.363814	0.489514	0.1257	FALSE
ENSG00000253352.4	TUG1	1292	1.35488e-20	1.34361e-18	1.17278	1.29838	0.1256	FALSE
ENSG00000257176.1	RP11-996F15.2	2276	2.87986e-12	6.17364e-11	0.450165	0.575043	0.124877	FALSE
ENSG00000273402.1	RP5-855D21.2	3357	9.2339e-06	5.93555e-05	0.293333	0.418202	0.124869	FALSE
ENSG00000224975.1	INE1	1132	3.62742e-22	5.23598e-20	0.361226	0.485812	0.124586	FALSE
ENSG00000257151.1	PWAR6	1955	9.90962e-15	3.18653e-13	0.995967	1.12054	0.124577	FALSE
ENSG00000259291.1	RP11-617F23.1	7673	9.42551e-09	1.13377e-07	1.32465	1.20043	-0.124222	FALSE
ENSG00000249868.4	RP11-63E5.6	1654	2.90819e-17	1.49922e-15	0.299094	0.423315	0.12422	FALSE
ENSG00000261434.1	CTD-2083E4.7	6831	0.000173169	0.000806902	1.47363	1.3512	-0.122435	FALSE
ENSG00000250981.1	RP11-19O2.1	7118	9.33549e-06	5.989e-05	0.617614	0.495809	-0.121805	FALSE
ENSG00000264968.1	RP11-387H17.4	1975	1.43445e-14	4.47955e-13	0.307356	0.428934	0.121578	FALSE
ENSG00000233016.2	SNHG7	8474	2.35518e-14	7.03361e-13	0.773309	0.652063	-0.121246	FALSE
ENSG00000260018.1	RP11-505K9.1	7960	1.38507e-10	2.32474e-09	0.463587	0.342796	-0.120792	FALSE
ENSG00000249592.1	RP11-440L14.1	1450	4.21248e-19	3.12711e-17	0.263061	0.383726	0.120666	FALSE
ENSG00000268189.2	AC005785.2	8583	3.10501e-15	1.07854e-13	0.420808	0.300771	-0.120037	FALSE
ENSG00000205181.5	LINC00654	1677	4.62111e-17	2.27397e-15	0.310862	0.430858	0.119997	FALSE
ENSG00000269463.1	RP11-727F15.13	9155	2.57236e-20	2.43924e-18	0.281316	0.161443	-0.119873	FALSE
ENSG00000235245.1	RP11-122K13.12	1934	6.70461e-15	2.19948e-13	0.411989	0.531666	0.119677	FALSE
ENSG00000258521.1	RP11-638I2.9	2859	2.03849e-08	2.30881e-07	0.314319	0.433879	0.11956	FALSE
ENSG00000260604.1	RP1-140K8.5	3652	0.000184943	0.000854713	0.210875	0.330078	0.119203	FALSE
ENSG00000234630.1	LL22NC03-2H8.4	1778	3.41206e-16	1.43916e-14	0.154353	0.273185	0.118833	FALSE
ENSG00000235373.1	RP11-206L10.3	581	4.74722e-28	7.70889e-25	0.067021	0.185697	0.118676	FALSE
ENSG00000229931.1	RP1-151F17.1	2002	2.35518e-14	7.03361e-13	0.355332	0.473847	0.118515	FALSE
ENSG00000230290.1	ARMC2-AS1	1842	1.17661e-15	4.50894e-14	0.0684244	0.186544	0.118119	FALSE
ENSG00000188971.4	RP11-427H3.3	2181	5.69953e-13	1.35858e-11	1.00277	1.12063	0.117861	FALSE
ENSG00000242553.1	AP001432.14	997	1.53238e-23	3.43226e-21	0.0994936	0.216955	0.117461	FALSE
ENSG00000255160.1	RP11-428C19.5	2107	1.5595e-13	4.06818e-12	0.216355	0.333201	0.116846	FALSE
ENSG00000256973.1	RP11-359J14.2	1083	1.1637e-22	1.98916e-20	0.0900101	0.20674	0.11673	FALSE
ENSG00000248092.3	NNT-AS1	2300	4.30248e-12	8.94297e-11	0.953087	1.06977	0.116678	FALSE
ENSG00000267934.1	CTB-176F20.3	1493	1.0482e-18	7.40067e-17	0.256162	0.372813	0.116651	FALSE
ENSG00000235296.1	AC137723.5	2031	3.99379e-14	1.13779e-12	0.221669	0.33806	0.116391	FALSE
ENSG00000232160.2	RAP2C-AS1	1595	8.74849e-18	5.02883e-16	0.301245	0.41708	0.115834	FALSE
ENSG00000272269.1	RP11-500C11.3	1515	1.66455e-18	1.10893e-16	0.322968	0.43873	0.115762	FALSE
ENSG00000261480.1	RP11-578F21.6	1156	6.30005e-22	8.52541e-20	0.0764821	0.192242	0.115759	FALSE
ENSG00000226197.2	RP11-536O18.1	7662	1.09822e-08	1.3077e-07	0.446948	0.331321	-0.115627	FALSE
ENSG00000232480.1	RP11-224O19.2	2976	9.67061e-08	9.61952e-07	0.247317	0.362877	0.115559	FALSE
ENSG00000260267.1	RP11-452L6.5	1071	8.79116e-23	1.52275e-20	0.221385	0.336752	0.115367	FALSE
ENSG00000270093.1	AP000473.8	2480	7.90399e-11	1.36725e-09	0.411811	0.527124	0.115314	FALSE
ENSG00000264520.1	RP4-777O23.2	1118	2.62489e-22	3.96511e-20	0.083247	0.198504	0.115257	FALSE
ENSG00000264012.1	RP11-627G18.2	1850	1.37135e-15	5.19393e-14	0.212574	0.327791	0.115217	FALSE
ENSG00000232388.2	LINC00493	9278	1.64281e-21	1.99455e-19	1.52106	1.40629	-0.114768	FALSE
ENSG00000261113.1	RP11-141O15.1	8290	6.21442e-13	1.4759e-11	0.623606	0.509102	-0.114505	FALSE
ENSG00000258199.1	RP11-977G19.5	8048	3.47161e-11	6.37903e-10	0.499452	0.385018	-0.114434	FALSE
ENSG00000262879.1	RP11-156P1.3	1116	2.50613e-22	3.83024e-20	0.266505	0.380571	0.114066	FALSE
ENSG00000258424.1	RP11-471B22.2	3061	2.86117e-07	2.59926e-06	0.648585	0.762444	0.113859	FALSE
ENSG00000273055.1	CTB-13F3.1	2697	2.08924e-09	2.86301e-08	0.454997	0.568225	0.113227	FALSE
ENSG00000269890.1	RP5-1139B12.2	905	1.67446e-24	6.21513e-22	0.0971751	0.210355	0.11318	FALSE
ENSG00000255198.3	SNHG9	7819	1.16465e-09	1.67739e-08	0.700249	0.58758	-0.112669	FALSE
ENSG00000214548.10	MEG3	2811	1.05345e-08	1.25785e-07	0.86445	0.976828	0.112378	FALSE
ENSG00000255248.2	RP11-166D19.1	1977	1.48832e-14	4.63663e-13	0.843526	0.955744	0.112219	FALSE
ENSG00000261582.1	RP4-614O4.11	944	4.30464e-24	1.21569e-21	0.0986711	0.210841	0.112169	FALSE
ENSG00000260000.2	RP3-467N11.1	2764	5.45308e-09	6.92482e-08	0.420038	0.532147	0.112109	FALSE
ENSG00000272579.1	RP11-101E13.5	8865	1.21403e-17	6.76885e-16	1.06727	0.955167	-0.112105	FALSE
ENSG00000233613.1	DCUN1D2-AS	2010	2.72582e-14	8.0663e-13	0.200906	0.312039	0.111133	FALSE
ENSG00000250073.2	RP11-677M14.3	1446	3.86799e-19	2.88788e-17	0.301688	0.412686	0.110998	FALSE
ENSG00000269688.1	AC008982.2	1639	2.14673e-17	1.12452e-15	0.149542	0.260465	0.110923	FALSE
ENSG00000269963.1	RP11-73M18.9	7353	6.15884e-07	5.20218e-06	0.540864	0.43026	-0.110604	FALSE
ENSG00000270060.1	RP11-390K5.6	2113	1.73423e-13	4.49689e-12	0.527379	0.637698	0.110318	FALSE
ENSG00000248864.1	RP11-348J24.1	7308	1.06056e-06	8.58429e-06	0.40198	0.291669	-0.110311	FALSE
ENSG00000267058.1	RP11-15A1.3	1419	2.1696e-19	1.71861e-17	0.273065	0.383206	0.110141	FALSE
ENSG00000242125.2	SNHG3	7342	7.04099e-07	5.90126e-06	0.550341	0.44067	-0.109671	FALSE
ENSG00000247934.3	RP11-967K21.1	1974	1.40824e-14	4.42965e-13	0.295818	0.40546	0.109642	FALSE
ENSG00000260932.1	RP11-483P21.6	1830	9.34484e-16	3.66764e-14	0.119704	0.229268	0.109564	FALSE
ENSG00000271721.1	RP11-337C18.9	1109	2.13083e-22	3.33514e-20	0.180996	0.290056	0.10906	FALSE
ENSG00000233137.2	RP11-220I1.1	1165	7.74272e-22	1.02638e-19	0.799956	0.90897	0.109015	FALSE
ENSG00000255421.1	CTD-2011F17.2	1238	4.0559e-21	4.54226e-19	0.0875322	0.196155	0.108623	FALSE
ENSG00000272155.1	RP11-707M3.3	6858	0.000134039	0.000646602	0.567076	0.458654	-0.108422	FALSE
ENSG00000268912.1	CTD-2619J13.17	938	3.72467e-24	1.12528e-21	0.306315	0.414501	0.108186	FALSE
ENSG00000260403.1	RP11-616M22.1	8004	6.97093e-11	1.21556e-09	0.239483	0.131399	-0.108084	FALSE
ENSG00000152487.6	ARL5B-AS1	1382	9.75986e-20	8.28695e-18	0.161957	0.269879	0.107922	FALSE
ENSG00000254204.1	RP11-400K9.3	2829	1.35132e-08	1.58011e-07	0.218525	0.326401	0.107875	FALSE
ENSG00000266934.1	RP11-332H18.3	970	8.04061e-24	2.00876e-21	0.0898012	0.197221	0.10742	FALSE
ENSG00000269836.1	CTD-3032J10.4	1602	1.00986e-17	5.67928e-16	0.0625092	0.169856	0.107347	FALSE
ENSG00000272288.1	RP11-140K17.3	8436	4.70067e-14	1.31893e-12	0.850236	0.742936	-0.107299	FALSE
ENSG00000224825.2	RP11-171A24.3	3071	3.2423e-07	2.91493e-06	0.310806	0.418067	0.107261	FALSE
ENSG00000250015.1	CTC-339F2.2	1716	1.0067e-16	4.6541e-15	0.0898233	0.196894	0.107071	FALSE
ENSG00000250159.2	RP11-381K20.2	1378	8.94832e-20	7.64787e-18	0.344491	0.451496	0.107006	FALSE
ENSG00000205041.1	CTC-425O23.2	370	1.70223e-30	2.21137e-26	0.0522581	0.158998	0.10674	FALSE
ENSG00000253476.1	RP11-395I14.2	1880	2.42788e-15	8.57082e-14	0.262599	0.369327	0.106728	FALSE
ENSG00000269979.1	RP11-498E2.7	1359	5.91744e-20	5.19415e-18	0.181698	0.287617	0.105919	FALSE
ENSG00000261207.1	LA16c-361A3.3	1422	2.31401e-19	1.8219e-17	0.118958	0.224012	0.105054	FALSE
ENSG00000255201.1	RP11-350N15.4	2402	2.2881e-11	4.34572e-10	0.318223	0.42301	0.104786	FALSE
ENSG00000264769.1	RP11-498C9.12	1100	1.729e-22	2.7392e-20	0.121876	0.226456	0.10458	FALSE
ENSG00000261766.1	RP11-22P6.2	1535	2.52864e-18	1.61821e-16	0.168916	0.273162	0.104246	FALSE
ENSG00000223678.1	RP11-311H10.4	3675	0.000229146	0.00102332	0.533572	0.637592	0.10402	FALSE
ENSG00000273488.1	RP11-114I8.4	1397	1.35048e-19	1.1034e-17	0.178021	0.281656	0.103634	FALSE
ENSG00000269131.1	AC004447.2	8597	2.38228e-15	8.47895e-14	0.840166	0.736597	-0.103569	FALSE
ENSG00000258559.2	AC005519.4	1701	7.46912e-17	3.54129e-15	0.302777	0.406278	0.103501	FALSE
ENSG00000261337.1	RP11-498D10.5	1793	4.56978e-16	1.90887e-14	0.21771	0.321163	0.103453	FALSE
ENSG00000258441.1	LINC00641	1819	7.56047e-16	3.03142e-14	0.493355	0.596714	0.103359	FALSE
ENSG00000230325.1	RP11-385F5.4	1434	2.99293e-19	2.30066e-17	0.143252	0.24655	0.103298	FALSE
ENSG00000175967.3	RP11-544L8__B.4	2936	5.72673e-08	5.966e-07	0.139589	0.242869	0.10328	FALSE
ENSG00000228223.1	HCG11	1864	1.79137e-15	6.6301e-14	0.478331	0.581242	0.102911	FALSE
ENSG00000215533.4	LINC00189	2741	3.93372e-09	5.13082e-08	0.179399	0.282233	0.102834	FALSE
ENSG00000230724.5	LINC01001	2102	1.42721e-13	3.74563e-12	0.259484	0.362135	0.102651	FALSE
ENSG00000251320.1	CTC-327F10.4	2610	5.79656e-10	8.65552e-09	0.197889	0.300292	0.102403	FALSE
ENSG00000227487.3	NCAM1-AS1	1710	8.93535e-17	4.19058e-15	0.154643	0.256885	0.102242	FALSE
ENSG00000233429.5	HOTAIRM1	7391	3.85918e-07	3.38519e-06	0.304485	0.202366	-0.102119	FALSE
ENSG00000228107.1	AP000692.9	1627	1.68234e-17	8.95708e-16	0.132178	0.234289	0.102111	FALSE
ENSG00000233895.1	RP1-122P22.2	1912	4.44104e-15	1.47554e-13	0.303587	0.405657	0.10207	FALSE
ENSG00000270108.1	RP11-73M18.6	1971	1.3324e-14	4.2115e-13	0.409302	0.511238	0.101936	FALSE
ENSG00000249669.3	MIR143HG	1719	1.06847e-16	4.88748e-15	0.220359	0.322152	0.101793	FALSE
ENSG00000273271.1	AP000254.8	8013	6.04972e-11	1.06062e-09	0.653364	0.55183	-0.101534	FALSE
ENSG00000260735.1	RP11-72I8.1	1662	3.41761e-17	1.7411e-15	0.303606	0.405032	0.101426	FALSE
ENSG00000241316.2	RP11-81N13.1	1064	7.46174e-23	1.32788e-20	0.164766	0.266031	0.101265	FALSE
ENSG00000273437.1	RP11-434H6.7	7188	4.28443e-06	2.99242e-05	0.564324	0.463088	-0.101236	FALSE
ENSG00000254694.1	RP11-50B3.4	1710	8.93535e-17	4.19058e-15	0.124852	0.226038	0.101185	FALSE
ENSG00000197989.9	SNHG12	7978	1.04723e-10	1.78772e-09	0.591814	0.490719	-0.101095	FALSE
ENSG00000234741.3	GAS5	7962	1.34282e-10	2.25674e-09	0.993437	0.892396	-0.101041	FALSE
ENSG00000268543.1	CTD-2619J13.16	1573	5.56263e-18	3.25514e-16	0.292845	0.393381	0.100536	FALSE
ENSG00000235997.2	AC109642.1	3717	0.000336476	0.0014229	0.990315	1.09053	0.100214	FALSE
ENSG00000269940.1	RP11-73M18.7	1610	1.18947e-17	6.66051e-16	0.463987	0.564116	0.100129	FALSE
ENSG00000272093.1	CTC-365E16.1	1907	4.04266e-15	1.36058e-13	0.309758	0.409767	0.100009	FALSE
ENSG00000226312.3	CFLAR-AS1	1099	1.68927e-22	2.7093e-20	0.107395	0.207186	0.0997911	FALSE
ENSG00000232533.1	AC093673.5	7142	7.16884e-06	4.74429e-05	0.755301	0.655556	-0.0997452	FALSE
ENSG00000265205.1	AC010761.13	1260	6.64254e-21	7.13167e-19	0.059555	0.159012	0.0994569	FALSE
ENSG00000240731.1	RP5-890O3.9	2498	1.04723e-10	1.78772e-09	0.984765	1.0837	0.0989308	FALSE
ENSG00000262903.1	RP11-235E17.6	2324	6.40771e-12	1.30066e-10	0.534575	0.633504	0.0989289	FALSE
ENSG00000226330.1	RP11-739N20.2	1596	8.92985e-18	5.08806e-16	0.0933211	0.192242	0.0989207	FALSE
ENSG00000253842.1	KB-173C10.1	3889	0.00147338	0.00515782	0.744265	0.842955	0.0986899	FALSE
ENSG00000232287.2	SLC6A1-AS1	2032	4.06685e-14	1.15103e-12	0.0538468	0.152365	0.0985181	FALSE
ENSG00000270143.1	AC004257.3	7946	1.71944e-10	2.8419e-09	0.579574	0.481399	-0.0981743	FALSE
ENSG00000224914.2	LINC00863	1889	2.87895e-15	1.00539e-13	0.290443	0.388616	0.098173	FALSE
ENSG00000230630.1	DNM3OS	2716	2.74927e-09	3.68584e-08	0.704796	0.802801	0.0980046	FALSE
ENSG00000261295.1	RP11-524D16__A.3	3094	4.314e-07	3.7412e-06	0.535966	0.633619	0.097653	FALSE
ENSG00000267640.1	CTD-2554C21.2	3036	2.08806e-07	1.93896e-06	0.458195	0.555583	0.0973877	FALSE
ENSG00000259319.1	RP11-293M10.6	3603	0.000116067	0.000568347	0.639533	0.736765	0.0972322	FALSE
ENSG00000251628.1	RP11-371M22.1	3379	1.17326e-05	7.35962e-05	0.394706	0.491898	0.0971928	FALSE
ENSG00000228763.1	AC010095.5	1853	1.45229e-15	5.45279e-14	0.115568	0.212736	0.0971681	FALSE
ENSG00000227518.2	MIR1302-2	779	7.48487e-26	4.63028e-23	0.102579	0.199646	0.0970665	FALSE
ENSG00000253395.1	KB-1460A1.1	2896	3.36207e-08	3.63669e-07	0.231913	0.328901	0.0969877	FALSE
ENSG00000272836.1	RP3-402G11.27	1878	2.33752e-15	8.34251e-14	0.363536	0.460198	0.0966614	FALSE
ENSG00000245532.4	NEAT1	7035	2.27235e-05	0.000134	1.59664	1.49999	-0.0966514	FALSE
ENSG00000229645.4	LINC00341	7839	8.66735e-10	1.27229e-08	0.725008	0.62861	-0.0963985	FALSE
ENSG00000234616.4	JRK	1956	1.00951e-14	3.23019e-13	0.41185	0.508225	0.0963741	FALSE
ENSG00000258498.2	DIO3OS	7506	8.9446e-08	8.94529e-07	0.227888	0.131583	-0.0963054	FALSE
ENSG00000273151.1	RP11-449P15.2	902	1.55662e-24	5.94765e-22	0.120874	0.217166	0.0962914	FALSE
ENSG00000261140.1	RP11-20I23.6	1503	1.29385e-18	8.84656e-17	0.185248	0.281092	0.095844	FALSE
ENSG00000181800.5	CELF2-AS1	1627	1.68234e-17	8.95708e-16	0.0431972	0.138941	0.0957442	FALSE
ENSG00000224536.1	RP11-134G8.7	2923	4.8211e-08	5.09609e-07	0.481947	0.57768	0.0957335	FALSE
ENSG00000228989.1	AC133528.2	8139	7.94021e-12	1.58694e-10	0.953387	0.857971	-0.0954164	FALSE
ENSG00000245148.2	ARAP1-AS2	916	2.18727e-24	7.10059e-22	0.0829256	0.178115	0.0951893	FALSE
ENSG00000265542.1	RP11-60A24.3	6740	0.000399123	0.00165391	0.378953	0.283871	-0.0950813	FALSE
ENSG00000240292.1	RP11-298O21.2	3588	0.000100385	0.00049851	0.499947	0.594949	0.0950021	FALSE
ENSG00000245105.1	A2M-AS1	3453	2.5764e-05	0.000149286	0.490661	0.585476	0.0948159	FALSE
ENSG00000273196.1	RP11-717A5.2	2343	8.76354e-12	1.74078e-10	0.139774	0.234497	0.094723	FALSE
ENSG00000259933.2	RP11-304L19.1	2074	8.66548e-14	2.34528e-12	0.286556	0.380849	0.0942931	FALSE
ENSG00000235535.3	RP11-532N4.2	4229	0.0174008	0.0426195	1.45763	1.5519	0.0942716	FALSE
ENSG00000268743.1	CTD-2538G9.5	1331	3.20537e-20	2.95326e-18	0.0825309	0.176785	0.0942543	FALSE
ENSG00000226950.2	DANCR	8239	1.48985e-12	3.32554e-11	1.54747	1.45326	-0.0942041	FALSE
ENSG00000242861.1	RP11-285F7.2	7378	4.53235e-07	3.90968e-06	1.10643	1.01243	-0.0939936	FALSE
ENSG00000272574.1	RP11-359K18.4	1968	1.26059e-14	4.00399e-13	0.114648	0.208028	0.0933802	FALSE
ENSG00000271020.1	RP11-10C24.1	2079	9.47599e-14	2.54871e-12	0.282791	0.376123	0.0933314	FALSE
ENSG00000268520.1	CTD-2616J11.10	1749	1.93285e-16	8.45443e-15	0.145558	0.23867	0.0931121	FALSE
ENSG00000242539.2	AC007620.3	2646	9.90245e-10	1.43896e-08	0.325287	0.418301	0.0930138	FALSE
ENSG00000236208.1	C10orf71-AS1	3906	0.0016907	0.00581669	0.754266	0.84725	0.0929843	FALSE
ENSG00000263013.1	RP11-876N24.5	1189	1.33889e-21	1.65653e-19	0.19915	0.292059	0.0929086	FALSE
ENSG00000269925.1	RP3-467L1.6	2257	2.09111e-12	4.56565e-11	0.293296	0.386055	0.0927586	FALSE
ENSG00000234869.1	RP3-439F8.1	7427	2.46072e-07	2.26236e-06	0.508823	0.416104	-0.0927194	FALSE
ENSG00000232063.1	RP11-307E17.8	1035	3.7722e-23	7.31412e-21	0.0974247	0.18996	0.0925355	FALSE
ENSG00000258461.1	RP11-164J13.1	1306	1.84742e-20	1.81817e-18	0.183456	0.275833	0.0923775	FALSE
ENSG00000254860.1	TMEM9B-AS1	3041	2.22444e-07	2.06118e-06	0.410904	0.503165	0.0922613	FALSE
ENSG00000255310.2	AF131215.2	1925	5.66671e-15	1.86843e-13	0.247255	0.338945	0.0916894	FALSE
ENSG00000262089.1	RP11-589P10.5	7628	1.75423e-08	2.01853e-07	0.532692	0.441004	-0.0916886	FALSE
ENSG00000260051.1	LA16c-390E6.4	2880	2.7104e-08	2.99412e-07	0.328406	0.420022	0.0916157	FALSE
ENSG00000238142.1	RP11-108M9.4	7495	1.03189e-07	1.0233e-06	0.598182	0.506884	-0.0912977	FALSE
ENSG00000267765.1	CTD-3193K9.3	1353	5.19083e-20	4.58735e-18	0.108689	0.199986	0.0912977	FALSE
ENSG00000259685.1	CTD-2315E11.1	7472	1.38837e-07	1.34399e-06	0.373046	0.282037	-0.0910087	FALSE
ENSG00000233223.2	AC113189.5	8194	3.18483e-12	6.76048e-11	0.586582	0.495607	-0.0909755	FALSE
ENSG00000270184.1	RP11-568J23.5	1366	6.89295e-20	6.00982e-18	0.0948465	0.185742	0.0908953	FALSE
ENSG00000245970.2	KB-1208A12.3	8961	1.66455e-18	1.10893e-16	0.668088	0.577279	-0.0908086	FALSE
ENSG00000256967.1	RP11-273B20.1	1812	6.60448e-16	2.68121e-14	0.140734	0.231523	0.0907892	FALSE
ENSG00000266304.1	RP11-484N16.1	3655	0.000190216	0.000875345	0.567656	0.65843	0.0907739	FALSE
ENSG00000270015.1	RP11-540B6.6	1752	2.05033e-16	8.87862e-15	0.58944	0.679977	0.0905367	FALSE
ENSG00000235910.1	AP006216.12	1511	1.53061e-18	1.04106e-16	0.0932065	0.183577	0.0903706	FALSE
ENSG00000267183.1	AC010525.6	1265	7.42788e-21	7.84517e-19	0.0890812	0.179237	0.0901562	FALSE
ENSG00000235865.2	GSN-AS1	851	4.46776e-25	2.23233e-22	0.0750591	0.165144	0.0900854	FALSE
ENSG00000272240.1	RP5-855D21.1	4028	0.00434311	0.013103	0.569468	0.659523	0.0900549	FALSE
ENSG00000261172.1	RP11-356C4.5	2936	5.72673e-08	5.966e-07	0.197503	0.287468	0.0899656	FALSE
ENSG00000268670.1	CTD-2622I13.3	1316	2.30394e-20	2.20077e-18	0.108472	0.198175	0.0897033	FALSE
ENSG00000272440.1	RP11-379F4.6	8153	6.30263e-12	1.28335e-10	0.261573	0.172089	-0.089484	FALSE
ENSG00000259758.1	CASC7	2172	4.87616e-13	1.17744e-11	0.732485	0.821933	0.0894479	FALSE
ENSG00000233230.1	AC079807.2	1669	3.9349e-17	1.97368e-15	0.34542	0.43483	0.0894096	FALSE
ENSG00000260918.1	RP11-731J8.2	2154	3.56435e-13	8.81989e-12	0.13933	0.228733	0.0894027	FALSE
ENSG00000233611.3	AC079135.1	2337	7.94021e-12	1.58694e-10	0.11422	0.203605	0.0893847	FALSE
ENSG00000229019.1	RP11-88I18.3	2928	5.15166e-08	5.41028e-07	0.333737	0.422887	0.0891507	FALSE
ENSG00000268392.1	AC003682.16	1122	2.87937e-22	4.25067e-20	0.0456129	0.134645	0.0890323	FALSE
ENSG00000235313.1	HM13-IT1	1873	2.12586e-15	7.71424e-14	0.201838	0.290843	0.0890045	FALSE
ENSG00000224468.3	RP11-181K3.4	2335	7.68299e-12	1.54265e-10	0.230627	0.319397	0.0887704	FALSE
ENSG00000266040.1	CTB-58E17.3	1439	3.33082e-19	2.54533e-17	0.124599	0.213343	0.0887444	FALSE
ENSG00000270972.1	RP11-326C3.15	7399	3.49404e-07	3.10472e-06	0.254476	0.165905	-0.0885705	FALSE
ENSG00000273179.1	RP11-20I20.4	7035	2.27235e-05	0.000134	0.578066	0.489728	-0.0883373	FALSE
ENSG00000253807.1	RP11-93O7.5	6591	0.00142614	0.00500999	0.360872	0.272561	-0.0883106	FALSE
ENSG00000230746.1	AC006007.1	7029	2.41984e-05	0.000141222	0.25796	0.169859	-0.0881017	FALSE
ENSG00000228606.1	RP11-574F21.2	2026	3.6474e-14	1.0483e-12	0.276406	0.364365	0.0879587	FALSE
ENSG00000267365.1	KCNJ2-AS1	2888	3.01922e-08	3.30436e-07	0.42982	0.51764	0.0878206	FALSE
ENSG00000270165.1	RP11-167P11.2	875	8.05318e-25	3.3748e-22	0.0629879	0.150757	0.0877692	FALSE
ENSG00000263120.1	RP5-1107A17.4	1631	1.8249e-17	9.67645e-16	0.0592804	0.146915	0.0876341	FALSE
ENSG00000259523.1	RP11-680F8.3	2133	2.46733e-13	6.22389e-12	0.295195	0.382784	0.0875889	FALSE
ENSG00000180458.2	CTD-3064H18.4	2170	4.70971e-13	1.14149e-11	0.167634	0.255119	0.0874847	FALSE
ENSG00000269843.1	CTC-490E21.10	1992	1.96097e-14	5.96604e-13	0.18335	0.27077	0.0874202	FALSE
ENSG00000234771.2	RP11-395P17.3	2796	8.54892e-09	1.03891e-07	0.589602	0.676919	0.0873178	FALSE
ENSG00000272411.1	RP11-44B19.1	7660	1.1291e-08	1.34078e-07	0.318791	0.231516	-0.0872745	FALSE
ENSG00000233330.1	RP1-12G14.7	1558	4.07884e-18	2.43065e-16	0.211369	0.29852	0.0871509	FALSE
ENSG00000234084.1	RP3-388E23.2	2522	1.51977e-10	2.5312e-09	0.241274	0.328216	0.0869415	FALSE
ENSG00000267470.1	ZNF571-AS1	1750	1.97125e-16	8.59347e-15	0.235317	0.322243	0.0869264	FALSE
ENSG00000225857.1	RP11-46A10.2	2159	3.88922e-13	9.58725e-12	0.0611879	0.148104	0.086916	FALSE
ENSG00000271122.1	RP11-379H18.1	2588	4.16425e-10	6.35696e-09	0.544891	0.631245	0.0863539	FALSE
ENSG00000265519.1	CTD-3157E16.1	2968	8.71454e-08	8.76243e-07	0.770478	0.856752	0.0862741	FALSE
ENSG00000250397.2	RP11-1391J7.1	2122	2.03296e-13	5.20911e-12	0.219848	0.306068	0.08622	FALSE
ENSG00000237938.1	RP11-288I21.1	1717	1.02689e-16	4.73059e-15	0.200073	0.28612	0.0860471	FALSE
ENSG00000260193.1	RP11-83N9.5	8139	7.94021e-12	1.58694e-10	0.275931	0.189982	-0.0859491	FALSE
ENSG00000272783.1	RP13-1016M1.2	6954	5.22577e-05	0.000280297	0.347808	0.261864	-0.0859439	FALSE
ENSG00000182310.8	LINC00085	7725	4.5355e-09	5.86859e-08	0.528024	0.44217	-0.0858539	FALSE
ENSG00000260822.1	GS1-358P8.4	2193	7.01273e-13	1.64445e-11	0.632963	0.718605	0.085642	FALSE
ENSG00000241990.1	RP6-109B7.3	8012	6.14588e-11	1.07603e-09	1.14639	1.06076	-0.0856364	FALSE
ENSG00000265139.1	RP11-227G15.2	7424	2.55543e-07	2.34612e-06	0.585318	0.499856	-0.0854626	FALSE
ENSG00000248668.1	OXCT1-AS1	2322	6.19925e-12	1.26428e-10	0.222026	0.307454	0.0854285	FALSE
ENSG00000256694.1	RP11-598F7.5	6635	0.000991018	0.00364299	0.676303	0.590911	-0.0853923	FALSE
ENSG00000259606.2	RP11-316E14.6	1275	9.28427e-21	9.49701e-19	0.108987	0.194246	0.0852585	FALSE
ENSG00000270170.1	NCBP2-AS2	8076	2.21555e-11	4.22646e-10	1.17398	1.08883	-0.0851497	FALSE
ENSG00000254577.1	RP11-484D2.4	2680	1.6315e-09	2.28639e-08	0.198554	0.283696	0.0851423	FALSE
ENSG00000259407.1	RP11-158M2.3	2313	5.34057e-12	1.10126e-10	0.178981	0.263981	0.0849999	FALSE
ENSG00000182165.13	TP53TG1	8501	1.43445e-14	4.47955e-13	0.916327	0.831482	-0.0848453	FALSE
ENSG00000248431.1	AC005150.1	2296	4.02491e-12	8.40637e-11	0.142206	0.226292	0.0840862	FALSE
ENSG00000236337.1	FMR1-IT1	2030	3.92202e-14	1.1198e-12	0.141639	0.225606	0.083967	FALSE
ENSG00000225527.1	RP11-383B4.4	2690	1.88733e-09	2.61389e-08	0.220994	0.304742	0.0837479	FALSE
ENSG00000256443.1	RP11-794G24.1	1973	1.3825e-14	4.35924e-13	0.159314	0.243028	0.0837136	FALSE
ENSG00000250990.1	AC073635.5	1909	4.19761e-15	1.40907e-13	0.0790988	0.16281	0.0837115	FALSE
ENSG00000260855.1	RP11-439E19.10	1402	1.50446e-19	1.20645e-17	0.118872	0.202578	0.0837057	FALSE
ENSG00000235499.1	AC073046.25	1386	1.06441e-19	8.92111e-18	0.0535659	0.137049	0.0834826	FALSE
ENSG00000236711.2	SMAD9-AS1	1400	1.44089e-19	1.16265e-17	0.0908055	0.174194	0.0833887	FALSE
ENSG00000250497.1	AC007126.1	6318	0.0109105	0.0288968	0.422427	0.339283	-0.0831436	FALSE
ENSG00000268751.1	SCGB1B2P	7592	2.86077e-08	3.14419e-07	0.420843	0.337798	-0.0830457	FALSE
ENSG00000237200.1	ZBTB40-IT1	1532	2.37525e-18	1.53517e-16	0.0672692	0.150251	0.0829821	FALSE
ENSG00000271870.1	RP11-97C16.1	7903	3.31856e-10	5.16923e-09	0.701848	0.619008	-0.0828402	FALSE
ENSG00000245498.2	RP11-677M14.7	1602	1.00986e-17	5.67928e-16	0.118774	0.201594	0.0828205	FALSE
ENSG00000270112.2	RP11-742D12.2	3631	0.000151705	0.000718221	0.375807	0.458587	0.0827803	FALSE
ENSG00000269439.1	CTD-3131K8.2	1939	7.35986e-15	2.39629e-13	0.250946	0.333707	0.0827611	FALSE
ENSG00000226281.2	RP1-80N2.2	3353	8.838e-06	5.70081e-05	0.349548	0.432186	0.0826377	FALSE
ENSG00000230551.3	CTB-89H12.4	2217	1.05915e-12	2.42244e-11	0.426545	0.509137	0.0825917	FALSE
ENSG00000144596.7	GRIP2	4159	0.0109844	0.0290451	0.863605	0.946181	0.0825763	FALSE
ENSG00000246375.2	RP11-10L7.1	3892	0.00150975	0.00526812	0.338298	0.420764	0.0824662	FALSE
ENSG00000272072.1	CTA-363E19.2	1878	2.33752e-15	8.34251e-14	0.120977	0.203415	0.0824385	FALSE
ENSG00000249116.1	CTD-2194D22.3	7099	1.14811e-05	7.22282e-05	1.13304	1.05061	-0.0824359	FALSE
ENSG00000224460.1	RP11-439L18.2	2181	5.69953e-13	1.35858e-11	0.090936	0.173191	0.0822548	FALSE
ENSG00000230565.1	ZNF32-AS2	2020	3.27056e-14	9.5051e-13	0.364883	0.447117	0.082234	FALSE
ENSG00000272761.1	RP11-572C15.6	3800	0.000699575	0.00269599	1.02169	1.10377	0.0820749	FALSE
ENSG00000260563.2	RP13-516M14.1	7894	3.80334e-10	5.86112e-09	0.602314	0.52048	-0.0818341	FALSE
ENSG00000247516.3	MIR4458HG	7904	3.26857e-10	5.10975e-09	0.556363	0.474646	-0.0817169	FALSE
ENSG00000256672.1	RP11-218M22.2	2968	8.71454e-08	8.76243e-07	0.272585	0.35418	0.0815945	FALSE
ENSG00000250909.1	RP11-843P14.2	1990	1.89031e-14	5.76455e-13	0.219084	0.300625	0.0815414	FALSE
ENSG00000263105.1	RP11-95P2.3	2005	2.48797e-14	7.41311e-13	0.0913273	0.172761	0.0814335	FALSE
ENSG00000272482.1	RP11-474O21.5	2970	8.9446e-08	8.94529e-07	0.368463	0.449809	0.081346	FALSE
ENSG00000259417.2	RP11-2E17.1	3808	0.000749282	0.00285704	0.429973	0.51131	0.081337	FALSE
ENSG00000188185.7	LINC00265	1919	5.06441e-15	1.67409e-13	0.296247	0.377521	0.0812737	FALSE
ENSG00000272452.1	RP11-391M1.4	7696	6.83247e-09	8.47761e-08	0.584843	0.50379	-0.0810536	FALSE
ENSG00000226862.1	RP11-569A11.1	6500	0.00293253	0.00936033	0.706126	0.625285	-0.080841	FALSE
ENSG00000225733.1	FGD5-AS1	1853	1.45229e-15	5.45279e-14	1.29273	1.37353	0.0808061	FALSE
ENSG00000234638.1	AC053503.6	6954	5.22577e-05	0.000280297	1.82368	1.74318	-0.0804922	FALSE
ENSG00000251580.1	RP11-539L10.3	7189	4.23622e-06	2.96194e-05	0.576291	0.4959	-0.0803908	FALSE
ENSG00000225331.1	AP001055.6	2015	2.98599e-14	8.73672e-13	0.215264	0.295647	0.0803822	FALSE
ENSG00000248986.1	RP11-774O3.1	6899	9.01802e-05	0.000453555	0.937126	0.856776	-0.0803494	FALSE
ENSG00000224597.5	PTCHD3P1	2299	4.23138e-12	8.80927e-11	0.635031	0.715244	0.0802129	FALSE
ENSG00000257596.1	RP11-968A15.2	8529	8.5416e-15	2.7603e-13	0.208996	0.128867	-0.0801285	FALSE
ENSG00000244161.1	FLNB-AS1	1995	2.07187e-14	6.23048e-13	0.170611	0.250736	0.0801246	FALSE
ENSG00000271032.1	CTD-2527I21.14	7331	8.04425e-07	6.69033e-06	0.404613	0.324626	-0.0799866	FALSE
ENSG00000255399.2	TBX5-AS1	3581	9.37721e-05	0.000469438	0.666542	0.746352	0.0798105	FALSE
ENSG00000260852.1	FBXL19-AS1	1384	1.01925e-19	8.5981e-18	0.140668	0.220268	0.0795994	FALSE
ENSG00000256433.1	RP1-102E24.8	7546	5.28995e-08	5.53315e-07	0.351285	0.271858	-0.0794265	FALSE
ENSG00000237949.1	LINC00844	6495	0.00304723	0.00967651	0.827495	0.748324	-0.0791712	FALSE
ENSG00000254064.1	CTD-2530N21.4	2035	4.29402e-14	1.21269e-12	0.2932	0.37227	0.0790699	FALSE
ENSG00000268713.1	CTC-444N24.8	8148	6.84542e-12	1.38735e-10	0.583426	0.504391	-0.0790352	FALSE
ENSG00000269728.1	RP11-145M9.4	7197	3.86883e-06	2.73152e-05	0.817519	0.738507	-0.079012	FALSE
ENSG00000264304.1	RP11-20B24.7	1224	2.95901e-21	3.34266e-19	0.0474113	0.126182	0.0787712	FALSE
ENSG00000272369.1	RP11-446N19.1	7129	8.27442e-06	5.37196e-05	0.446938	0.368228	-0.0787095	FALSE
ENSG00000231691.1	RP11-203F10.5	2135	2.55556e-13	6.40913e-12	0.0755373	0.154223	0.0786858	FALSE
ENSG00000232527.3	RP11-14N7.2	7465	1.51873e-07	1.45179e-06	0.644101	0.565455	-0.078646	FALSE
ENSG00000269194.1	AC006942.4	7709	5.68919e-09	7.14781e-08	0.529774	0.451146	-0.0786275	FALSE
ENSG00000270346.1	RP1-90J20.12	3786	0.00061989	0.00242999	0.359687	0.438304	0.0786167	FALSE
ENSG00000270067.1	CTC-487M23.5	2160	3.9576e-13	9.73734e-12	0.365932	0.444384	0.0784524	FALSE
ENSG00000256185.1	RP11-612B6.2	7368	5.12589e-07	4.37807e-06	0.90968	0.831366	-0.0783143	FALSE
ENSG00000270083.1	RP1-257I20.14	2535	1.85702e-10	3.05375e-09	0.370172	0.448421	0.078249	FALSE
ENSG00000230537.1	RP11-305L7.1	7410	3.04598e-07	2.76137e-06	0.36953	0.291371	-0.0781595	FALSE
ENSG00000254461.1	RP11-755F10.3	2478	7.65987e-11	1.33034e-09	0.366448	0.444563	0.0781147	FALSE
ENSG00000267427.1	CTC-503J8.6	8179	4.09261e-12	8.53405e-11	1.29822	1.22038	-0.0778342	FALSE
ENSG00000237807.3	RP11-400K9.4	3996	0.00341632	0.0106481	0.708246	0.78586	0.0776149	FALSE
ENSG00000253618.1	GRPEL2-AS1	2684	1.7295e-09	2.40813e-08	0.131067	0.208514	0.0774463	FALSE
ENSG00000263470.1	RP11-160O5.1	7774	2.24619e-09	3.05873e-08	0.257819	0.180817	-0.0770016	FALSE
ENSG00000218018.2	RP4-800J21.3	3814	0.000788694	0.00298193	0.509613	0.586479	0.0768655	FALSE
ENSG00000271344.1	RP11-274B21.9	6653	0.000851432	0.00318209	0.548742	0.471934	-0.0768077	FALSE
ENSG00000245849.2	RAD51-AS1	2790	7.86107e-09	9.67075e-08	0.612713	0.68911	0.0763971	FALSE
ENSG00000259767.1	RP11-90B9.2	1553	3.67708e-18	2.21152e-16	0.0690971	0.145345	0.076248	FALSE
ENSG00000247595.2	SPTY2D1-AS1	8157	5.89898e-12	1.21064e-10	0.406583	0.330504	-0.076079	FALSE
ENSG00000254810.1	RP11-672A2.4	3132	6.87203e-07	5.77455e-06	0.324785	0.400685	0.0759003	FALSE
ENSG00000260539.1	RP11-252A24.7	7891	3.9798e-10	6.10409e-09	1.1609	1.08506	-0.0758402	FALSE
ENSG00000273466.1	RP11-548H3.1	7720	4.86909e-09	6.25043e-08	0.333527	0.257885	-0.0756422	FALSE
ENSG00000270419.1	CAHM	7950	1.6166e-10	2.67532e-09	0.461662	0.386036	-0.0756259	FALSE
ENSG00000228106.1	RP11-452F19.3	8353	2.06912e-13	5.28093e-12	0.364796	0.289274	-0.0755222	FALSE
ENSG00000232956.4	SNHG15	6908	8.25681e-05	0.00042015	0.50173	0.426513	-0.0752174	FALSE
ENSG00000177788.5	RP5-1061H20.4	1025	2.97834e-23	6.14153e-21	0.0861654	0.161359	0.0751934	FALSE
ENSG00000224032.2	EPB41L4A-AS1	7930	2.19864e-10	3.54814e-09	0.471765	0.396801	-0.0749647	FALSE
ENSG00000267565.1	CTC-559E9.8	2468	6.54571e-11	1.14295e-09	0.343327	0.41816	0.0748327	FALSE
ENSG00000262006.1	RP11-700H6.4	3466	2.94931e-05	0.000168193	0.352572	0.427348	0.0747767	FALSE
ENSG00000230289.1	RP11-334J6.6	2163	4.1699e-13	1.0221e-11	0.170141	0.244876	0.0747349	FALSE
ENSG00000268575.1	RP1-283E3.8	1593	8.39659e-18	4.84801e-16	0.11456	0.189259	0.0746989	FALSE
ENSG00000240373.1	SEC62-AS1	1771	2.97593e-16	1.26341e-14	0.0774682	0.152102	0.0746342	FALSE
ENSG00000271869.1	RP11-51J9.5	7769	2.41461e-09	3.26752e-08	0.313222	0.238631	-0.0745909	FALSE
ENSG00000012171.13	SEMA3B	7279	1.49674e-06	1.16432e-05	0.933623	0.859248	-0.074375	FALSE
ENSG00000253200.1	RP11-582J16.5	1680	4.9078e-17	2.39689e-15	0.320385	0.394757	0.0743722	FALSE
ENSG00000267107.2	AC011526.1	7330	8.142e-07	6.76296e-06	0.690544	0.616172	-0.0743714	FALSE
ENSG00000269929.1	RP11-2B6.2	1837	1.06901e-15	4.12092e-14	0.125198	0.199413	0.0742155	FALSE
ENSG00000260337.2	RP11-386M24.6	3044	2.31035e-07	2.13469e-06	0.138673	0.212635	0.0739617	FALSE
ENSG00000266490.1	CTD-2349P21.9	2869	2.33536e-08	2.61766e-07	0.471338	0.54522	0.0738813	FALSE
ENSG00000230912.1	RP3-508I15.10	2569	3.12299e-10	4.89984e-09	0.241936	0.315733	0.0737961	FALSE
ENSG00000269971.1	RP3-426I6.5	7753	3.0404e-09	4.04276e-08	0.130096	0.0564531	-0.0736431	FALSE
ENSG00000256894.1	RP11-283G6.3	2050	5.63083e-14	1.57312e-12	0.163763	0.23719	0.073427	FALSE
ENSG00000229246.1	RP11-521J24.1	3366	1.01875e-05	6.4717e-05	0.20648	0.279803	0.0733229	FALSE
ENSG00000258763.1	RP11-110A12.2	6767	0.000312958	0.0013365	0.229676	0.15642	-0.0732551	FALSE
ENSG00000257815.1	RP11-611E13.2	8406	8.06648e-14	2.19229e-12	0.29991	0.226659	-0.0732507	FALSE
ENSG00000259774.1	RP11-182J1.13	2183	5.90025e-13	1.40385e-11	0.130627	0.203734	0.0731071	FALSE
ENSG00000236714.1	AC005592.1	6376	0.00731134	0.0205011	0.6	0.527037	-0.0729631	FALSE
ENSG00000225938.1	RP4-575N6.4	3370	1.06409e-05	6.73339e-05	0.518736	0.591437	0.0727011	FALSE
ENSG00000270028.1	RP11-380L11.4	7159	5.93476e-06	4.02813e-05	0.312933	0.240244	-0.0726887	FALSE
ENSG00000273472.1	RP11-102N12.3	1444	3.70633e-19	2.79936e-17	0.163377	0.235958	0.0725807	FALSE
ENSG00000255717.2	SNHG1	7317	9.52154e-07	7.79914e-06	0.895138	0.822638	-0.0725	FALSE
ENSG00000272960.1	RP11-339B21.15	7136	7.66031e-06	5.02348e-05	0.720749	0.648338	-0.0724105	FALSE
ENSG00000237073.1	RP11-168K11.2	2594	4.55851e-10	6.90205e-09	0.115749	0.188159	0.0724095	FALSE
ENSG00000272048.1	RP11-458N5.1	7245	2.22872e-06	1.6659e-05	0.445669	0.373271	-0.0723985	FALSE
ENSG00000266385.1	RP11-227G15.8	1869	1.97022e-15	7.23024e-14	0.0854454	0.157806	0.0723609	FALSE
ENSG00000233602.1	ERI3-IT1	1173	9.29675e-22	1.18406e-19	0.0570369	0.129344	0.0723069	FALSE
ENSG00000258515.1	RP11-203M5.7	2951	6.97713e-08	7.17088e-07	0.349533	0.421835	0.0723021	FALSE
ENSG00000228340.1	RP5-1043L13.1	3212	1.78551e-06	1.36525e-05	0.104488	0.176569	0.0720807	FALSE
ENSG00000255670.1	RP11-253I19.3	1739	1.58717e-16	7.08555e-15	0.103032	0.175076	0.0720438	FALSE
ENSG00000269124.1	AC007193.10	3806	0.000736557	0.0028143	0.345692	0.417676	0.0719835	FALSE
ENSG00000230149.2	RP3-508I15.19	2246	1.73586e-12	3.83513e-11	0.237999	0.309743	0.0717437	FALSE
ENSG00000223923.1	AC010136.2	3248	2.71331e-06	1.99145e-05	0.298811	0.370536	0.071725	FALSE
ENSG00000260367.1	RP11-264B17.4	2545	2.1652e-10	3.50725e-09	0.220429	0.292021	0.0715923	FALSE
ENSG00000224660.1	SH3BP5-AS1	3080	3.62688e-07	3.20304e-06	0.567513	0.639097	0.0715836	FALSE
ENSG00000257354.1	RP11-631N16.2	2643	9.4728e-10	1.37961e-08	0.255308	0.326786	0.0714777	FALSE
ENSG00000260658.1	RP11-368L12.1	2610	5.79656e-10	8.65552e-09	0.387216	0.458648	0.0714313	FALSE
ENSG00000235477.2	RP11-122G18.5	3185	1.2986e-06	1.02368e-05	0.965312	1.03671	0.0713934	FALSE
ENSG00000269900.2	RMRP	6757	0.000342609	0.00144648	0.312587	0.241379	-0.0712075	FALSE
ENSG00000261353.1	CTA-14H9.5	7381	4.36762e-07	3.78517e-06	0.662827	0.591879	-0.070948	FALSE
ENSG00000236498.1	AC107081.5	8494	1.63185e-14	5.03548e-13	0.17304	0.102096	-0.0709443	FALSE
ENSG00000130600.11	H19	6457	0.00406176	0.0123864	2.2729	2.20196	-0.0709384	FALSE
ENSG00000254510.1	RP11-867G23.10	6797	0.000237781	0.00105535	0.160664	0.089778	-0.0708857	FALSE
ENSG00000272498.1	RP11-415F23.3	2436	3.94384e-11	7.15564e-10	0.203499	0.27438	0.0708815	FALSE
ENSG00000270102.1	RP11-498E2.8	6904	8.58731e-05	0.000434753	0.37666	0.305788	-0.0708727	FALSE
ENSG00000261340.1	RP11-215H22.1	2778	6.64307e-09	8.25049e-08	0.139634	0.210494	0.0708597	FALSE
ENSG00000272070.1	AC005618.6	2913	4.22054e-08	4.49787e-07	0.365713	0.436456	0.070742	FALSE
ENSG00000233396.3	RP11-458D21.1	1971	1.3324e-14	4.2115e-13	0.186894	0.257626	0.0707314	FALSE
ENSG00000235703.1	LINC00894	1870	2.00804e-15	7.34829e-14	0.246348	0.316934	0.0705865	FALSE
ENSG00000226137.3	BAIAP2-AS1	3212	1.78551e-06	1.36525e-05	0.608367	0.678745	0.0703783	FALSE
ENSG00000231013.1	AC013275.2	4120	0.00840979	0.0230878	0.224422	0.294666	0.0702444	FALSE
ENSG00000272523.1	LINC01023	7655	1.21001e-08	1.43293e-07	0.487142	0.417176	-0.0699655	FALSE
ENSG00000117242.7	PINK1-AS	1895	3.22451e-15	1.10819e-13	0.491374	0.561281	0.0699069	FALSE
ENSG00000226696.1	LENG8-AS1	2868	2.30388e-08	2.58908e-07	0.461633	0.531513	0.0698805	FALSE
ENSG00000250659.2	RP11-864I4.3	1845	1.24622e-15	4.74768e-14	0.062894	0.132617	0.0697231	FALSE
ENSG00000260804.2	RP11-566E18.3	3046	2.3694e-07	2.18459e-06	0.570384	0.639955	0.069571	FALSE
ENSG00000227946.1	AC007383.3	7532	6.3638e-08	6.57171e-07	0.558912	0.489356	-0.0695552	FALSE
ENSG00000225472.1	RP11-120J1.1	3874	0.00130332	0.00462987	0.486412	0.555923	0.0695115	FALSE
ENSG00000234773.2	CTD-2666L21.1	1254	5.80788e-21	6.34035e-19	0.132006	0.201499	0.069493	FALSE
ENSG00000259863.1	SH3RF3-AS1	2651	1.06611e-09	1.54747e-08	0.224326	0.293749	0.0694224	FALSE
ENSG00000243701.1	LINC00883	2849	1.77839e-08	2.04452e-07	0.4273	0.49672	0.0694202	FALSE
ENSG00000259883.1	CTD-2382E5.4	7120	9.13336e-06	5.87675e-05	0.24479	0.1754	-0.0693893	FALSE
ENSG00000235160.1	AC009878.2	6689	0.000625289	0.00244599	0.245511	0.176298	-0.0692128	FALSE
ENSG00000255142.1	AP006621.6	4078	0.00625324	0.0179447	0.520469	0.589619	0.0691503	FALSE
ENSG00000267481.1	CTC-559E9.5	2151	3.38238e-13	8.40162e-12	0.484375	0.553486	0.0691114	FALSE
ENSG00000225315.2	RP11-293P20.2	3708	0.000310128	0.00132573	0.430658	0.49964	0.0689825	FALSE
ENSG00000237094.7	RP4-669L17.10	1826	8.65251e-16	3.42697e-14	0.136513	0.205466	0.0689528	FALSE
ENSG00000233757.2	AC092835.2	1099	1.68927e-22	2.7093e-20	0.0477327	0.116656	0.0689229	FALSE
ENSG00000267581.1	CTC-559E9.4	1821	7.85781e-16	3.14095e-14	0.111768	0.180543	0.0687753	FALSE
ENSG00000273156.1	RP11-127B20.2	7178	4.79635e-06	3.31609e-05	0.278521	0.209816	-0.0687057	FALSE
ENSG00000239300.1	RP11-400L8.2	1722	1.13397e-16	5.13289e-15	0.127464	0.196165	0.0687005	FALSE
ENSG00000238058.1	RP11-432J22.2	2599	4.91469e-10	7.38967e-09	0.365242	0.433896	0.0686541	FALSE
ENSG00000258985.1	RP11-368P15.3	7082	1.37932e-05	8.50034e-05	0.60801	0.539449	-0.0685612	FALSE
ENSG00000230555.2	RP11-517P14.2	3847	0.00104207	0.00380802	0.53812	0.606679	0.0685584	FALSE
ENSG00000179406.6	LINC00174	2855	1.9303e-08	2.20162e-07	0.344374	0.412862	0.068488	FALSE
ENSG00000272669.1	RP3-508I15.21	6998	3.3386e-05	0.000188082	0.45663	0.388145	-0.0684848	FALSE
ENSG00000273424.1	CTA-223H9.9	6721	0.000472537	0.00191476	0.414245	0.345806	-0.0684386	FALSE
ENSG00000267283.1	AC005306.3	7517	7.74827e-08	7.88237e-07	0.463016	0.394599	-0.0684171	FALSE
ENSG00000267321.1	RP11-1094M14.11	7375	4.70307e-07	4.04352e-06	0.616321	0.547942	-0.0683787	FALSE
ENSG00000265666.1	CTD-2267D19.2	6912	7.93836e-05	0.000406653	0.424263	0.355902	-0.068361	FALSE
ENSG00000272180.1	RP11-481J13.1	2310	5.08114e-12	1.04943e-10	0.116071	0.184383	0.0683113	FALSE
ENSG00000223380.3	SEC22B	2309	4.99744e-12	1.03544e-10	1.13858	1.20686	0.0682786	FALSE
ENSG00000265749.1	RP11-849F2.5	2403	2.32524e-11	4.40338e-10	0.322264	0.390422	0.0681578	FALSE
ENSG00000228923.1	AP000355.2	2911	4.10945e-08	4.38668e-07	0.150049	0.217957	0.0679072	FALSE
ENSG00000246731.2	CTD-2514K5.2	2384	1.71077e-11	3.2828e-10	0.208279	0.276001	0.0677223	FALSE
ENSG00000260023.1	RP11-49C24.1	7245	2.22872e-06	1.6659e-05	0.51316	0.445459	-0.0677018	FALSE
ENSG00000177410.8	ZFAS1	7007	3.04237e-05	0.000172742	1.04254	0.97508	-0.0674565	FALSE
ENSG00000271643.1	RP11-10C24.3	2087	1.09303e-13	2.92172e-12	0.26344	0.330569	0.067129	FALSE
ENSG00000266469.1	CTB-131K11.1	2458	5.59056e-11	9.86779e-10	0.924941	0.992006	0.0670646	FALSE
ENSG00000204272.6	RP11-622K12.1	7601	2.5332e-08	2.81032e-07	1.01444	0.947389	-0.0670546	FALSE
ENSG00000254340.1	RP11-10A14.3	2196	7.38493e-13	1.7224e-11	0.0959719	0.163008	0.0670364	FALSE
ENSG00000224138.1	AC000123.4	2760	5.15304e-09	6.5695e-08	0.453524	0.52052	0.0669957	FALSE
ENSG00000261643.1	RP11-529E10.6	7609	2.27281e-08	2.55638e-07	0.381848	0.314901	-0.0669475	FALSE
ENSG00000272888.1	AC013394.2	7644	1.40835e-08	1.64383e-07	0.8785	0.811651	-0.0668489	FALSE
ENSG00000235652.3	RP11-545I5.3	2129	2.29974e-13	5.83514e-12	0.17553	0.242372	0.0668419	FALSE
ENSG00000231074.4	HCG18	1120	2.74922e-22	4.10518e-20	0.281861	0.348611	0.0667503	FALSE
ENSG00000228794.4	RP11-206L10.11	3861	0.00117079	0.00422727	1.15833	1.22492	0.0665823	FALSE
ENSG00000272420.1	RP4-740C4.7	7762	2.67121e-09	3.5923e-08	0.255964	0.189436	-0.0665272	FALSE
ENSG00000270876.1	CTC-523E23.8	2828	1.33282e-08	1.56269e-07	0.186251	0.252682	0.0664308	FALSE
ENSG00000248429.1	RP11-597D13.9	3205	1.64465e-06	1.27176e-05	0.33809	0.404486	0.0663954	FALSE
ENSG00000242798.1	RP11-506M12.1	1904	3.82075e-15	1.29259e-13	0.16299	0.229376	0.0663857	FALSE
ENSG00000225299.1	RP11-344A5.1	1880	2.42788e-15	8.57082e-14	0.100482	0.166838	0.0663561	FALSE
ENSG00000229116.1	RP11-20J15.3	6289	0.013243	0.0339597	0.552554	0.486202	-0.0663519	FALSE
ENSG00000223837.2	BRD2-IT1	2175	5.13673e-13	1.23806e-11	0.112933	0.179258	0.0663242	FALSE
ENSG00000255920.1	RP11-264F23.4	2446	4.62318e-11	8.24997e-10	0.145252	0.21151	0.0662581	FALSE
ENSG00000246528.3	RP11-159H10.3	2698	2.11975e-09	2.90176e-08	0.219232	0.285467	0.0662352	FALSE
ENSG00000235437.3	RP11-357C3.3	2716	2.74927e-09	3.68584e-08	0.724445	0.790658	0.0662126	FALSE
ENSG00000272644.1	RP11-33O4.1	7536	6.03713e-08	6.25925e-07	0.345671	0.279505	-0.0661664	FALSE
ENSG00000188206.5	HNRNPU-AS1	2824	1.26123e-08	1.48278e-07	0.428238	0.494263	0.0660256	FALSE
ENSG00000259524.1	RP11-461F11.1	2766	5.6094e-09	7.05438e-08	0.175325	0.241342	0.066017	FALSE
ENSG00000268613.1	CTD-2620I22.7	7508	8.71454e-08	8.76243e-07	0.435741	0.369725	-0.066016	FALSE
ENSG00000248275.1	TRIM52-AS1	6969	4.49072e-05	0.000245121	1.00128	0.935303	-0.0659801	FALSE
ENSG00000229801.1	RP11-353N4.1	6441	0.00457403	0.01372	1.80871	1.74279	-0.0659223	FALSE
ENSG00000236364.2	RP11-525G13.2	1567	4.91413e-18	2.9018e-16	0.0766188	0.142454	0.0658354	FALSE
ENSG00000272010.1	CTD-3025N20.3	7121	9.03387e-06	5.82138e-05	0.452862	0.387062	-0.0658006	FALSE
ENSG00000239213.1	RP11-85F14.5	2670	1.40959e-09	2.00131e-08	0.324983	0.39075	0.0657672	FALSE
ENSG00000236901.3	MIR600HG	2997	1.26886e-07	1.24125e-06	0.440447	0.506153	0.065706	FALSE
ENSG00000261118.1	RP11-104N10.1	2076	8.98116e-14	2.42063e-12	0.114474	0.180093	0.065619	FALSE
ENSG00000265010.1	RP11-661C3.2	2036	4.37248e-14	1.2295e-12	0.0735643	0.139033	0.0654685	FALSE
ENSG00000204261.4	TAPSAR1	6889	9.9414e-05	0.000494255	0.606212	0.540779	-0.0654333	FALSE
ENSG00000254690.1	GS1-393G12.12	7180	4.68949e-06	3.2526e-05	0.570009	0.504656	-0.0653535	FALSE
ENSG00000270195.1	RP11-572O17.1	7685	7.97185e-09	9.79776e-08	0.239278	0.173979	-0.0652993	FALSE
ENSG00000256006.1	AC084117.3	6482	0.00336486	0.0105155	0.213855	0.148712	-0.0651434	FALSE
ENSG00000269176.1	RP11-727F15.12	7277	1.53247e-06	1.18927e-05	0.5739	0.508794	-0.0651056	FALSE
ENSG00000196756.7	SNHG17	7061	1.72651e-05	0.000104321	0.473619	0.408554	-0.0650652	FALSE
ENSG00000260054.1	RP11-611L7.1	7569	3.89572e-08	4.17225e-07	1.10791	1.04289	-0.0650282	FALSE
ENSG00000272622.1	RP11-395N3.2	2438	4.07139e-11	7.35625e-10	0.256446	0.321331	0.0648851	FALSE
ENSG00000205885.3	C1RL-AS1	1808	6.11277e-16	2.52098e-14	0.115053	0.179937	0.0648834	FALSE
ENSG00000229619.3	MBNL1-AS1	2829	1.35132e-08	1.58011e-07	0.494983	0.559657	0.0646744	FALSE
ENSG00000229036.3	RP1-20N2.6	1895	3.22451e-15	1.10819e-13	0.187194	0.251845	0.064651	FALSE
ENSG00000234608.3	MAPKAPK5-AS1	8203	2.7383e-12	5.89939e-11	0.724131	0.659486	-0.0646458	FALSE
ENSG00000178440.5	LINC00843	2733	3.50894e-09	4.62788e-08	0.536499	0.601044	0.064545	FALSE
ENSG00000248206.1	RP11-739P1.2	1988	1.82215e-14	5.58291e-13	0.0805109	0.145035	0.0645239	FALSE
ENSG00000253227.1	RP11-383J24.1	3621	0.000137935	0.000663179	0.155594	0.220111	0.0645169	FALSE
ENSG00000261054.1	RP11-6O2.4	1315	2.25367e-20	2.1687e-18	0.0753294	0.139768	0.064439	FALSE
ENSG00000250282.1	RP5-875H18.4	2828	1.33282e-08	1.56269e-07	0.163159	0.227527	0.0643683	FALSE
ENSG00000228801.5	RP11-110G21.1	2760	5.15304e-09	6.5695e-08	0.354946	0.419171	0.0642255	FALSE
ENSG00000227082.1	AL592494.5	2926	5.01688e-08	5.28583e-07	0.168884	0.232969	0.0640845	FALSE
ENSG00000260917.1	RP11-57H14.4	2442	4.33871e-11	7.79588e-10	0.545958	0.60997	0.0640128	FALSE
ENSG00000227258.1	SMIM2-AS1	6502	0.00288777	0.00923105	0.44037	0.376389	-0.0639807	FALSE
ENSG00000233864.3	TTTY15	2219	1.09603e-12	2.4936e-11	0.153252	0.217219	0.0639664	FALSE
ENSG00000224505.2	AC002117.1	1701	7.46912e-17	3.54129e-15	0.0740821	0.138037	0.0639545	FALSE
ENSG00000269946.1	RP11-2B6.3	6962	4.82062e-05	0.000260502	0.515293	0.451395	-0.0638974	FALSE
ENSG00000272588.1	RP11-440L14.4	1538	2.69181e-18	1.71418e-16	0.0796456	0.143498	0.0638521	FALSE
ENSG00000266176.1	RP11-855A2.5	6765	0.000318688	0.00135874	0.250049	0.186253	-0.0637956	FALSE
ENSG00000266402.2	SNORA76	7223	2.8741e-06	2.09643e-05	0.336652	0.272932	-0.063719	FALSE
ENSG00000271738.1	RP11-137H2.6	7145	6.93456e-06	4.60803e-05	0.82971	0.765997	-0.0637131	FALSE
ENSG00000267364.1	RP11-47L3.1	6652	0.000858681	0.00320734	0.491878	0.428286	-0.0635918	FALSE
ENSG00000234459.1	AC002064.4	2220	1.11493e-12	2.52335e-11	0.0490492	0.112551	0.0635016	FALSE
ENSG00000271119.1	CTD-2012J19.3	1874	2.16662e-15	7.81849e-14	0.129365	0.192839	0.0634749	FALSE
ENSG00000235117.2	RP11-229P13.20	7484	1.18966e-07	1.17082e-06	0.353849	0.290452	-0.0633966	FALSE
ENSG00000233214.1	AC002511.2	6656	0.000830022	0.00311642	0.176472	0.113084	-0.0633885	FALSE
ENSG00000271533.1	RP3-368A4.6	3180	1.22372e-06	9.75297e-06	0.502763	0.566021	0.0632578	FALSE
ENSG00000254414.1	RP11-182J1.1	2596	4.69785e-10	7.08824e-09	0.199281	0.262384	0.0631028	FALSE
ENSG00000253664.1	RP11-401H2.1	7179	4.74263e-06	3.2842e-05	0.195984	0.133003	-0.0629809	FALSE
ENSG00000227591.1	RP1-28O10.1	7261	1.84936e-06	1.40497e-05	0.288448	0.225481	-0.0629679	FALSE
ENSG00000234684.2	SDCBP2-AS1	2279	3.02858e-12	6.46048e-11	0.308255	0.371144	0.0628893	FALSE
ENSG00000272782.1	RP4-607J23.2	6357	0.00835155	0.0229862	0.439512	0.376697	-0.062815	FALSE
ENSG00000273096.1	RP3-508I15.20	6937	6.19636e-05	0.000327223	0.458949	0.396243	-0.0627069	FALSE
ENSG00000265413.1	RP11-789C17.1	2764	5.45308e-09	6.92482e-08	0.225528	0.288147	0.0626184	FALSE
ENSG00000228137.1	AP001469.7	2202	8.18841e-13	1.89618e-11	0.125563	0.188169	0.0626069	FALSE
ENSG00000253829.1	RP11-723D22.3	2873	2.46551e-08	2.7446e-07	0.0804232	0.142911	0.0624873	FALSE
ENSG00000267519.2	MIR24-2	6575	0.0016239	0.00561216	1.13425	1.07189	-0.0623601	FALSE
ENSG00000237436.1	RP11-312B8.1	7275	1.56902e-06	1.21618e-05	0.292752	0.230412	-0.06234	FALSE
ENSG00000260401.1	RP11-800A3.4	6630	0.00103339	0.00378164	0.637387	0.575055	-0.0623318	FALSE
ENSG00000272777.1	RP11-571L19.8	7218	3.04402e-06	2.20674e-05	0.464321	0.402006	-0.0623149	FALSE
ENSG00000269986.1	RP11-96H17.3	7072	1.5354e-05	9.34259e-05	0.343978	0.281674	-0.0623039	FALSE
ENSG00000269928.1	RP11-849F2.8	7017	2.74257e-05	0.000157928	0.655705	0.593433	-0.062272	FALSE
ENSG00000248738.2	RP11-87E22.2	2284	3.29336e-12	6.97945e-11	0.0844397	0.146708	0.0622684	FALSE
ENSG00000273295.1	AP000350.5	3072	3.28301e-07	2.94745e-06	0.0909076	0.15317	0.0622624	FALSE
ENSG00000229167.1	RP11-73M7.1	2379	1.57752e-11	3.04964e-10	0.120534	0.182665	0.0621311	FALSE
ENSG00000243107.1	AC000120.7	1275	9.28427e-21	9.49701e-19	0.0529179	0.1149	0.0619825	FALSE
ENSG00000228288.2	PCAT6	7584	3.18617e-08	3.46954e-07	0.282951	0.221021	-0.0619302	FALSE
ENSG00000232104.2	RP11-509J21.1	1712	9.29787e-17	4.34492e-15	0.104989	0.1669	0.061911	FALSE
ENSG00000263164.1	RP11-333E1.2	3451	2.52317e-05	0.000146594	0.308098	0.369919	0.0618215	FALSE
ENSG00000226752.3	PSMD5-AS1	3979	0.00300087	0.00955967	0.452538	0.514331	0.0617928	FALSE
ENSG00000262477.1	AC021224.1	3016	1.61901e-07	1.53747e-06	0.929107	0.990829	0.0617218	FALSE
ENSG00000225793.2	RP1-234P15.4	1615	1.31737e-17	7.25166e-16	0.13445	0.196155	0.0617053	FALSE
ENSG00000233461.1	RP11-295G20.2	7710	5.6094e-09	7.05438e-08	0.403481	0.341779	-0.061702	FALSE
ENSG00000226179.1	LINC00685	6481	0.0033905	0.0105829	0.51054	0.448875	-0.0616655	FALSE
ENSG00000247137.4	RP11-727A23.5	2426	3.36249e-11	6.20484e-10	0.281458	0.343033	0.0615757	FALSE
ENSG00000242282.2	AC108488.4	7141	7.24861e-06	4.78976e-05	0.664972	0.603429	-0.0615429	FALSE
ENSG00000262769.1	RP11-1113L8.1	1956	1.00951e-14	3.23019e-13	0.0756439	0.137157	0.0615126	FALSE
ENSG00000234225.2	RP4-704D21.2	2021	3.33059e-14	9.65797e-13	0.119842	0.181343	0.0615013	FALSE
ENSG00000255320.1	RP11-755F10.1	2678	1.58456e-09	2.23022e-08	0.285781	0.347204	0.0614232	FALSE
ENSG00000234418.1	RP11-560I19.1	3566	8.0961e-05	0.000413267	0.22592	0.287317	0.0613971	FALSE
ENSG00000204685.5	AC012307.3	1710	8.93535e-17	4.19058e-15	0.417233	0.478579	0.0613456	FALSE
ENSG00000260038.1	RP11-407G23.4	2180	5.60169e-13	1.34018e-11	0.13614	0.197438	0.0612981	FALSE
ENSG00000239445.1	ST3GAL6-AS1	3716	0.000333448	0.00141148	0.533677	0.594916	0.0612387	FALSE
ENSG00000254552.1	XIRP2-AS1	2784	7.22716e-09	8.93321e-08	0.09941	0.160554	0.0611437	FALSE
ENSG00000226067.2	RP11-403I13.7	3045	2.3397e-07	2.16027e-06	0.206524	0.267621	0.0610973	FALSE
ENSG00000231742.1	RP11-112L6.4	7190	4.18854e-06	2.9365e-05	0.397758	0.336675	-0.0610835	FALSE
ENSG00000267475.1	CTD-2538C1.2	6691	0.000614535	0.00241191	0.539913	0.47896	-0.0609531	FALSE
ENSG00000230082.1	PRRT3-AS1	7521	7.35292e-08	7.52732e-07	0.274403	0.213486	-0.0609168	FALSE
ENSG00000248514.1	CTC-338M12.1	4042	0.00481601	0.0143464	0.437597	0.49846	0.0608627	FALSE
ENSG00000259212.1	CTD-3065B20.2	1352	5.07862e-20	4.51892e-18	0.0460194	0.106807	0.0607879	FALSE
ENSG00000266753.2	RP11-690G19.3	7473	1.37065e-07	1.32981e-06	0.736243	0.675475	-0.0607676	FALSE
ENSG00000257605.1	RP11-680A11.5	7507	8.82885e-08	8.86365e-07	0.305768	0.245001	-0.0607668	FALSE
ENSG00000258086.1	RP11-753H16.5	2196	7.38493e-13	1.7224e-11	0.0839785	0.144707	0.0607284	FALSE
ENSG00000226328.2	CTA-217C2.1	7692	7.22716e-09	8.93321e-08	0.643526	0.582874	-0.0606522	FALSE
ENSG00000238120.1	CTA-941F9.9	2014	2.93208e-14	8.59833e-13	0.0500941	0.110674	0.0605794	FALSE
ENSG00000228022.1	HCG20	2534	1.82867e-10	3.01476e-09	0.0760802	0.136623	0.0605425	FALSE
ENSG00000273478.1	RP11-465N4.5	3044	2.31035e-07	2.13469e-06	0.382697	0.443189	0.0604923	FALSE
ENSG00000260398.1	RP11-594N15.3	3787	0.000625289	0.00244599	0.598867	0.659228	0.0603614	FALSE
ENSG00000271973.1	RP11-572O6.1	2944	6.3638e-08	6.57171e-07	0.15094	0.211266	0.0603268	FALSE
ENSG00000227245.1	RP11-136C24.2	1742	1.68392e-16	7.41552e-15	0.0254498	0.0857109	0.0602611	FALSE
ENSG00000268164.1	CTD-2337J16.1	6621	0.00111392	0.00404217	0.441056	0.38084	-0.0602155	FALSE
ENSG00000235453.3	TOPORS-AS1	8253	1.17358e-12	2.64688e-11	0.412282	0.352086	-0.0601955	FALSE
ENSG00000259910.1	RP11-616M22.2	6934	6.38445e-05	0.000335248	0.173692	0.113521	-0.0601705	FALSE
ENSG00000241860.2	RP11-34P13.13	1660	3.28255e-17	1.67888e-15	0.0403115	0.100447	0.0601356	FALSE
ENSG00000203280.3	CTA-221G9.11	2097	1.30595e-13	3.46238e-12	0.0803351	0.140282	0.0599468	FALSE
ENSG00000259367.1	RP11-815J21.4	2136	2.60083e-13	6.51011e-12	0.0544862	0.114388	0.0599018	FALSE
ENSG00000272003.1	RP11-23P13.7	6830	0.000174807	0.000813075	1.07124	1.01137	-0.0598658	FALSE
ENSG00000262678.1	RP5-1050D4.4	1859	1.62853e-15	6.06197e-14	0.0849573	0.14481	0.0598531	FALSE
ENSG00000227372.6	TP73-AS1	2331	7.19281e-12	1.45096e-10	0.822643	0.882453	0.0598099	FALSE
ENSG00000273343.1	XXbac-B444P24.13	2610	5.79656e-10	8.65552e-09	0.181058	0.240814	0.0597559	FALSE
ENSG00000223745.3	RP4-717I23.3	3550	6.91282e-05	0.000360082	0.442287	0.50197	0.0596824	FALSE
ENSG00000235326.1	RP11-509J21.3	2877	2.60269e-08	2.88248e-07	0.178845	0.238505	0.0596597	FALSE
ENSG00000273302.1	RP11-493E12.2	1842	1.17661e-15	4.50894e-14	0.10995	0.169602	0.0596525	FALSE
ENSG00000266916.1	CTD-3064H18.1	7139	7.41068e-06	4.88196e-05	0.60916	0.549518	-0.0596421	FALSE
ENSG00000261827.1	RP11-340F14.5	6722	0.000468379	0.00189969	0.362364	0.302768	-0.0595959	FALSE
ENSG00000228063.1	RP11-135J2.4	2918	4.51114e-08	4.78402e-07	0.213462	0.272962	0.0594996	FALSE
ENSG00000232949.1	AC002480.4	3215	1.84936e-06	1.40497e-05	0.201759	0.261222	0.0594628	FALSE
ENSG00000269982.1	RP11-1020A11.2	1700	7.32164e-17	3.49689e-15	0.255692	0.315142	0.0594499	FALSE
ENSG00000225886.1	RP11-288L9.4	3485	3.58773e-05	0.000200379	0.223853	0.283255	0.0594023	FALSE
ENSG00000272389.1	CTC-487M23.7	2460	5.76998e-11	1.01431e-09	0.19102	0.25039	0.0593698	FALSE
ENSG00000245711.2	NADK2-AS1	1753	2.09103e-16	9.02479e-15	0.0448072	0.10412	0.0593133	FALSE
ENSG00000231530.1	RP11-187A9.3	2278	2.97819e-12	6.36343e-11	0.145147	0.204419	0.0592724	FALSE
ENSG00000250742.1	RP11-834C11.4	7779	2.08924e-09	2.86301e-08	0.318502	0.259234	-0.0592678	FALSE
ENSG00000228812.3	RP11-157P1.5	6455	0.00412281	0.0125373	0.509513	0.450292	-0.0592215	FALSE
ENSG00000269942.1	RP11-29B2.5	8056	3.05487e-11	5.6452e-10	0.176011	0.116799	-0.0592125	FALSE
ENSG00000233695.1	GAS6-AS1	3015	1.59846e-07	1.51906e-06	0.232609	0.291821	0.0592118	FALSE
ENSG00000233593.2	RP4-665J23.1	7942	1.82867e-10	3.01476e-09	0.293835	0.234627	-0.0592077	FALSE
ENSG00000270810.1	RP11-274B21.8	6394	0.00643471	0.018356	0.551265	0.492132	-0.059133	FALSE
ENSG00000223855.1	AC147651.3	6717	0.000489519	0.00197618	0.746574	0.687476	-0.0590975	FALSE
ENSG00000272599.1	RP11-152N13.16	2552	2.4101e-10	3.86062e-09	0.266908	0.325953	0.0590448	FALSE
ENSG00000258450.1	RP11-649E7.7	2126	2.18144e-13	5.55668e-12	0.0804411	0.139456	0.0590144	FALSE
ENSG00000271590.1	RP11-181E10.3	1747	1.85824e-16	8.15555e-15	0.0588452	0.117732	0.0588867	FALSE
ENSG00000269936.2	MIR145	6457	0.00406176	0.0123864	1.32075	1.26187	-0.0588708	FALSE
ENSG00000263207.2	RP11-26L20.4	2701	2.21391e-09	3.01793e-08	0.0847048	0.143379	0.0586742	FALSE
ENSG00000273017.1	AP000240.9	7078	1.43984e-05	8.81066e-05	0.27999	0.22137	-0.0586199	FALSE
ENSG00000239911.1	PRKAG2-AS1	7521	7.35292e-08	7.52732e-07	0.410819	0.352218	-0.0586003	FALSE
ENSG00000243055.1	GK-AS1	1855	1.50884e-15	5.6488e-14	0.0790685	0.137647	0.0585782	FALSE
ENSG00000272473.1	AC006273.4	7368	5.12589e-07	4.37807e-06	0.137901	0.079326	-0.0585754	FALSE
ENSG00000261916.1	RP11-235E17.4	2191	6.7749e-13	1.59443e-11	0.0368984	0.0954718	0.0585734	FALSE
ENSG00000270426.1	RP11-326I11.5	7907	3.12299e-10	4.89984e-09	0.178607	0.120082	-0.0585249	FALSE
ENSG00000261455.1	LINC01003	6906	8.42053e-05	0.000427142	0.581549	0.52304	-0.0585092	FALSE
ENSG00000260655.1	CTA-250D10.23	8154	6.19925e-12	1.26428e-10	0.11589	0.0574558	-0.0584346	FALSE
ENSG00000266743.1	RP11-94B19.6	3483	3.5148e-05	0.000196814	0.0820638	0.140476	0.0584122	FALSE
ENSG00000270408.1	JAG1	1898	3.4123e-15	1.16656e-13	0.0542777	0.112663	0.058385	FALSE
ENSG00000225880.4	LINC00115	7493	1.05898e-07	1.04937e-06	0.292304	0.234006	-0.058298	FALSE
ENSG00000236466.1	RP11-795J1.1	3255	2.94095e-06	2.14038e-05	0.204754	0.26304	0.0582861	FALSE
ENSG00000235908.1	RHOA-IT1	2258	2.12674e-12	4.63564e-11	0.0701241	0.128343	0.058219	FALSE
ENSG00000258871.1	RP3-514A23.2	1993	1.99727e-14	6.04815e-13	0.0534996	0.111595	0.0580957	FALSE
ENSG00000259659.1	RP11-151N17.1	1944	8.07804e-15	2.617e-13	0.129091	0.187168	0.0580773	FALSE
ENSG00000255121.2	RP11-110I1.12	2058	6.50326e-14	1.79753e-12	0.137945	0.195943	0.0579978	FALSE
ENSG00000233799.1	AC139887.4	2925	4.95078e-08	5.22891e-07	0.182243	0.240139	0.0578955	FALSE
ENSG00000259797.1	RP11-96D1.3	1547	3.24626e-18	2.0373e-16	0.0356292	0.0933912	0.057762	FALSE
ENSG00000226251.1	RP11-15I11.3	6408	0.00581955	0.0168679	0.482334	0.424815	-0.0575187	FALSE
ENSG00000271782.1	RP5-850O15.4	6957	5.0702e-05	0.000272854	0.299511	0.24215	-0.057361	FALSE
ENSG00000272140.2	RP11-574K11.29	1554	3.75417e-18	2.24749e-16	0.0941872	0.151498	0.0573109	FALSE
ENSG00000265888.1	RP11-408H20.2	3231	2.22872e-06	1.6659e-05	0.261054	0.318359	0.0573051	FALSE
ENSG00000251143.1	RP11-849H4.4	1166	7.92194e-22	1.03954e-19	0.0776857	0.134958	0.0572718	FALSE
ENSG00000273210.1	AP001437.1	6224	0.0201313	0.0481897	0.245708	0.188465	-0.0572428	FALSE
ENSG00000231073.1	RP11-316M1.3	2105	1.5052e-13	3.94235e-12	0.0619333	0.119057	0.057124	FALSE
ENSG00000232814.2	COL4A2-AS1	2847	1.73038e-08	1.99462e-07	0.186621	0.243691	0.0570698	FALSE
ENSG00000269934.1	RP5-1139B12.3	1200	1.7191e-21	2.06786e-19	0.0532795	0.110324	0.0570442	FALSE
ENSG00000180769.4	WDFY3-AS2	3112	5.38371e-07	4.57721e-06	0.223196	0.280233	0.0570373	FALSE
ENSG00000267390.1	RP11-635N19.1	6940	6.01351e-05	0.000318864	0.775797	0.718765	-0.0570323	FALSE
ENSG00000231119.2	RP4-569M23.2	8025	5.00453e-11	8.89382e-10	0.31399	0.257112	-0.0568783	FALSE
ENSG00000256746.1	RP11-17G12.3	1440	3.40278e-19	2.58512e-17	0.030843	0.0875826	0.0567396	FALSE
ENSG00000244459.2	RP11-1398P2.1	7623	1.87831e-08	2.14421e-07	0.203317	0.146583	-0.0567339	FALSE
ENSG00000260635.1	RP11-21M24.3	2062	6.98801e-14	1.91522e-12	0.0641359	0.120864	0.056728	FALSE
ENSG00000214293.4	RSBN1L-AS1	8057	3.00635e-11	5.57935e-10	0.44506	0.388336	-0.0567241	FALSE
ENSG00000272365.1	RP11-389C8.3	7481	1.23659e-07	1.21425e-06	0.409099	0.35243	-0.056669	FALSE
ENSG00000233056.1	ERVH48-1	868	6.78389e-25	2.93765e-22	0.0329445	0.0895609	0.0566164	FALSE
ENSG00000272512.1	RP11-54O7.17	6599	0.00133581	0.00473493	0.710723	0.654145	-0.0565774	FALSE
ENSG00000227188.1	RP5-1104E15.6	1833	9.89963e-16	3.83899e-14	0.0439566	0.100462	0.0565053	FALSE
ENSG00000249145.1	RP11-774O3.2	6736	0.000413631	0.0017037	0.596236	0.539737	-0.0564997	FALSE
ENSG00000246523.3	RP11-736K20.6	3821	0.000837103	0.00313576	0.367465	0.423857	0.0563918	FALSE
ENSG00000256650.1	RERG-IT1	2579	3.63453e-10	5.64112e-09	0.0792894	0.135607	0.056318	FALSE
ENSG00000272198.1	RP11-309G3.3	3236	2.36187e-06	1.75633e-05	0.297571	0.353796	0.0562245	FALSE
ENSG00000142396.6	ERVK3-1	2798	8.79094e-09	1.06533e-07	0.523931	0.580087	0.0561559	FALSE
ENSG00000244151.1	RP11-148K1.12	7932	2.13227e-10	3.45821e-09	0.303281	0.247127	-0.0561541	FALSE
ENSG00000215256.3	DHRS4-AS1	3218	1.91541e-06	1.45091e-05	0.390779	0.446924	0.0561447	FALSE
ENSG00000261220.2	RP11-629O1.2	6704	0.000548719	0.00218596	0.547971	0.491832	-0.0561392	FALSE
ENSG00000261744.1	RP11-21B21.4	2302	4.44822e-12	9.23113e-11	0.111496	0.167631	0.056135	FALSE
ENSG00000228401.3	RP11-251M1.1	6808	0.000214741	0.000968981	0.340971	0.28484	-0.056131	FALSE
ENSG00000272100.1	RP11-155O18.6	7954	1.51977e-10	2.5312e-09	0.16423	0.108099	-0.056131	FALSE
ENSG00000271538.1	RP11-326I11.4	3318	6.00134e-06	4.07119e-05	0.0902322	0.146338	0.0561056	FALSE
ENSG00000249348.1	UGDH-AS1	1927	5.88273e-15	1.93475e-13	0.160562	0.216573	0.0560107	FALSE
ENSG00000226851.1	AC004112.4	1541	2.86535e-18	1.8158e-16	0.0462512	0.102257	0.0560054	FALSE
ENSG00000261716.1	RP11-196G18.22	3249	2.74476e-06	2.01112e-05	0.375909	0.431836	0.0559265	FALSE
ENSG00000231125.2	AF129075.5	2480	7.90399e-11	1.36725e-09	0.219658	0.275567	0.0559092	FALSE
ENSG00000254224.1	KB-1043D8.6	7006	3.07401e-05	0.00017431	0.290469	0.234561	-0.0559082	FALSE
ENSG00000232082.1	RPS6KA2-IT1	3273	3.61353e-06	2.56942e-05	0.215782	0.271673	0.0558915	FALSE
ENSG00000237892.1	KLF7-IT1	1865	1.82581e-15	6.71929e-14	0.0799962	0.135856	0.0558603	FALSE
ENSG00000259172.1	RP11-299G20.2	2295	3.95831e-12	8.28057e-11	0.146615	0.202408	0.055793	FALSE
ENSG00000227260.1	AC116035.1	7306	1.08622e-06	8.75377e-06	0.17737	0.121592	-0.0557784	FALSE
ENSG00000269246.1	CTC-246B18.10	7309	1.04796e-06	8.49812e-06	0.202532	0.14679	-0.0557413	FALSE
ENSG00000228393.3	LINC01004	6997	3.37315e-05	0.000189782	0.50832	0.452612	-0.055708	FALSE
ENSG00000262097.1	CTD-2135D7.5	3475	3.23694e-05	0.000182831	0.192838	0.248489	0.0556516	FALSE
ENSG00000228925.1	AC016722.4	1535	2.52864e-18	1.61821e-16	0.077266	0.132893	0.0556266	FALSE
ENSG00000263916.1	RP11-110H1.4	2679	1.60786e-09	2.25813e-08	0.153383	0.209002	0.055619	FALSE
ENSG00000261526.1	CTB-31O20.2	7301	1.153e-06	9.24035e-06	0.445178	0.389613	-0.0555648	FALSE
ENSG00000249249.1	AC010226.4	7207	3.45239e-06	2.46972e-05	0.388317	0.332795	-0.0555219	FALSE
ENSG00000254429.1	CTD-2562J17.7	6571	0.00167714	0.00577617	0.785273	0.729892	-0.0553806	FALSE
ENSG00000267067.1	CTB-75G16.3	7007	3.04237e-05	0.000172742	0.201842	0.146492	-0.05535	FALSE
ENSG00000271737.1	CTB-113I20.2	6774	0.00029365	0.00126026	0.367227	0.3119	-0.0553271	FALSE
ENSG00000271848.1	RP11-464F9.21	4047	0.00499588	0.0148076	0.374633	0.429878	0.055245	FALSE
ENSG00000258057.1	BCDIN3D-AS1	2543	2.09982e-10	3.41839e-09	0.218733	0.273973	0.0552407	FALSE
ENSG00000259865.1	RP11-488L18.10	7098	1.16062e-05	7.29091e-05	0.728254	0.673019	-0.0552348	FALSE
ENSG00000259456.2	RP5-914P20.5	2280	3.07981e-12	6.54825e-11	0.343544	0.398745	0.0552013	FALSE
ENSG00000233937.2	CTC-338M12.4	2129	2.29974e-13	5.83514e-12	0.176102	0.231283	0.0551806	FALSE
ENSG00000175061.13	C17orf76-AS1	7703	6.19163e-09	7.74162e-08	1.31294	1.25777	-0.0551757	FALSE
ENSG00000232110.3	RP11-149I23.3	2999	1.30195e-07	1.26979e-06	0.208928	0.264039	0.0551113	FALSE
ENSG00000225791.2	TRAM2-AS1	3184	1.28328e-06	1.01283e-05	0.573968	0.629017	0.0550491	FALSE
ENSG00000259081.1	RP11-488C13.6	2678	1.58456e-09	2.23022e-08	0.175108	0.230143	0.0550345	FALSE
ENSG00000259322.1	RP11-762H8.1	2017	3.09677e-14	9.04048e-13	0.0608119	0.115759	0.0549474	FALSE
ENSG00000254682.1	RP11-660L16.2	6519	0.0025317	0.00821822	0.587021	0.532075	-0.0549463	FALSE
ENSG00000232640.1	RP1-266L20.2	7277	1.53247e-06	1.18927e-05	0.447478	0.392602	-0.0548759	FALSE
ENSG00000226026.1	RP11-57H12.3	2380	1.60333e-11	3.09034e-10	0.118585	0.173415	0.0548298	FALSE
ENSG00000236772.1	RP5-1184F4.5	1495	1.09333e-18	7.63629e-17	0.0446876	0.0994666	0.0547791	FALSE
ENSG00000267049.1	AC002398.13	6755	0.000348846	0.001469	0.22047	0.165746	-0.0547238	FALSE
ENSG00000006062.9	MAP3K14	6277	0.0143305	0.0363325	0.809262	0.754615	-0.0546467	FALSE
ENSG00000266601.1	RP11-6N17.3	3643	0.000169937	0.000794978	0.457965	0.512427	0.0544614	FALSE
ENSG00000186615.6	KTN1-AS1	2276	2.87986e-12	6.17364e-11	0.200554	0.255013	0.0544596	FALSE
ENSG00000271840.1	RP1-224A6.9	8883	8.39659e-18	4.84801e-16	0.0963088	0.0419066	-0.0544022	FALSE
ENSG00000236953.1	ZDHHC20-IT1	2247	1.76554e-12	3.89409e-11	0.0669768	0.121364	0.0543873	FALSE
ENSG00000231663.1	RP5-827C21.4	6486	0.00326406	0.0102547	0.593063	0.538809	-0.0542548	FALSE
ENSG00000247679.2	RP11-1277A3.1	2165	4.3176e-13	1.05037e-11	0.187959	0.242149	0.0541896	FALSE
ENSG00000266954.1	RP11-701H16.4	6751	0.00036164	0.00151502	0.123331	0.0691769	-0.0541537	FALSE
ENSG00000237188.3	RP11-337C18.8	1938	7.22396e-15	2.36389e-13	0.172723	0.226871	0.0541482	FALSE
ENSG00000258876.1	RP11-270M14.5	1271	8.49226e-21	8.82584e-19	0.0293142	0.0833412	0.054027	FALSE
ENSG00000255334.1	RP11-708L7.6	1832	9.71118e-16	3.77719e-14	0.0341345	0.0881612	0.0540267	FALSE
ENSG00000233730.1	RP4-666F24.3	6694	0.000598725	0.00235627	0.110979	0.0569862	-0.0539933	FALSE
ENSG00000260671.1	RP11-278A23.2	3715	0.000330446	0.00140151	0.144288	0.198192	0.0539036	FALSE
ENSG00000237950.1	RP11-7O11.3	2800	9.03962e-09	1.09342e-07	0.187067	0.240931	0.0538635	FALSE
ENSG00000269996.1	RP11-343N15.5	7227	2.74476e-06	2.01112e-05	0.877949	0.824115	-0.0538339	FALSE
ENSG00000229368.1	AC090587.4	2479	7.78099e-11	1.34957e-09	0.122798	0.176564	0.0537658	FALSE
ENSG00000239377.1	RP4-584D14.6	2582	3.80334e-10	5.86112e-09	0.0995224	0.153266	0.053744	FALSE
ENSG00000272720.1	CTA-228A9.3	3093	4.26102e-07	3.70763e-06	0.326515	0.380176	0.053661	FALSE
ENSG00000225578.1	NCBP2-AS1	2277	2.92862e-12	6.26782e-11	0.102139	0.155775	0.0536358	FALSE
ENSG00000253948.1	RP11-410L14.2	6950	5.44025e-05	0.00029108	0.665582	0.611948	-0.053634	FALSE
ENSG00000253944.1	RP11-156K13.1	2556	2.56198e-10	4.09885e-09	0.103004	0.156588	0.0535842	FALSE
ENSG00000263345.1	RP1-59D14.5	3262	3.18684e-06	2.29746e-05	0.417014	0.470568	0.0535541	FALSE
ENSG00000261373.1	VPS9D1-AS1	2654	1.11432e-09	1.60846e-08	0.229818	0.283356	0.0535386	FALSE
ENSG00000235688.1	AC116614.1	7098	1.16062e-05	7.29091e-05	0.164925	0.111387	-0.0535383	FALSE
ENSG00000272755.1	RP11-326G21.1	7273	1.60641e-06	1.24367e-05	0.360122	0.306646	-0.0534755	FALSE
ENSG00000238039.1	AF011889.2	3843	0.00100777	0.00369621	0.180586	0.233943	0.0533564	FALSE
ENSG00000263970.1	RP11-789C17.5	6804	0.000222865	0.000999392	0.267105	0.213772	-0.0533331	FALSE
ENSG00000245667.2	RP5-940J5.8	2962	8.05822e-08	8.18486e-07	0.120006	0.173313	0.0533074	FALSE
ENSG00000236199.1	RP11-264I13.2	3396	1.40927e-05	8.65619e-05	0.552716	0.605997	0.0532806	FALSE
ENSG00000267605.1	CTD-3220F14.1	7453	1.77023e-07	1.66645e-06	0.225273	0.172033	-0.0532399	FALSE
ENSG00000260565.2	ERVK13-1	3353	8.838e-06	5.70081e-05	0.478285	0.531517	0.0532316	FALSE
ENSG00000238358.2	RP5-1121E10.2	3551	6.9817e-05	0.000363087	0.174548	0.227713	0.0531658	FALSE
ENSG00000272677.1	RP11-127B20.3	7370	5.00148e-07	4.28307e-06	0.303297	0.250177	-0.0531204	FALSE
ENSG00000225234.1	TRAPPC12-AS1	3611	0.000125348	0.000608746	0.272397	0.325494	0.0530973	FALSE
ENSG00000259595.1	RP11-516C1.1	1939	7.35986e-15	2.39629e-13	0.0818551	0.134925	0.0530699	FALSE
ENSG00000261270.1	RP11-325K4.3	2970	8.9446e-08	8.94529e-07	0.259528	0.31258	0.0530519	FALSE
ENSG00000259768.3	RP5-991G20.1	2204	8.47484e-13	1.95902e-11	0.0991281	0.152174	0.0530459	FALSE
ENSG00000204623.4	ZNRD1-AS1	1910	4.27725e-15	1.43211e-13	0.136735	0.189632	0.0528977	FALSE
ENSG00000273058.1	RP11-385F5.5	6734	0.000421068	0.00173049	0.302038	0.249179	-0.0528592	FALSE
ENSG00000227107.1	AC096574.5	2275	2.83189e-12	6.09091e-11	0.133184	0.186043	0.0528587	FALSE
ENSG00000228577.1	AC010731.2	3163	9.9895e-07	8.14138e-06	0.143358	0.196146	0.052788	FALSE
ENSG00000246560.2	RP11-10L12.4	7216	3.11465e-06	2.25166e-05	0.539945	0.487188	-0.0527572	FALSE
ENSG00000255153.1	TOLLIP-AS1	7027	2.47099e-05	0.000143884	0.246089	0.193447	-0.052642	FALSE
ENSG00000270041.1	LL22NC03-N27C7.1	7370	5.00148e-07	4.28307e-06	0.363426	0.310839	-0.0525865	FALSE
ENSG00000267287.1	RP11-567M16.1	1993	1.99727e-14	6.04815e-13	0.0619934	0.114528	0.052535	FALSE
ENSG00000267194.1	RP1-193H18.2	7087	1.30707e-05	8.11282e-05	0.22225	0.169781	-0.0524693	FALSE
ENSG00000248476.1	BACH1-IT1	1751	2.01041e-16	8.73486e-15	0.0712035	0.123672	0.0524684	FALSE
ENSG00000272831.1	RP11-792A8.4	7366	5.25327e-07	4.4751e-06	0.346668	0.294213	-0.0524547	FALSE
ENSG00000175898.4	CTD-2369P2.2	6562	0.00180284	0.00616174	0.476758	0.424342	-0.0524153	FALSE
ENSG00000244239.1	AC007009.1	6694	0.000598725	0.00235627	0.217073	0.164668	-0.0524045	FALSE
ENSG00000223374.1	AC005104.3	3677	0.000233426	0.00103993	0.42114	0.473426	0.0522861	FALSE
ENSG00000232611.1	RP11-1114A5.4	3226	2.10279e-06	1.57813e-05	0.475017	0.527166	0.0521489	FALSE
ENSG00000226029.1	RP4-798A10.2	1683	5.21201e-17	2.52647e-15	0.119164	0.171273	0.0521099	FALSE
ENSG00000256690.1	RP11-727F15.9	7410	3.04598e-07	2.76137e-06	0.26465	0.212584	-0.0520662	FALSE
ENSG00000272086.1	CTD-2186M15.3	7062	1.70824e-05	0.000103458	0.410322	0.358303	-0.0520192	FALSE
ENSG00000267838.1	AC008746.12	6995	3.44329e-05	0.000193059	0.281936	0.229919	-0.0520176	FALSE
ENSG00000234936.1	AC010883.5	7591	2.89961e-08	3.18418e-07	0.264636	0.212717	-0.0519184	FALSE
ENSG00000270175.1	RP11-793H13.11	6849	0.000146048	0.000696262	0.403447	0.351576	-0.0518703	FALSE
ENSG00000259820.1	AC083843.1	3685	0.000251306	0.00110257	0.440766	0.492553	0.051787	FALSE
ENSG00000215374.5	FAM66B	2272	2.69265e-12	5.82034e-11	0.104706	0.156491	0.0517849	FALSE
ENSG00000225973.3	RP11-139H15.1	7318	9.40789e-07	7.71578e-06	0.812301	0.760525	-0.051776	FALSE
ENSG00000260447.1	RP11-304L19.2	1881	2.47434e-15	8.71116e-14	0.0276891	0.079397	0.0517079	FALSE
ENSG00000260608.1	RP11-382A20.7	1834	1.00917e-15	3.90181e-14	0.0471162	0.098755	0.0516387	FALSE
ENSG00000259560.1	RP11-648K4.2	2518	1.42862e-10	2.39165e-09	0.0595141	0.111026	0.0515117	FALSE
ENSG00000257270.1	RP11-521B24.5	6905	8.50353e-05	0.000431016	0.698815	0.647415	-0.0513996	FALSE
ENSG00000271670.1	RP11-95I16.4	2525	1.59184e-10	2.64108e-09	0.0529092	0.1043	0.051391	FALSE
ENSG00000250222.1	CTC-338M12.5	6939	6.07389e-05	0.000321933	0.7276	0.676252	-0.0513483	FALSE
ENSG00000268030.1	AC005253.2	2752	4.60039e-09	5.93482e-08	0.267834	0.319107	0.0512733	FALSE
ENSG00000271895.1	RP4-635E18.8	6562	0.00180284	0.00616174	0.874725	0.823469	-0.0512553	FALSE
ENSG00000231808.1	RP11-143M1.4	3992	0.00331411	0.0103819	0.213726	0.264956	0.0512296	FALSE
ENSG00000203327.2	AC012358.7	1400	1.44089e-19	1.16265e-17	0.0393783	0.0905775	0.0511992	FALSE
ENSG00000232415.1	CTB-51J22.1	3926	0.00198393	0.00670132	0.280385	0.331558	0.051173	FALSE
ENSG00000223356.1	RP11-66D17.5	2951	6.97713e-08	7.17088e-07	0.150532	0.20167	0.051138	FALSE
ENSG00000260552.1	RP11-49I11.1	7090	1.26547e-05	7.88853e-05	0.407419	0.356365	-0.0510546	FALSE
ENSG00000267018.1	AC010525.7	1396	1.3216e-19	1.08664e-17	0.051237	0.10204	0.0508032	FALSE
ENSG00000272056.1	RP11-503P10.1	7319	9.29555e-07	7.63328e-06	0.241621	0.190876	-0.0507458	FALSE
ENSG00000267571.1	AC104532.4	2797	8.66911e-09	1.05253e-07	0.145526	0.196225	0.0506992	FALSE
ENSG00000236850.4	BMS1P20	2582	3.80334e-10	5.86112e-09	0.362197	0.412878	0.0506806	FALSE
ENSG00000260296.1	RP11-395I6.3	7028	2.44529e-05	0.000142516	0.369514	0.3189	-0.0506139	FALSE
ENSG00000255746.1	RP11-283I3.4	2451	5.00453e-11	8.89382e-10	0.0877788	0.138382	0.0506034	FALSE
ENSG00000238260.1	RP11-46F15.2	6766	0.000315811	0.00134736	0.260025	0.209424	-0.0506014	FALSE
ENSG00000269976.1	RP11-130L8.2	7593	2.82244e-08	3.10731e-07	0.185943	0.135475	-0.0504678	FALSE
ENSG00000255455.2	RP11-890B15.3	2824	1.26123e-08	1.48278e-07	0.542021	0.592466	0.0504448	FALSE
ENSG00000224318.1	CHL1-AS2	8324	3.442e-13	8.53339e-12	0.0937069	0.0432671	-0.0504398	FALSE
ENSG00000232682.1	RP11-388P9.2	1865	1.82581e-15	6.71929e-14	0.0832415	0.133639	0.0503979	FALSE
ENSG00000264920.1	RP11-6N17.4	7246	2.20297e-06	1.65045e-05	0.783274	0.732924	-0.0503504	FALSE
ENSG00000261788.1	RP11-480G7.1	6868	0.000121788	0.000593456	2.08262	2.0323	-0.0503224	FALSE
ENSG00000271200.1	RP11-430G17.3	7281	1.46181e-06	1.14125e-05	0.199503	0.149298	-0.0502049	FALSE
ENSG00000268564.1	AC003956.1	4038	0.00467635	0.0139785	0.458267	0.508455	0.050188	FALSE
ENSG00000262049.1	RP13-1032I1.7	6725	0.000456107	0.00185513	0.355987	0.305905	-0.050082	FALSE
ENSG00000267257.1	RP11-1151B14.4	1620	1.45882e-17	7.92951e-16	0.0452688	0.095332	0.0500632	FALSE
ENSG00000271324.1	RP11-10C24.2	7174	5.0171e-06	3.45584e-05	0.323201	0.273147	-0.0500539	FALSE
ENSG00000228544.1	KIAA1984-AS1	2900	3.54736e-08	3.82438e-07	0.194016	0.244038	0.0500222	FALSE
ENSG00000273066.1	RP11-216L13.19	6674	0.000711706	0.00273301	0.352431	0.302561	-0.0498696	FALSE
ENSG00000271816.1	RP11-574K11.28	1207	2.0148e-21	2.37948e-19	0.0671501	0.116978	0.0498275	FALSE
ENSG00000255237.1	RP13-317D12.3	7906	3.1708e-10	4.96886e-09	0.192289	0.142466	-0.0498233	FALSE
ENSG00000255224.1	CTD-3065J16.9	7899	3.52607e-10	5.47933e-09	0.256636	0.206838	-0.0497976	FALSE
ENSG00000253824.1	KB-173C10.2	2759	5.08058e-09	6.48985e-08	0.067013	0.116772	0.0497591	FALSE
ENSG00000230024.1	RP11-95P13.1	2389	1.85501e-11	3.54911e-10	0.0430962	0.0928329	0.0497367	FALSE
ENSG00000267280.1	RP11-332H18.4	6462	0.0039127	0.0119938	0.715582	0.665978	-0.0496043	FALSE
ENSG00000231948.2	HS1BP3-IT1	1876	2.25047e-15	8.07622e-14	0.0610276	0.110618	0.04959	FALSE
ENSG00000262222.1	RP11-876N24.4	6423	0.00521974	0.0153624	0.332999	0.283412	-0.0495868	FALSE
ENSG00000230177.1	RP5-1112D6.4	7111	1.00771e-05	6.41095e-05	0.474336	0.42475	-0.0495859	FALSE
ENSG00000270115.1	RP11-415J8.7	1968	1.26059e-14	4.00399e-13	0.0716688	0.121222	0.0495535	FALSE
ENSG00000248896.2	CTD-2135J3.3	2938	5.87995e-08	6.11091e-07	0.149408	0.198924	0.0495158	FALSE
ENSG00000250950.1	RP11-33B1.3	2696	2.05916e-09	2.83074e-08	0.110233	0.159683	0.0494499	FALSE
ENSG00000234614.1	AL450992.2	3220	1.96069e-06	1.48003e-05	0.193303	0.24274	0.0494363	FALSE
ENSG00000267560.1	RP11-173A16.1	2054	6.0516e-14	1.67626e-12	0.0311196	0.080551	0.0494314	FALSE
ENSG00000230735.1	RP11-413E1.4	2996	1.25262e-07	1.22814e-06	0.173451	0.222879	0.0494281	FALSE
ENSG00000260872.1	RP11-680G24.5	2887	2.97883e-08	3.2629e-07	0.160109	0.209499	0.0493892	FALSE
ENSG00000268938.2	AC005387.3	7276	1.55064e-06	1.20265e-05	0.201112	0.151747	-0.0493654	FALSE
ENSG00000225975.2	AC074138.3	2739	3.82306e-09	4.99651e-08	0.20894	0.258281	0.0493419	FALSE
ENSG00000237310.1	GS1-124K5.4	6667	0.000755721	0.00287652	0.450432	0.401134	-0.0492979	FALSE
ENSG00000231970.1	RP11-452K12.7	3344	8.00568e-06	5.21835e-05	0.280251	0.32954	0.0492888	FALSE
ENSG00000262312.1	LA16c-390H2.4	2224	1.1938e-12	2.68781e-11	0.0688888	0.118165	0.0492757	FALSE
ENSG00000229065.1	RP11-80I15.4	2482	8.1557e-11	1.40892e-09	0.049618	0.0987271	0.049109	FALSE
ENSG00000233930.3	KRTAP5-AS1	1887	2.77207e-15	9.73297e-14	0.0771839	0.126242	0.0490584	FALSE
ENSG00000262777.1	RP11-818O24.3	2756	4.86909e-09	6.25043e-08	0.107243	0.156231	0.0489876	FALSE
ENSG00000267316.1	RP11-879F14.3	3675	0.000229146	0.00102332	0.156836	0.205786	0.0489505	FALSE
ENSG00000264007.1	RP11-68I3.10	3079	3.58207e-07	3.16777e-06	0.170766	0.219706	0.0489402	FALSE
ENSG00000236088.5	COX10-AS1	2356	1.08449e-11	2.1314e-10	0.205125	0.254039	0.0489137	FALSE
ENSG00000258851.1	RP11-894P9.2	3612	0.000126556	0.000613696	0.22982	0.278702	0.0488823	FALSE
ENSG00000235092.1	AC011747.7	1812	6.60448e-16	2.68121e-14	0.0749371	0.123761	0.0488243	FALSE
ENSG00000250692.1	CTB-35F21.4	2951	6.97713e-08	7.17088e-07	0.110938	0.159739	0.048801	FALSE
ENSG00000263731.1	RP11-498C9.15	8297	5.50551e-13	1.32203e-11	0.159135	0.11034	-0.0487947	FALSE
ENSG00000226900.1	RP11-432J24.5	6359	0.00823614	0.0227119	1.55038	1.5016	-0.0487788	FALSE
ENSG00000251459.1	RP11-319E12.2	7080	1.40927e-05	8.65619e-05	0.163312	0.114625	-0.0486872	FALSE
ENSG00000231628.1	RP3-355L5.4	2432	3.70036e-11	6.74213e-10	0.120001	0.168688	0.0486867	FALSE
ENSG00000255557.1	RP11-770G2.2	2225	1.21436e-12	2.72936e-11	0.0364881	0.0851583	0.0486703	FALSE
ENSG00000257303.1	RP11-977G19.11	7458	1.66089e-07	1.57264e-06	0.627848	0.579186	-0.0486627	FALSE
ENSG00000170161.6	RP11-262H14.4	3193	1.42767e-06	1.11795e-05	0.308887	0.357475	0.0485881	FALSE
ENSG00000213793.3	ZNF888	2316	5.61298e-12	1.1556e-10	0.0866381	0.135213	0.0485745	FALSE
ENSG00000259250.1	RP11-50C13.1	6607	0.00125079	0.00446769	0.494102	0.445595	-0.0485076	FALSE
ENSG00000244300.2	RP11-475N22.4	3590	0.000102354	0.000507123	0.388943	0.437428	0.0484849	FALSE
ENSG00000273267.1	RP11-338K13.1	2685	1.75488e-09	2.44086e-08	0.0536427	0.102085	0.0484418	FALSE
ENSG00000234740.1	RP11-272P10.2	2093	1.21629e-13	3.23126e-12	0.0571565	0.105529	0.0483726	FALSE
ENSG00000235533.1	RP11-284P20.3	3942	0.00225137	0.00746874	0.23764	0.286012	0.0483719	FALSE
ENSG00000227888.3	FAM66A	2861	2.09477e-08	2.37048e-07	0.0724828	0.12074	0.0482575	FALSE
ENSG00000271778.1	RP11-379F4.8	7137	7.57622e-06	4.97335e-05	0.178088	0.129853	-0.0482354	FALSE
ENSG00000257698.1	RP11-620J15.3	7610	2.24215e-08	2.52407e-07	0.825146	0.776951	-0.0481947	FALSE
ENSG00000254418.1	RP11-21L19.1	3457	2.68608e-05	0.000154882	0.0854079	0.133589	0.0481808	FALSE
ENSG00000261407.1	RP11-326A19.3	8138	8.07196e-12	1.6108e-10	0.135873	0.087763	-0.0481102	FALSE
ENSG00000270062.1	RP11-248J18.3	2857	1.98368e-08	2.25459e-07	0.155256	0.203365	0.0481088	FALSE
ENSG00000267474.1	CTC-548K16.6	1742	1.68392e-16	7.41552e-15	0.0468656	0.0949177	0.0480521	FALSE
ENSG00000272273.1	XXbac-BPG252P9.10	7085	1.33552e-05	8.26181e-05	0.33968	0.291642	-0.0480376	FALSE
ENSG00000234456.3	MAGI2-AS3	3109	5.1892e-07	4.42633e-06	0.729973	0.777981	0.0480081	FALSE
ENSG00000224113.2	RP5-837J1.2	672	4.99085e-27	4.05226e-24	0.0562878	0.10429	0.0480022	FALSE
ENSG00000261452.1	RP11-509E16.1	6396	0.00634339	0.0181433	0.617962	0.569965	-0.0479961	FALSE
ENSG00000260919.1	CTD-3154N5.1	1809	6.2322e-16	2.55402e-14	0.0248311	0.0728162	0.0479851	FALSE
ENSG00000228798.1	AP000473.5	4113	0.00800959	0.022205	0.539533	0.587478	0.0479453	FALSE
ENSG00000260751.2	CTD-2196E14.6	2997	1.26886e-07	1.24125e-06	0.291402	0.339312	0.0479096	FALSE
ENSG00000213963.2	AC074286.1	1829	9.1668e-16	3.60866e-14	0.148403	0.196256	0.047853	FALSE
ENSG00000261116.1	RP3-523K23.2	7420	2.6872e-07	2.45841e-06	0.0752817	0.0274616	-0.0478201	FALSE
ENSG00000261175.1	CTD-2015G9.2	4118	0.00829366	0.0228366	0.125903	0.17367	0.0477673	FALSE
ENSG00000215386.6	LINC00478	3636	0.000159066	0.000749247	0.579897	0.627623	0.0477264	FALSE
ENSG00000272434.1	RP13-131K19.6	6752	0.000358401	0.00150339	0.162136	0.114475	-0.0476608	FALSE
ENSG00000272953.1	RP11-1275H24.2	6685	0.000647326	0.0025193	0.372596	0.324956	-0.0476399	FALSE
ENSG00000234134.1	RP11-383C5.5	2851	1.82769e-08	2.09748e-07	0.0937321	0.141368	0.0476362	FALSE
ENSG00000181798.2	LINC00471	3015	1.59846e-07	1.51906e-06	0.133977	0.181609	0.047632	FALSE
ENSG00000256940.1	RP11-783K16.5	6818	0.00019563	0.000895185	0.161403	0.113789	-0.0476143	FALSE
ENSG00000242086.4	LINC00969	4007	0.00371236	0.0114554	0.56467	0.612257	0.0475872	FALSE
ENSG00000260182.1	RP11-616M22.5	6411	0.00569484	0.0165544	0.142535	0.0950274	-0.0475071	FALSE
ENSG00000235830.1	SRGAP3-AS4	4164	0.0113607	0.029888	0.371642	0.419134	0.0474924	FALSE
ENSG00000271359.1	RP11-84C13.1	2929	5.22036e-08	5.46917e-07	0.194876	0.24235	0.0474736	FALSE
ENSG00000225285.1	RP4-758J18.10	6624	0.00108646	0.00395243	0.237507	0.190047	-0.0474594	FALSE
ENSG00000260793.2	RP5-882C2.2	6739	0.000402705	0.00166556	0.442483	0.395036	-0.0474467	FALSE
ENSG00000203645.2	LINC00501	3486	3.62473e-05	0.000202098	0.183893	0.231323	0.0474298	FALSE
ENSG00000225963.3	AC009950.2	1434	2.99293e-19	2.30066e-17	0.0480336	0.0954237	0.0473901	FALSE
ENSG00000203650.3	RP4-562J12.2	1989	1.85592e-14	5.673e-13	0.0687983	0.116146	0.0473482	FALSE
ENSG00000257086.1	RP11-783K16.13	7606	2.36726e-08	2.64884e-07	0.217948	0.170644	-0.0473042	FALSE
ENSG00000231993.1	RP1-85F18.5	3261	3.15055e-06	2.27382e-05	0.213502	0.260731	0.0472292	FALSE
ENSG00000226286.1	RP1-163G9.2	2850	1.80287e-08	2.07084e-07	0.0716375	0.118835	0.0471976	FALSE
ENSG00000232412.1	RP1-315G1.3	6976	4.1823e-05	0.000229638	0.237538	0.190364	-0.0471735	FALSE
ENSG00000237291.2	RP11-782C8.4	2410	2.60229e-11	4.86421e-10	0.0549365	0.10187	0.0469333	FALSE
ENSG00000262370.1	RP11-473M20.9	6508	0.00275718	0.00887477	0.604031	0.557169	-0.0468625	FALSE
ENSG00000261731.2	CTD-2358C21.4	7051	1.91974e-05	0.000114716	0.273558	0.226745	-0.0468132	FALSE
ENSG00000253738.1	GS1-251I9.4	3605	0.000118324	0.000578311	0.933008	0.979691	0.0466828	FALSE
ENSG00000269899.1	RP11-589N15.2	6246	0.0175124	0.0428524	0.4134	0.36676	-0.0466404	FALSE
ENSG00000223749.3	MIR503HG	6317	0.0109844	0.0290451	0.411044	0.364409	-0.0466357	FALSE
ENSG00000272918.1	CTB-152G17.6	1742	1.68392e-16	7.41552e-15	0.117073	0.163686	0.0466134	FALSE
ENSG00000270059.1	RP11-88H12.2	3488	3.69982e-05	0.000205931	0.22456	0.271173	0.0466122	FALSE
ENSG00000264608.1	RP11-192H23.8	7076	1.47105e-05	8.97202e-05	0.264186	0.217581	-0.0466044	FALSE
ENSG00000259969.1	RP11-999E24.3	6527	0.00237845	0.0078125	0.567261	0.520746	-0.0465158	FALSE
ENSG00000234478.1	RP11-275I14.4	2264	2.35334e-12	5.11242e-11	0.0827747	0.129257	0.0464827	FALSE
ENSG00000269901.1	RP11-178L8.9	2108	1.58737e-13	4.12432e-12	0.0528994	0.0992549	0.0463556	FALSE
ENSG00000232593.2	RP11-258C19.5	1619	1.42938e-17	7.80212e-16	0.072523	0.118867	0.0463442	FALSE
ENSG00000268129.1	RP11-91G21.1	7224	2.84123e-06	2.07829e-05	0.226039	0.179739	-0.0463006	FALSE
ENSG00000234779.1	RP11-62F24.2	7203	3.61353e-06	2.56942e-05	0.179024	0.132728	-0.0462962	FALSE
ENSG00000271803.1	RP1-63M2.5	2693	1.97142e-09	2.72454e-08	0.0619738	0.108241	0.0462671	FALSE
ENSG00000271040.1	RP5-933K21.3	3621	0.000137935	0.000663179	0.311466	0.357714	0.0462483	FALSE
ENSG00000268707.1	RP11-247A12.7	6528	0.0023599	0.00776532	0.219734	0.173502	-0.0462327	FALSE
ENSG00000236045.1	RP3-467K16.7	2740	3.878e-09	5.06323e-08	0.0229861	0.0691445	0.0461584	FALSE
ENSG00000260081.1	RP11-66N11.8	7917	2.68198e-10	4.2698e-09	0.166135	0.119985	-0.0461496	FALSE
ENSG00000272402.1	RP1-30M3.6	7178	4.79635e-06	3.31609e-05	0.270579	0.22446	-0.046119	FALSE
ENSG00000266708.1	RP11-661O13.1	2696	2.05916e-09	2.83074e-08	0.133147	0.179216	0.0460688	FALSE
ENSG00000255052.3	FAM66D	3059	2.79031e-07	2.54379e-06	0.0977238	0.143656	0.0459324	FALSE
ENSG00000257337.2	RP11-983P16.4	3519	5.0702e-05	0.000272854	0.473569	0.519413	0.0458432	FALSE
ENSG00000272341.1	RP1-151F17.2	3840	0.000982739	0.00361562	0.444779	0.490612	0.045833	FALSE
ENSG00000261269.1	RP11-389C8.2	6386	0.00681193	0.0193049	0.771426	0.725603	-0.0458222	FALSE
ENSG00000225205.1	AC093818.1	2957	7.54809e-08	7.69076e-07	0.213938	0.259757	0.0458193	FALSE
ENSG00000267045.1	AC006126.4	3598	0.000110599	0.000544447	0.222446	0.268079	0.0456331	FALSE
ENSG00000179743.2	RP11-169K16.9	7202	3.65493e-06	2.59602e-05	0.519931	0.474432	-0.0454997	FALSE
ENSG00000261186.1	RP11-341N2.1	6813	0.000204976	0.000932696	0.162714	0.117258	-0.0454567	FALSE
ENSG00000259442.1	RP11-752G15.8	1771	2.97593e-16	1.26341e-14	0.0507219	0.0961606	0.0454387	FALSE
ENSG00000226645.1	AP006216.10	6740	0.000399123	0.00165391	0.193556	0.148139	-0.0454171	FALSE
ENSG00000203706.4	SERTAD4-AS1	6616	0.00116113	0.00419589	0.403025	0.357612	-0.0454128	FALSE
ENSG00000267874.1	CTD-2527I21.9	3667	0.000212753	0.000962354	0.142665	0.188027	0.045362	FALSE
ENSG00000255197.1	RP11-750H9.5	3654	0.000188443	0.000868416	0.199004	0.244318	0.045314	FALSE
ENSG00000206417.4	H1FX-AS1	6770	0.000304542	0.00130313	0.321375	0.276073	-0.045302	FALSE
ENSG00000267957.1	RP11-178G16.4	7077	1.45537e-05	8.88889e-05	0.890874	0.845574	-0.0452999	FALSE
ENSG00000259712.1	CTD-2184D3.5	2410	2.60229e-11	4.86421e-10	0.0487657	0.0940601	0.0452944	FALSE
ENSG00000251216.1	RP11-161D15.3	3008	1.46147e-07	1.40533e-06	0.0791506	0.12444	0.0452894	FALSE
ENSG00000259065.1	RP5-1021I20.1	6454	0.00415365	0.0126134	0.910772	0.865573	-0.0451996	FALSE
ENSG00000241769.3	LINC00893	3553	7.12141e-05	0.000369614	0.398608	0.44378	0.0451719	FALSE
ENSG00000273087.1	RP11-566J3.4	7066	1.63699e-05	9.92818e-05	0.0817431	0.0366401	-0.0451029	FALSE
ENSG00000258926.1	RP11-47I22.1	2975	9.54577e-08	9.50261e-07	0.0877537	0.132856	0.0451018	FALSE
ENSG00000271918.1	CTD-2287O16.5	7094	1.21196e-05	7.58045e-05	0.320419	0.275409	-0.0450104	FALSE
ENSG00000233058.1	LINC00884	3415	1.72651e-05	0.000104321	0.0982457	0.143225	0.0449791	FALSE
ENSG00000272221.1	XXbac-BPG181B23.7	6242	0.0179651	0.0438116	0.518197	0.473433	-0.0447633	FALSE
ENSG00000227512.1	RP11-413M3.4	1851	1.39782e-15	5.27881e-14	0.0351523	0.0798085	0.0446562	FALSE
ENSG00000248773.1	RP11-231L11.3	3256	2.97493e-06	2.16269e-05	0.0847462	0.129386	0.0446397	FALSE
ENSG00000273355.1	RP11-672L10.6	6870	0.000119469	0.000583246	0.28545	0.240887	-0.0445634	FALSE
ENSG00000197291.4	RAMP2-AS1	3105	4.94038e-07	4.23913e-06	0.226603	0.271122	0.0445197	FALSE
ENSG00000256299.1	RP11-989F5.3	3020	1.70382e-07	1.60977e-06	0.0416859	0.0862054	0.0445195	FALSE
ENSG00000270673.1	YTHDF3-AS1	7315	9.75282e-07	7.95847e-06	0.221439	0.176945	-0.0444945	FALSE
ENSG00000261663.1	RP11-304L19.11	6756	0.000345714	0.0014577	0.647912	0.603421	-0.0444914	FALSE
ENSG00000239828.2	RP11-446H18.5	1995	2.07187e-14	6.23048e-13	0.0614011	0.105884	0.0444828	FALSE
ENSG00000271218.1	RP3-523E19.2	3073	3.3242e-07	2.97826e-06	0.13614	0.180569	0.044429	FALSE
ENSG00000272444.1	RP11-1017G21.6	6689	0.000625289	0.00244599	0.260646	0.21629	-0.0443557	FALSE
ENSG00000227253.2	RP11-166N17.1	7079	1.42448e-05	8.73309e-05	0.155932	0.111639	-0.0442926	FALSE
ENSG00000235795.1	RP11-421L21.2	1649	2.62866e-17	1.37144e-15	0.065725	0.110004	0.044279	FALSE
ENSG00000253805.1	RP11-1049H7.2	2829	1.35132e-08	1.58011e-07	0.0644345	0.108711	0.0442767	FALSE
ENSG00000247228.2	RP11-296I10.3	6427	0.00506952	0.0149916	0.759461	0.71521	-0.0442519	FALSE
ENSG00000247271.2	ZBED5-AS1	6819	0.00019381	0.000888106	0.7411	0.69685	-0.0442503	FALSE
ENSG00000254837.1	AP001372.2	3780	0.000588397	0.00232054	0.339664	0.38391	0.0442452	FALSE
ENSG00000237298.4	TTN-AS1	3492	3.85445e-05	0.000213714	0.493395	0.537622	0.0442269	FALSE
ENSG00000273348.1	RP11-535A5.1	6605	0.00127156	0.00452944	0.33173	0.28751	-0.0442202	FALSE
ENSG00000215068.3	AC025171.1	2430	3.5842e-11	6.55808e-10	0.148702	0.192916	0.0442144	FALSE
ENSG00000264188.1	RP11-13N13.5	2706	2.37997e-09	3.224e-08	0.0588609	0.103061	0.0441998	FALSE
ENSG00000228973.1	AC009955.8	3980	0.00302397	0.00962381	0.342468	0.386634	0.0441661	FALSE
ENSG00000256204.1	RP11-243M5.1	6282	0.0138681	0.0352704	0.313974	0.269816	-0.0441573	FALSE
ENSG00000271871.1	AC005740.6	2958	7.64755e-08	7.78599e-07	0.160682	0.204821	0.0441393	FALSE
ENSG00000235837.1	AC073333.8	3195	1.46181e-06	1.14125e-05	0.112702	0.156797	0.0440944	FALSE
ENSG00000273190.1	RP11-255C15.4	7093	1.22513e-05	7.65546e-05	0.311977	0.267905	-0.0440715	FALSE
ENSG00000247095.2	MIR210HG	6608	0.00124052	0.00443589	0.571468	0.527461	-0.0440077	FALSE
ENSG00000234912.5	LINC00338	7079	1.42448e-05	8.73309e-05	0.422695	0.378689	-0.0440058	FALSE
ENSG00000251602.2	RP11-521B24.3	3567	8.17608e-05	0.000416858	0.262547	0.306516	0.0439695	FALSE
ENSG00000254741.1	RP11-661A12.7	7910	2.98374e-10	4.6927e-09	0.116774	0.0728376	-0.0439363	FALSE
ENSG00000234899.5	AC005152.2	3605	0.000118324	0.000578311	0.330994	0.374925	0.0439318	FALSE
ENSG00000267048.1	RP11-566K11.7	2677	1.56158e-09	2.20266e-08	0.109977	0.153871	0.0438945	FALSE
ENSG00000258949.1	RP11-857B24.5	3688	0.000258336	0.00112922	0.305043	0.348914	0.043871	FALSE
ENSG00000248927.1	CTD-2334D19.1	3149	8.44215e-07	6.98547e-06	0.0903638	0.134232	0.043868	FALSE
ENSG00000273243.1	CTA-217C2.2	2634	8.29007e-10	1.21966e-08	0.0909958	0.134807	0.0438117	FALSE
ENSG00000256897.1	RP11-17G12.2	2145	3.04539e-13	7.59359e-12	0.0578015	0.101569	0.0437672	FALSE
ENSG00000174365.15	SNHG11	6857	0.000135326	0.000652568	0.517738	0.473976	-0.043762	FALSE
ENSG00000272567.1	RP11-73K9.3	7415	2.86117e-07	2.59926e-06	0.139813	0.0960868	-0.0437265	FALSE
ENSG00000230633.1	RP11-37E23.5	6401	0.00612017	0.0176018	1.01526	0.971617	-0.0436441	FALSE
ENSG00000234076.1	TPRG1-AS1	3531	5.72008e-05	0.000305048	0.185587	0.229143	0.043556	FALSE
ENSG00000269652.1	CTD-2195B23.3	2953	7.16264e-08	7.34991e-07	0.070497	0.114042	0.0435453	FALSE
ENSG00000272909.1	CTD-2555O16.4	3250	2.77656e-06	2.03213e-05	0.397631	0.441147	0.0435165	FALSE
ENSG00000272576.1	RP11-365H22.2	7200	3.73909e-06	2.64711e-05	0.205588	0.162095	-0.0434933	FALSE
ENSG00000270010.1	CTD-2132N18.4	6833	0.000169937	0.000794978	0.191679	0.148263	-0.0434156	FALSE
ENSG00000251666.1	ZNF346-IT1	2903	3.69279e-08	3.97128e-07	0.124894	0.168298	0.0434041	FALSE
ENSG00000177738.3	CTD-2201E18.3	2092	1.19484e-13	3.18077e-12	0.237931	0.281301	0.0433701	FALSE
ENSG00000231485.1	RP4-535B20.1	2846	1.70686e-08	1.971e-07	0.053624	0.0969906	0.0433665	FALSE
ENSG00000273226.1	RP11-513M16.8	7082	1.37932e-05	8.50034e-05	0.513873	0.470544	-0.0433294	FALSE
ENSG00000255893.1	RP11-685N10.1	3757	0.000480958	0.00194464	0.0529078	0.0962251	0.0433173	FALSE
ENSG00000258904.1	RP11-638I2.2	1664	3.55814e-17	1.79162e-15	0.0313562	0.0746668	0.0433107	FALSE
ENSG00000267161.1	AC005943.5	6670	0.000736557	0.0028143	0.342886	0.299587	-0.0432993	FALSE
ENSG00000261189.1	RP3-512B11.3	6450	0.0042791	0.0129339	1.00878	0.965484	-0.0432924	FALSE
ENSG00000255318.1	RP11-655M14.13	3229	2.1775e-06	1.63231e-05	0.13697	0.18025	0.0432797	FALSE
ENSG00000242767.1	ZBTB20-AS4	2508	1.22348e-10	2.06151e-09	0.0666804	0.109897	0.0432168	FALSE
ENSG00000270147.1	RP11-646I6.6	6976	4.1823e-05	0.000229638	0.240934	0.197807	-0.0431272	FALSE
ENSG00000248008.2	DYNLL1-AS1	3759	0.000489519	0.00197618	0.414093	0.457208	0.0431147	FALSE
ENSG00000255968.1	RP11-513G19.1	2341	8.48021e-12	1.68708e-10	0.0869155	0.129986	0.04307	FALSE
ENSG00000239335.4	RP11-745O10.2	3885	0.00142614	0.00500999	0.148624	0.191675	0.0430511	FALSE
ENSG00000234817.2	RP3-400B16.1	2356	1.08449e-11	2.1314e-10	0.0970483	0.140094	0.0430457	FALSE
ENSG00000265415.1	CTD-2510F5.4	3053	2.58777e-07	2.37414e-06	0.109172	0.152216	0.0430434	FALSE
ENSG00000267100.1	ILF3-AS1	6503	0.00286562	0.00918058	1.09574	1.05282	-0.0429157	FALSE
ENSG00000271199.1	RP13-216E22.5	2896	3.36207e-08	3.63669e-07	0.101777	0.144682	0.042905	FALSE
ENSG00000253716.1	RP13-582O9.5	6849	0.000146048	0.000696262	0.518848	0.476005	-0.0428424	FALSE
ENSG00000245025.2	RP11-875O11.1	2453	5.16554e-11	9.14244e-10	0.136527	0.179345	0.0428183	FALSE
ENSG00000232116.2	RP11-187C18.2	2462	5.95503e-11	1.04543e-09	0.0760651	0.118863	0.042798	FALSE
ENSG00000270091.1	RP11-78O7.2	6462	0.0039127	0.0119938	0.35873	0.315971	-0.0427596	FALSE
ENSG00000263220.1	RP11-420A6.2	2188	6.43293e-13	1.52223e-11	0.0428163	0.0854725	0.0426562	FALSE
ENSG00000236383.3	LINC00854	2881	2.74726e-08	3.03226e-07	0.141629	0.184159	0.0425298	FALSE
ENSG00000239407.1	LL0XNC01-237H1.2	1455	4.68598e-19	3.45884e-17	0.0534439	0.0959226	0.0424787	FALSE
ENSG00000243243.1	AC073130.3	2879	2.67403e-08	2.95645e-07	0.139601	0.182039	0.0424375	FALSE
ENSG00000176728.3	TTTY14	7137	7.57622e-06	4.97335e-05	0.436858	0.394457	-0.0424009	FALSE
ENSG00000259070.1	LINC00639	3523	5.27863e-05	0.000282899	0.208592	0.250913	0.0423211	FALSE
ENSG00000250303.2	RP11-356J5.12	6348	0.00888899	0.0241836	0.945162	0.902857	-0.0423043	FALSE
ENSG00000257285.1	RP11-298I3.1	2801	9.16651e-09	1.10774e-07	0.122628	0.16492	0.0422914	FALSE
ENSG00000270223.1	RP13-36G14.4	3583	9.56182e-05	0.000478128	0.547713	0.589998	0.0422841	FALSE
ENSG00000234147.1	RP3-460G2.2	6786	0.000263125	0.00114745	0.149894	0.107625	-0.0422689	FALSE
ENSG00000271821.1	XXbac-BPG299F13.14	3626	0.000144666	0.000691192	0.187638	0.229904	0.0422653	FALSE
ENSG00000262951.1	RP11-670E13.2	7016	2.77123e-05	0.000159297	0.176772	0.134555	-0.0422173	FALSE
ENSG00000261252.1	RP11-318L16.6	6572	0.00166368	0.00573742	0.257899	0.215838	-0.0420612	FALSE
ENSG00000254703.2	FLI1-AS1	6536	0.00221622	0.00736719	0.264566	0.222697	-0.0418694	FALSE
ENSG00000273018.1	CTD-2303H24.2	3431	2.04538e-05	0.000121553	0.0490939	0.0909159	0.041822	FALSE
ENSG00000259828.1	RP11-63E9.1	4120	0.00840979	0.0230878	0.496067	0.537885	0.0418186	FALSE
ENSG00000270055.1	CTD-3092A11.2	6744	0.000385092	0.00160138	0.448505	0.406689	-0.0418166	FALSE
ENSG00000231521.1	RP11-244N9.4	3193	1.42767e-06	1.11795e-05	0.114614	0.15641	0.0417956	FALSE
ENSG00000270761.1	RP11-385F7.1	6872	0.00011719	0.000573633	0.172395	0.130611	-0.0417839	FALSE
ENSG00000271730.1	RP11-787I22.3	3287	4.23622e-06	2.96194e-05	0.234754	0.276309	0.0415547	FALSE
ENSG00000179141.5	MTUS2-AS1	2090	1.15304e-13	3.07581e-12	0.0489907	0.0905135	0.0415228	FALSE
ENSG00000250132.2	RP11-359B12.2	3414	1.70824e-05	0.000103458	0.337834	0.379352	0.0415177	FALSE
ENSG00000250027.1	RP11-563E2.2	1845	1.24622e-15	4.74768e-14	0.0466231	0.0881383	0.0415151	FALSE
ENSG00000253858.1	CTB-147C13.1	3946	0.0023232	0.00766982	0.156482	0.197945	0.0414636	FALSE
ENSG00000271933.1	RP11-338I21.1	2023	3.45393e-14	9.9711e-13	0.098952	0.140393	0.0414408	FALSE
ENSG00000273416.1	RP4-597N16.4	7173	5.07379e-06	3.49303e-05	0.131349	0.0899233	-0.0414255	FALSE
ENSG00000234019.1	RP11-236P24.3	8155	6.09753e-12	1.24942e-10	0.0838418	0.0424442	-0.0413976	FALSE
ENSG00000272663.1	RP11-191L17.1	7395	3.67223e-07	3.23869e-06	0.180447	0.139095	-0.0413516	FALSE
ENSG00000260510.1	AC004381.7	2590	4.29182e-10	6.53634e-09	0.033838	0.0751573	0.0413193	FALSE
ENSG00000228343.1	RP11-1148L6.5	6586	0.00148541	0.00519435	0.91723	0.87592	-0.0413103	FALSE
ENSG00000230590.3	FTX	1832	9.71118e-16	3.77719e-14	0.12437	0.165653	0.0412828	FALSE
ENSG00000263466.1	RP1-56K13.2	2085	1.05474e-13	2.82518e-12	0.0242048	0.065451	0.0412462	FALSE
ENSG00000267274.1	CTD-2006C1.12	3030	1.93506e-07	1.80982e-06	0.133731	0.174946	0.0412146	FALSE
ENSG00000254281.1	KB-1507C5.4	3768	0.000529829	0.00212111	0.208824	0.250021	0.0411974	FALSE
ENSG00000268678.1	CTC-444N24.13	2380	1.60333e-11	3.09034e-10	0.0676692	0.108861	0.041192	FALSE
ENSG00000272593.1	RP11-339B21.11	6488	0.00321469	0.0101315	0.462251	0.421079	-0.0411719	FALSE
ENSG00000239906.1	RP11-34P13.14	3884	0.00141454	0.00497734	0.080477	0.121649	0.0411718	FALSE
ENSG00000230442.1	RP11-390E23.3	3454	2.60341e-05	0.000150583	0.176384	0.217515	0.0411303	FALSE
ENSG00000224239.1	AC090044.2	2620	6.73101e-10	9.97064e-09	0.0360687	0.0771722	0.0411034	FALSE
ENSG00000229325.1	ACAP2-IT1	2201	8.04878e-13	1.86717e-11	0.034498	0.0755908	0.0410928	FALSE
ENSG00000264269.1	RP11-15F12.1	1907	4.04266e-15	1.36058e-13	0.0630274	0.104118	0.0410911	FALSE
ENSG00000175164.9	ABO	2344	8.90867e-12	1.76691e-10	0.0830771	0.124156	0.0410786	FALSE
ENSG00000271912.1	RP11-661A12.14	6631	0.00102479	0.00375331	0.348384	0.307305	-0.0410786	FALSE
ENSG00000269956.1	MKNK1-AS1	1249	5.19225e-21	5.76517e-19	0.0598451	0.100922	0.0410773	FALSE
ENSG00000261423.1	RP11-1007O24.3	1373	8.02712e-20	6.95202e-18	0.0807085	0.121779	0.0410709	FALSE
ENSG00000225951.1	RP11-339B21.9	2420	3.05487e-11	5.6452e-10	0.0491107	0.0901442	0.0410335	FALSE
ENSG00000236434.2	RP11-296A18.6	2352	1.01576e-11	2.00239e-10	0.0515387	0.0925521	0.0410134	FALSE
ENSG00000248489.1	CTD-2007H13.3	6879	0.000109535	0.000539823	0.318695	0.277713	-0.0409823	FALSE
ENSG00000188660.3	LINC00319	2273	2.7383e-12	5.89939e-11	0.0525349	0.0934977	0.0409628	FALSE
ENSG00000260534.1	RP11-1006G14.4	2726	3.17416e-09	4.20341e-08	0.319928	0.360819	0.0408906	FALSE
ENSG00000260947.1	RP11-384P7.7	2796	8.54892e-09	1.03891e-07	0.0516168	0.0925073	0.0408905	FALSE
ENSG00000247199.3	RP11-373N22.3	2820	1.19339e-08	1.41454e-07	0.139628	0.180517	0.0408889	FALSE
ENSG00000227230.1	RP11-261C10.5	2594	4.55851e-10	6.90205e-09	0.073622	0.114388	0.0407663	FALSE
ENSG00000261572.1	RP11-384L8.1	7268	1.70366e-06	1.31037e-05	0.276758	0.236039	-0.0407193	FALSE
ENSG00000232934.3	RP11-324O2.3	2170	4.70971e-13	1.14149e-11	0.0536283	0.0943363	0.040708	FALSE
ENSG00000256164.1	RP11-264F23.3	6299	0.0123931	0.0320971	0.331534	0.290828	-0.0407064	FALSE
ENSG00000242622.1	RP11-18H7.1	2608	5.62548e-10	8.42914e-09	0.141523	0.182208	0.0406847	FALSE
ENSG00000228192.3	RP11-342M1.3	1880	2.42788e-15	8.57082e-14	0.103647	0.144322	0.0406754	FALSE
ENSG00000268093.1	AC022154.7	1683	5.21201e-17	2.52647e-15	0.068843	0.109487	0.0406436	FALSE
ENSG00000224950.1	RP5-1086K13.1	2862	2.12347e-08	2.3967e-07	0.145564	0.186185	0.0406214	FALSE
ENSG00000267304.1	AC004637.1	2726	3.17416e-09	4.20341e-08	0.0455331	0.0860976	0.0405646	FALSE
ENSG00000258048.1	RP11-530C5.1	3553	7.12141e-05	0.000369614	0.117751	0.158267	0.0405158	FALSE
ENSG00000270021.1	CTC-203F4.2	3319	6.06863e-06	4.10826e-05	0.144843	0.185354	0.0405109	FALSE
ENSG00000272172.1	RP13-582O9.7	6401	0.00612017	0.0176018	0.263032	0.222565	-0.0404677	FALSE
ENSG00000272338.1	RP11-722E23.2	6833	0.000169937	0.000794978	0.363344	0.322918	-0.0404266	FALSE
ENSG00000266947.1	RP11-799D4.4	2902	3.64368e-08	3.92171e-07	0.161215	0.201618	0.0404033	FALSE
ENSG00000253210.1	RP11-809O17.1	4049	0.00506952	0.0149916	0.45534	0.495648	0.0403071	FALSE
ENSG00000272829.1	XXbac-B135H6.18	6584	0.00150975	0.00526812	0.186486	0.146229	-0.0402576	FALSE
ENSG00000223482.3	NUTM2A-AS1	3799	0.000693582	0.00267527	0.439655	0.479874	0.0402192	FALSE
ENSG00000229111.1	MED4-AS1	7893	3.8613e-10	5.92933e-09	0.276351	0.236132	-0.0402187	FALSE
ENSG00000228877.2	RP11-473E2.4	7031	2.36969e-05	0.000138607	0.124834	0.0846308	-0.0402032	FALSE
ENSG00000253982.1	CTD-2336O2.1	6916	7.63154e-05	0.000392018	0.911777	0.871627	-0.0401499	FALSE
ENSG00000247796.2	CTD-2366F13.1	4098	0.0072089	0.0202401	0.342693	0.382839	0.0401455	FALSE
ENSG00000271964.1	RP11-415F23.2	6764	0.000321591	0.00137066	0.335629	0.295489	-0.0401404	FALSE
ENSG00000259635.1	AC100830.3	1756	2.21798e-16	9.541e-15	0.0716178	0.111699	0.0400808	FALSE
ENSG00000272076.1	RP11-11C20.3	2022	3.39171e-14	9.81329e-13	0.0305532	0.0706327	0.0400795	FALSE
ENSG00000273344.1	PAXIP1-AS1	6786	0.000263125	0.00114745	0.583826	0.543749	-0.040077	FALSE
ENSG00000260114.1	CTD-2574D22.4	2853	1.87831e-08	2.14421e-07	0.266654	0.30673	0.0400764	FALSE
ENSG00000259976.1	RP11-553L6.5	3595	0.000107436	0.000530485	1.45216	1.49223	0.0400682	FALSE
ENSG00000272807.1	RP11-260M2.1	7179	4.74263e-06	3.2842e-05	0.34095	0.300888	-0.0400628	FALSE
ENSG00000264772.2	SNORA67	7507	8.82885e-08	8.86365e-07	0.172722	0.132672	-0.04005	FALSE
ENSG00000230606.6	AC159540.1	3327	6.63356e-06	4.43295e-05	0.274768	0.314803	0.0400353	FALSE
ENSG00000271576.1	RP11-486G15.2	6992	3.55109e-05	0.000198674	0.298447	0.258416	-0.0400315	FALSE
ENSG00000196295.7	AC005154.6	3074	3.3659e-07	3.00732e-06	0.328835	0.368866	0.0400307	FALSE
ENSG00000271971.1	CTD-2006H14.2	6848	0.000147444	0.000701883	0.624019	0.584032	-0.039987	FALSE
ENSG00000271993.1	RP11-285J16.1	6879	0.000109535	0.000539823	0.301102	0.261148	-0.0399535	FALSE
ENSG00000244393.3	RP11-592B15.3	1592	8.22592e-18	4.79206e-16	0.0526714	0.092624	0.0399526	FALSE
ENSG00000224934.2	RP11-441O15.3	3726	0.000364906	0.00152575	0.28611	0.326054	0.0399441	FALSE
ENSG00000259088.1	CTD-2017C7.2	3625	0.000143295	0.000684896	0.1781	0.218016	0.0399162	FALSE
ENSG00000267767.2	CTC-523E23.4	1653	2.85003e-17	1.47509e-15	0.0450602	0.0849671	0.039907	FALSE
ENSG00000272582.1	RP5-1039K5.17	7607	2.33536e-08	2.61766e-07	0.131028	0.091134	-0.0398937	FALSE
ENSG00000248734.2	CTD-2260A17.1	3253	2.8741e-06	2.09643e-05	0.199188	0.239046	0.0398576	FALSE
ENSG00000253878.1	RP11-347C18.3	3448	2.44529e-05	0.000142516	0.157793	0.197641	0.0398481	FALSE
ENSG00000237886.1	RP11-611D20.2	6690	0.00061989	0.00242999	0.191106	0.151275	-0.0398308	FALSE
ENSG00000235121.1	RP11-90L20.2	2778	6.64307e-09	8.25049e-08	0.0709061	0.110719	0.0398131	FALSE
ENSG00000250906.1	RP11-632F7.3	2548	2.26703e-10	3.64042e-09	0.0513591	0.0911562	0.0397972	FALSE
ENSG00000226088.1	RP11-180O5.2	2266	2.43401e-12	5.27884e-11	0.0436633	0.0834439	0.0397807	FALSE
ENSG00000263293.1	RP11-290H9.4	6529	0.00234149	0.0077145	0.163019	0.123254	-0.039765	FALSE
ENSG00000235475.1	RP11-166O4.5	4130	0.00901254	0.0244788	0.366892	0.406642	0.0397508	FALSE
ENSG00000232874.1	RP11-135A1.2	6356	0.00840979	0.0230878	0.243882	0.204136	-0.0397452	FALSE
ENSG00000232977.2	LINC00327	3345	8.09432e-06	5.26556e-05	0.189205	0.228927	0.0397216	FALSE
ENSG00000271975.1	RP11-383J24.6	6524	0.0024349	0.0079717	0.919738	0.880049	-0.0396888	FALSE
ENSG00000260924.2	AC004463.6	7537	5.95804e-08	6.18712e-07	0.173688	0.134024	-0.0396641	FALSE
ENSG00000267244.1	CTB-31O20.4	3284	4.09469e-06	2.87381e-05	0.267263	0.306911	0.0396481	FALSE
ENSG00000256568.1	RP11-800A3.3	3556	7.33596e-05	0.000379234	0.178409	0.218045	0.0396359	FALSE
ENSG00000230404.1	RP5-855F14.2	3134	7.04099e-07	5.90126e-06	0.054636	0.094245	0.039609	FALSE
ENSG00000232464.1	CTA-125H2.1	3518	5.01932e-05	0.000270677	0.0623555	0.101936	0.0395804	FALSE
ENSG00000231908.1	IDH1-AS1	6808	0.000214741	0.000968981	0.323587	0.284025	-0.0395612	FALSE
ENSG00000267707.1	RP11-95O2.5	6907	8.33829e-05	0.000423632	0.152383	0.112843	-0.0395403	FALSE
ENSG00000263307.1	RP11-166B2.8	2571	3.21932e-10	5.03882e-09	0.0789872	0.118481	0.0394941	FALSE
ENSG00000238156.1	RP11-415D17.4	7253	2.03055e-06	1.52832e-05	0.0865937	0.0471036	-0.0394901	FALSE
ENSG00000232098.2	CTD-2619J13.14	3557	7.40882e-05	0.000382392	0.371623	0.41101	0.0393863	FALSE
ENSG00000267169.1	CTB-55O6.12	2543	2.09982e-10	3.41839e-09	0.245983	0.285366	0.0393822	FALSE
ENSG00000234028.3	AC062029.1	2053	5.9436e-14	1.65339e-12	0.0936734	0.133028	0.0393543	FALSE
ENSG00000251611.1	RP11-610P16.1	2292	3.76491e-12	7.90145e-11	0.0379228	0.0772618	0.039339	FALSE
ENSG00000248774.1	RP11-798M19.3	2884	2.86077e-08	3.14419e-07	0.10537	0.1447	0.0393302	FALSE
ENSG00000270177.1	CTD-2410N18.3	2546	2.19864e-10	3.54814e-09	0.0884973	0.127779	0.0392819	FALSE
ENSG00000227161.1	AC092755.4	4002	0.00357502	0.0110922	0.0925145	0.131754	0.0392395	FALSE
ENSG00000266912.1	CTC-325H20.2	2602	5.14129e-10	7.72144e-09	0.120353	0.159571	0.0392184	FALSE
ENSG00000228274.3	RP3-508I15.9	2970	8.9446e-08	8.94529e-07	0.271329	0.310525	0.0391956	FALSE
ENSG00000254162.1	RP11-48B3.3	1154	6.01752e-22	8.22881e-20	0.0265285	0.0656025	0.0390739	FALSE
ENSG00000203506.3	RBMS3-AS2	3594	0.000106401	0.000525973	0.166455	0.205515	0.0390604	FALSE
ENSG00000259475.1	RP11-654A16.3	2642	9.33367e-10	1.36087e-08	0.0527087	0.0917384	0.0390297	FALSE
ENSG00000272024.1	RP11-546K22.3	6780	0.000277995	0.00120221	0.302691	0.263686	-0.0390054	FALSE
ENSG00000170919.11	TPT1-AS1	3096	4.42188e-07	3.81945e-06	0.40752	0.44646	0.0389406	FALSE
ENSG00000260464.1	RP4-561L24.3	2547	2.23258e-10	3.58953e-09	0.132091	0.171018	0.0389272	FALSE
ENSG00000269290.1	RP11-869B15.1	6466	0.00379705	0.0116751	0.459924	0.421063	-0.0388615	FALSE
ENSG00000273483.1	RP4-671G15.2	6773	0.000296339	0.00127012	0.195924	0.157129	-0.0387953	FALSE
ENSG00000226386.1	PARD3-AS1	6890	9.8452e-05	0.000490786	0.158735	0.119973	-0.038762	FALSE
ENSG00000224945.1	RP11-82L18.2	7765	2.55814e-09	3.44738e-08	0.135642	0.0968847	-0.0387568	FALSE
ENSG00000254615.2	RP11-395G23.3	6836	0.000165195	0.000775587	0.245194	0.206458	-0.0387358	FALSE
ENSG00000272447.1	RP11-182L21.6	6706	0.000539197	0.00215463	0.562106	0.523376	-0.0387298	FALSE
ENSG00000272005.1	RP11-91J19.4	3538	6.13483e-05	0.000324502	0.38401	0.422733	0.0387232	FALSE
ENSG00000236662.1	RP11-108L7.4	3037	2.11467e-07	1.96087e-06	0.0966834	0.13537	0.038687	FALSE
ENSG00000268555.1	RP11-678G14.3	6430	0.00495943	0.0147163	0.333642	0.294958	-0.038683	FALSE
ENSG00000268536.1	AC005523.3	7488	1.12976e-07	1.11441e-06	0.106787	0.0681802	-0.0386065	FALSE
ENSG00000225946.1	RP11-395B7.2	7420	2.6872e-07	2.45841e-06	0.105838	0.0672852	-0.0385527	FALSE
ENSG00000230368.2	FAM41C	2062	6.98801e-14	1.91522e-12	0.0634321	0.101969	0.0385369	FALSE
ENSG00000254453.1	NAV2-AS2	6855	0.000137935	0.000663179	1.31872	1.28018	-0.0385337	FALSE
ENSG00000272367.1	CTC-428H11.2	6886	0.000102354	0.000507123	0.250157	0.211627	-0.0385305	FALSE
ENSG00000248994.1	RP11-259O2.1	3345	8.09432e-06	5.26556e-05	0.180029	0.218551	0.0385224	FALSE
ENSG00000230499.1	AC108463.1	3093	4.26102e-07	3.70763e-06	0.089488	0.127999	0.0385108	FALSE
ENSG00000170846.11	AC093323.3	7083	1.36457e-05	8.42144e-05	0.740709	0.702217	-0.0384921	FALSE
ENSG00000260425.1	LA16c-316G12.2	3334	7.16884e-06	4.74429e-05	0.173169	0.211612	0.0384434	FALSE
ENSG00000272970.1	RP11-329B9.4	3795	0.000670083	0.0025962	0.133352	0.171763	0.0384107	FALSE
ENSG00000260992.1	DOCK9-AS2	6661	0.000795446	0.00300309	0.251922	0.213513	-0.0384088	FALSE
ENSG00000260121.1	RP5-1142A6.9	3370	1.06409e-05	6.73339e-05	0.280196	0.318603	0.0384068	FALSE
ENSG00000263004.1	RP11-166P13.3	6471	0.00365686	0.0113083	0.520575	0.482194	-0.0383805	FALSE
ENSG00000255108.1	AP006621.8	7682	8.31337e-09	1.01408e-07	0.171722	0.133349	-0.0383726	FALSE
ENSG00000246430.2	LINC00968	2705	2.34582e-09	3.18438e-08	0.0720992	0.110445	0.0383456	FALSE
ENSG00000226419.2	RP11-31F15.1	2232	1.36831e-12	3.07008e-11	0.142435	0.180739	0.0383042	FALSE
ENSG00000273033.1	RP11-67L2.2	3567	8.17608e-05	0.000416858	0.503545	0.541798	0.0382529	FALSE
ENSG00000272764.1	RP11-318E3.9	6889	9.9414e-05	0.000494255	0.192627	0.154385	-0.0382421	FALSE
ENSG00000271147.3	RP4-769N13.6	3173	1.12583e-06	9.0505e-06	0.248242	0.286465	0.0382231	FALSE
ENSG00000273474.1	RP11-295P9.12	6285	0.0135971	0.0346693	0.183082	0.144867	-0.038215	FALSE
ENSG00000272205.1	RP11-277B15.3	7497	1.00547e-07	9.97865e-07	0.117316	0.0791209	-0.0381954	FALSE
ENSG00000237686.2	RP5-1120P11.1	3720	0.000345714	0.0014577	0.296382	0.334541	0.0381588	FALSE
ENSG00000272449.1	RP3-395M20.12	6932	6.51284e-05	0.000341438	0.183382	0.145277	-0.0381051	FALSE
ENSG00000248079.2	DPH6-AS1	4086	0.0066209	0.0188334	0.247362	0.285378	0.0380167	FALSE
ENSG00000228126.1	LINC00568	3078	3.53779e-07	3.13716e-06	0.097969	0.135981	0.0380115	FALSE
ENSG00000267381.1	CTD-2086O20.3	7053	1.87951e-05	0.000112416	0.60585	0.567902	-0.0379477	FALSE
ENSG00000258959.1	RP11-1017G21.4	1623	1.55078e-17	8.32486e-16	0.0530358	0.0909017	0.0378659	FALSE
ENSG00000272894.1	RP5-1159O4.1	3874	0.00130332	0.00462987	0.302998	0.340863	0.0378651	FALSE
ENSG00000257410.1	RP11-2H8.2	3794	0.000664325	0.00257619	0.290889	0.328689	0.0377999	FALSE
ENSG00000226920.1	RP5-1068B5.3	6878	0.000110599	0.000544447	0.402604	0.364844	-0.0377601	FALSE
ENSG00000231964.1	RP11-67C2.2	6555	0.00190654	0.00647357	0.165985	0.128455	-0.0375305	FALSE
ENSG00000267138.1	AC005954.3	2824	1.26123e-08	1.48278e-07	0.0618902	0.0994202	0.03753	FALSE
ENSG00000203441.2	LINC00449	2123	2.06912e-13	5.28093e-12	0.0471962	0.0847204	0.0375242	FALSE
ENSG00000241886.1	RP11-242C19.2	2249	1.8264e-12	4.0215e-11	0.0519106	0.0894154	0.0375049	FALSE
ENSG00000225177.1	RP11-390P2.4	6664	0.000775348	0.00294089	0.313616	0.276119	-0.037497	FALSE
ENSG00000259054.1	AE000662.93	7677	8.91444e-09	1.07929e-07	0.0741918	0.0367145	-0.0374773	FALSE
ENSG00000250103.1	RP11-380D23.2	8763	9.48454e-17	4.41626e-15	0.0302759	-0.00720108	-0.037477	FALSE
ENSG00000237718.1	AC009095.4	1994	2.03424e-14	6.14576e-13	0.0405123	0.0779445	0.0374323	FALSE
ENSG00000235010.1	RP11-140A10.3	3168	1.06056e-06	8.58429e-06	0.104331	0.14176	0.037429	FALSE
ENSG00000269386.1	RAB11B-AS1	6330	0.0100574	0.0269283	0.470006	0.432585	-0.0374206	FALSE
ENSG00000261342.1	AC006538.1	6444	0.00447373	0.0134595	0.189439	0.152059	-0.0373805	FALSE
ENSG00000235106.4	LINC00094	3568	8.25681e-05	0.00042015	0.383287	0.420665	0.0373783	FALSE
ENSG00000088970.11	PLK1S1	3860	0.00116113	0.00419589	0.745892	0.783263	0.0373704	FALSE
ENSG00000272565.1	RP11-485G4.2	3182	1.25316e-06	9.93884e-06	0.443766	0.481117	0.0373512	FALSE
ENSG00000228060.1	RP11-69E11.8	2260	2.19978e-12	4.78684e-11	0.0541453	0.091493	0.0373477	FALSE
ENSG00000260805.1	RP11-61J19.4	7138	7.49301e-06	4.92371e-05	0.190788	0.153456	-0.0373325	FALSE
ENSG00000251141.1	RP11-53O19.1	3878	0.0013468	0.00476739	0.340275	0.377581	0.0373054	FALSE
ENSG00000257740.1	RP11-977G19.12	3119	5.86528e-07	4.96714e-06	0.211028	0.248298	0.0372694	FALSE
ENSG00000238164.2	RP3-395M20.8	3321	6.20538e-06	4.18557e-05	0.226734	0.263929	0.0371949	FALSE
ENSG00000262691.1	CTC-277H1.7	2291	3.70253e-12	7.79572e-11	0.0862849	0.123415	0.0371296	FALSE
ENSG00000260248.1	RP11-143K11.1	6484	0.00331411	0.0103819	0.127426	0.0903006	-0.037125	FALSE
ENSG00000233098.4	RP11-344E13.3	2790	7.86107e-09	9.67075e-08	0.0596994	0.0968147	0.0371152	FALSE
ENSG00000237857.2	RP11-435O5.2	7097	1.17326e-05	7.35962e-05	0.216142	0.179045	-0.0370971	FALSE
ENSG00000230487.3	PSMG3-AS1	3919	0.00187637	0.00638614	0.332523	0.369608	0.0370841	FALSE
ENSG00000231437.3	RP11-88H9.2	7398	3.53779e-07	3.13716e-06	0.145489	0.108444	-0.0370459	FALSE
ENSG00000271889.1	RP11-493E12.1	2977	9.79703e-08	9.73782e-07	0.108005	0.145031	0.0370267	FALSE
ENSG00000266936.1	CTC-215O4.4	2874	2.49913e-08	2.77727e-07	0.0347348	0.0717523	0.0370175	FALSE
ENSG00000248256.1	OCIAD1-AS1	6600	0.0013249	0.0047001	0.423525	0.386534	-0.0369903	FALSE
ENSG00000257702.3	LBX2-AS1	7204	3.57258e-06	2.54449e-05	0.331229	0.294246	-0.0369825	FALSE
ENSG00000255434.1	CTD-2530H12.8	2664	1.29087e-09	1.83878e-08	0.0748152	0.111788	0.0369726	FALSE
ENSG00000261879.1	RP11-333E1.1	3506	4.44537e-05	0.00024285	0.26123	0.298199	0.0369686	FALSE
ENSG00000273245.1	RP11-434P11.2	2440	4.20297e-11	7.57293e-10	0.0542818	0.0912452	0.0369634	FALSE
ENSG00000263624.1	RP11-45M22.3	1981	1.6021e-14	4.95543e-13	0.0348006	0.071694	0.0368934	FALSE
ENSG00000226824.2	RP4-756H11.3	3738	0.000406316	0.00167676	0.223887	0.260757	0.0368692	FALSE
ENSG00000254554.1	RP11-351I24.1	3014	1.57816e-07	1.50307e-06	0.0926174	0.129484	0.0368667	FALSE
ENSG00000228906.1	RP13-216E22.4	3424	1.89952e-05	0.000113561	0.205089	0.241954	0.0368649	FALSE
ENSG00000272468.1	RP1-86C11.7	6919	7.40882e-05	0.000382392	0.149217	0.112387	-0.0368297	FALSE
ENSG00000228536.1	RP11-392O17.1	6606	0.00126114	0.00449847	0.138069	0.101252	-0.0368172	FALSE
ENSG00000228010.1	AC073343.13	2180	5.60169e-13	1.34018e-11	0.0769405	0.113749	0.0368084	FALSE
ENSG00000251576.1	RP11-536I6.1	3280	3.91302e-06	2.75822e-05	0.0455422	0.0823257	0.0367835	FALSE
ENSG00000272853.1	RP11-398C13.6	7446	1.93506e-07	1.80982e-06	0.195731	0.158956	-0.0367754	FALSE
ENSG00000178947.8	LINC00086	6752	0.000358401	0.00150339	0.254672	0.217902	-0.0367705	FALSE
ENSG00000228028.2	AC069257.8	2445	4.5504e-11	8.14246e-10	0.0254365	0.0621861	0.0367496	FALSE
ENSG00000272768.1	RP4-673M15.1	3391	1.33552e-05	8.26181e-05	0.224355	0.261069	0.0367139	FALSE
ENSG00000244998.1	CTD-3064M3.4	6337	0.00958769	0.0258357	0.154502	0.117796	-0.0367054	FALSE
ENSG00000237234.2	RP1-142L7.5	3322	6.27486e-06	4.22804e-05	0.0804393	0.117115	0.0366761	FALSE
ENSG00000268649.2	MIR296	7559	4.45151e-08	4.72464e-07	0.106025	0.0693514	-0.0366732	FALSE
ENSG00000259668.1	RP11-707P17.2	2907	3.89572e-08	4.17225e-07	0.0938148	0.130439	0.0366239	FALSE
ENSG00000267092.1	CTB-25B13.9	3487	3.66209e-05	0.000204006	0.128916	0.165495	0.0365791	FALSE
ENSG00000260941.1	LINC00622	6440	0.00460791	0.0138025	0.379451	0.342881	-0.0365696	FALSE
ENSG00000258260.1	RP11-977G19.14	6678	0.000687636	0.00265786	0.134383	0.0978324	-0.0365503	FALSE
ENSG00000257543.1	RP11-321F8.4	6557	0.00187637	0.00638614	0.248011	0.211478	-0.0365327	FALSE
ENSG00000271228.1	CTC-336P14.1	6689	0.000625289	0.00244599	0.343916	0.307473	-0.0364422	FALSE
ENSG00000250994.1	AC005355.1	3075	3.4081e-07	3.03875e-06	0.111412	0.147853	0.0364405	FALSE
ENSG00000271579.1	RP11-116D17.3	6462	0.0039127	0.0119938	0.238253	0.201816	-0.0364365	FALSE
ENSG00000264932.2	Y_RNA	1803	5.5486e-16	2.2956e-14	0.0218366	0.0582382	0.0364016	FALSE
ENSG00000266897.1	AC005546.2	2164	4.24312e-13	1.03809e-11	0.0273301	0.0637067	0.0363766	FALSE
ENSG00000261211.1	RP1-80N2.3	3146	8.142e-07	6.76296e-06	0.151692	0.18806	0.0363684	FALSE
ENSG00000240996.1	RP11-80H5.7	2718	2.82956e-09	3.78177e-08	0.060942	0.0972779	0.0363359	FALSE
ENSG00000229874.2	RP11-312O7.2	2504	1.14975e-10	1.94738e-09	0.0745619	0.110869	0.0363072	FALSE
ENSG00000228888.1	RP4-764O22.2	3396	1.40927e-05	8.65619e-05	0.108726	0.145024	0.0362983	FALSE
ENSG00000272301.1	RP11-111M22.4	6217	0.0210334	0.0499715	0.268958	0.232718	-0.0362403	FALSE
ENSG00000245156.1	RP11-867G23.3	1721	1.11171e-16	5.04971e-15	0.0753572	0.111573	0.0362157	FALSE
ENSG00000231242.1	RP11-87H9.3	3946	0.0023232	0.00766982	0.232884	0.269047	0.0361632	FALSE
ENSG00000237773.1	AC003075.4	6337	0.00958769	0.0258357	0.165864	0.129714	-0.0361503	FALSE
ENSG00000272950.1	RP11-307C18.1	6240	0.0181952	0.0442648	0.141797	0.105668	-0.0361293	FALSE
ENSG00000273454.1	RP11-797D24.3	2683	1.70447e-09	2.37839e-08	0.074717	0.110846	0.0361291	FALSE
ENSG00000226167.1	AP4B1-AS1	2562	2.80747e-10	4.44236e-09	0.11745	0.153564	0.0361134	FALSE
ENSG00000272752.1	STAG3L5P-PVRIG2P-PILRB	7751	3.12895e-09	4.15201e-08	0.146694	0.110592	-0.036102	FALSE
ENSG00000253838.1	RP11-44K6.2	4115	0.00812215	0.02245	0.0867618	0.122823	0.0360616	FALSE
ENSG00000160336.10	ZNF761	3233	2.28109e-06	1.70015e-05	0.437446	0.473482	0.036036	FALSE
ENSG00000272148.1	RP11-195B17.1	3460	2.77123e-05	0.000159297	0.258535	0.294561	0.0360261	FALSE
ENSG00000232803.1	RP11-93B14.5	4145	0.00998909	0.0267563	0.156599	0.192564	0.0359652	FALSE
ENSG00000260160.1	CTC-471J1.2	6767	0.000312958	0.0013365	0.333223	0.297275	-0.0359475	FALSE
ENSG00000270933.1	CTD-2227E11.1	7011	2.91889e-05	0.000166752	0.135871	0.0999543	-0.0359168	FALSE
ENSG00000227637.1	RP11-242O24.5	3985	0.00314192	0.00994075	0.160053	0.195948	0.0358949	FALSE
ENSG00000260833.2	AC124789.1	7141	7.24861e-06	4.78976e-05	0.146793	0.11091	-0.0358832	FALSE
ENSG00000253649.1	PRSS51	1862	1.7244e-15	6.40046e-14	0.0480545	0.0839011	0.0358467	FALSE
ENSG00000258136.1	RP11-864J10.4	1817	7.27422e-16	2.92568e-14	0.0425238	0.0783699	0.0358462	FALSE
ENSG00000235423.4	RP11-282O18.3	3006	1.42447e-07	1.37586e-06	0.190835	0.226663	0.0358276	FALSE
ENSG00000272343.1	RP11-140I16.3	6662	0.000788694	0.00298193	0.309717	0.273895	-0.0358228	FALSE
ENSG00000246985.3	SOCS2-AS1	3646	0.000174807	0.000813075	0.234897	0.270673	0.0357761	FALSE
ENSG00000253263.1	KB-1507C5.3	2196	7.38493e-13	1.7224e-11	0.0433334	0.0791072	0.0357738	FALSE
ENSG00000233894.1	RP4-650F12.2	3929	0.00203174	0.00683083	0.234088	0.269809	0.0357216	FALSE
ENSG00000267776.1	AC006116.24	3183	1.26814e-06	1.0027e-05	0.163993	0.199691	0.0356977	FALSE
ENSG00000227603.1	RP11-165J3.6	3694	0.000272953	0.00118474	0.25786	0.293516	0.0356556	FALSE
ENSG00000260711.1	RP11-747H7.3	6766	0.000315811	0.00134736	0.161916	0.126299	-0.035617	FALSE
ENSG00000223797.1	ENTPD3-AS1	7171	5.18901e-06	3.56858e-05	0.256609	0.221023	-0.0355853	FALSE
ENSG00000203865.5	ATP1A1OS	3511	4.67651e-05	0.000253664	0.252267	0.287836	0.0355692	FALSE
ENSG00000238123.1	MID1IP1-AS1	3947	0.00234149	0.0077145	0.24739	0.282959	0.0355681	FALSE
ENSG00000265490.1	RP11-806L2.6	3086	3.90734e-07	3.4205e-06	0.0277134	0.0632796	0.0355662	FALSE
ENSG00000271380.1	RP11-307C12.12	7080	1.40927e-05	8.65619e-05	0.210801	0.175254	-0.0355466	FALSE
ENSG00000237781.2	RP11-54A4.2	3934	0.00211378	0.00706459	0.307318	0.342719	0.0354014	FALSE
ENSG00000223462.2	RP11-285G1.9	2536	1.8858e-10	3.09715e-09	0.0322247	0.067624	0.0353992	FALSE
ENSG00000257222.1	RP11-554E23.4	7412	2.97071e-07	2.69689e-06	0.116359	0.0809953	-0.035364	FALSE
ENSG00000269918.1	AF131215.9	6655	0.000837103	0.00313576	0.299367	0.264005	-0.0353621	FALSE
ENSG00000256250.1	RP11-989F5.1	3060	2.82553e-07	2.57408e-06	0.036594	0.0718468	0.0352528	FALSE
ENSG00000253930.1	RP11-1149O23.2	3652	0.000184943	0.000854713	0.160932	0.196072	0.0351401	FALSE
ENSG00000225873.1	LINC00694	6760	0.000333448	0.00141148	0.152759	0.117626	-0.0351334	FALSE
ENSG00000262227.1	RP5-1050D4.5	3628	0.000147444	0.000701883	0.162136	0.197203	0.0350673	FALSE
ENSG00000233250.1	RP3-339A18.6	6386	0.00681193	0.0193049	0.328549	0.293616	-0.034933	FALSE
ENSG00000234230.1	ZFX-AS1	2402	2.2881e-11	4.34572e-10	0.0428881	0.0778189	0.0349308	FALSE
ENSG00000268583.1	CTC-453G23.8	3270	3.49202e-06	2.49669e-05	0.110244	0.145165	0.0349207	FALSE
ENSG00000260448.1	RP11-449H11.1	3642	0.000168342	0.000788654	0.351723	0.386634	0.034911	FALSE
ENSG00000234171.1	AC108488.3	6322	0.0106193	0.0282347	0.585985	0.551082	-0.0349027	FALSE
ENSG00000230454.1	U73166.2	2517	1.40668e-10	2.35796e-09	0.116322	0.151219	0.0348979	FALSE
ENSG00000265743.1	RP11-848P1.3	6363	0.00800959	0.022205	0.341078	0.306207	-0.0348714	FALSE
ENSG00000227285.1	RP3-327A19.5	3671	0.000220807	0.000991533	0.324562	0.359393	0.0348319	FALSE
ENSG00000273449.1	RP11-218F10.3	6825	0.000183216	0.000848241	0.189377	0.154559	-0.0348177	FALSE
ENSG00000259877.1	RP11-46C24.7	4204	0.0148064	0.0373495	0.437991	0.472807	0.0348163	FALSE
ENSG00000273391.1	RP11-634H22.1	7036	2.24862e-05	0.000132781	0.19362	0.158833	-0.0347876	FALSE
ENSG00000273064.1	RP11-474G23.3	7779	2.08924e-09	2.86301e-08	0.105309	0.0705693	-0.0347401	FALSE
ENSG00000234327.3	AC012146.7	6937	6.19636e-05	0.000327223	0.600881	0.566188	-0.0346925	FALSE
ENSG00000265511.1	RP11-524F11.1	6780	0.000277995	0.00120221	0.330613	0.295921	-0.0346922	FALSE
ENSG00000231652.2	RP11-553A21.3	2803	9.42551e-09	1.13377e-07	0.0624444	0.0970221	0.0345777	FALSE
ENSG00000249572.1	CTD-2203K17.1	3688	0.000258336	0.00112922	0.131749	0.16631	0.0345609	FALSE
ENSG00000268047.1	AC018766.6	3452	2.54965e-05	0.000147868	0.172247	0.206804	0.0345572	FALSE
ENSG00000230844.2	ZNF674-AS1	6620	0.00112322	0.00407249	0.426476	0.391928	-0.0345484	FALSE
ENSG00000268836.1	LA16c-OS12.2	7019	2.68608e-05	0.000154882	0.149774	0.115233	-0.0345402	FALSE
ENSG00000272375.1	RP11-51J9.6	6843	0.00015461	0.000731175	0.279398	0.244859	-0.0345392	FALSE
ENSG00000235994.4	RP3-470B24.5	6262	0.0158002	0.0394503	0.127465	0.0929671	-0.0344979	FALSE
ENSG00000204791.4	CTD-3065J16.6	2889	3.06015e-08	3.34633e-07	0.129156	0.163651	0.0344943	FALSE
ENSG00000204837.2	RP11-204M4.2	4093	0.00695843	0.0196387	0.360708	0.395191	0.0344834	FALSE
ENSG00000189316.3	RP11-797H7.5	3352	8.74159e-06	5.64704e-05	0.069478	0.103949	0.0344715	FALSE
ENSG00000247400.3	DNAJC3-AS1	3888	0.00146144	0.00512015	0.309575	0.344023	0.0344477	FALSE
ENSG00000242687.2	AC004893.11	2832	1.40835e-08	1.64383e-07	0.247874	0.282311	0.0344369	FALSE
ENSG00000256025.1	CACNA1C-AS4	3540	6.25846e-05	0.000329832	0.151121	0.185533	0.0344121	FALSE
ENSG00000235641.3	LINC00484	2357	1.10237e-11	2.16327e-10	0.0437596	0.0780818	0.0343222	FALSE
ENSG00000223571.1	DHRSX-IT1	3271	3.53208e-06	2.52256e-05	0.134523	0.168794	0.0342706	FALSE
ENSG00000250116.2	RP11-417F21.1	3490	3.77638e-05	0.000209654	0.168485	0.202748	0.0342633	FALSE
ENSG00000272293.1	RP11-91J19.3	6968	4.5365e-05	0.000246998	0.168516	0.134254	-0.0342621	FALSE
ENSG00000248103.1	CTC-338M12.9	1652	2.79302e-17	1.45137e-15	0.0210768	0.0552783	0.0342015	FALSE
ENSG00000246067.3	RAB30-AS1	6658	0.000816028	0.00306742	0.48876	0.454566	-0.0341944	FALSE
ENSG00000203472.3	RP11-77K12.4	3962	0.00263202	0.00850772	0.0923406	0.126531	0.0341906	FALSE
ENSG00000269148.1	AC092301.3	2430	3.5842e-11	6.55808e-10	0.0746024	0.108769	0.0341669	FALSE
ENSG00000272065.1	U91328.20	6733	0.000424833	0.00174321	0.153353	0.119186	-0.0341665	FALSE
ENSG00000230798.1	RP4-792G4.2	7549	5.08384e-08	5.3477e-07	0.101914	0.0677486	-0.0341649	FALSE
ENSG00000263982.1	RP11-504I13.3	2433	3.75982e-11	6.84086e-10	0.0360229	0.0701609	0.0341381	FALSE
ENSG00000259792.1	RP11-114H24.6	7737	3.82306e-09	4.99651e-08	0.081265	0.0471394	-0.0341256	FALSE
ENSG00000258210.1	RP11-478C19.2	2427	3.41662e-11	6.2958e-10	0.0815346	0.115636	0.034101	FALSE
ENSG00000272345.1	RP1-30M3.5	7398	3.53779e-07	3.13716e-06	0.199869	0.165822	-0.0340476	FALSE
ENSG00000259376.1	RP11-505E24.3	8023	5.16554e-11	9.14244e-10	0.0834854	0.0494388	-0.0340467	FALSE
ENSG00000261431.1	RP4-616B8.4	7151	6.48779e-06	4.35121e-05	0.0807132	0.0466674	-0.0340458	FALSE
ENSG00000231651.1	DLG3-AS1	2718	2.82956e-09	3.78177e-08	0.0437214	0.0777622	0.0340408	FALSE
ENSG00000263089.1	RP11-166P13.4	1485	8.85366e-19	6.28513e-17	0.0233875	0.0574102	0.0340227	FALSE
ENSG00000273081.1	RP4-813F11.4	3553	7.12141e-05	0.000369614	0.201512	0.235532	0.0340208	FALSE
ENSG00000260796.1	RP11-1348G14.5	2551	2.37353e-10	3.80673e-09	0.0548376	0.088855	0.0340174	FALSE
ENSG00000249685.1	RP11-360F5.3	3508	4.5365e-05	0.000246998	0.132799	0.16671	0.0339112	FALSE
ENSG00000259118.1	RP11-840I19.3	1670	4.01484e-17	1.99834e-15	0.0274181	0.0612865	0.0338684	FALSE
ENSG00000270031.1	RP3-426I6.6	3750	0.000452084	0.00184107	0.166648	0.200509	0.0338612	FALSE
ENSG00000272182.1	RP11-802O23.3	7395	3.67223e-07	3.23869e-06	0.137591	0.103748	-0.0338425	FALSE
ENSG00000263350.1	RP11-13N13.2	7153	6.34508e-06	4.26651e-05	0.185897	0.152081	-0.0338161	FALSE
ENSG00000253671.1	RP11-806O11.1	3956	0.00251206	0.00816468	0.17839	0.212195	0.0338049	FALSE
ENSG00000270040.1	RP11-416A14.1	6611	0.00121018	0.00434534	0.0926793	0.0588957	-0.0337836	FALSE
ENSG00000250312.2	ZNF718	3368	1.04119e-05	6.60131e-05	0.24152	0.275284	0.0337636	FALSE
ENSG00000259901.1	RP5-991G20.4	2756	4.86909e-09	6.25043e-08	0.126649	0.16041	0.033761	FALSE
ENSG00000228878.3	AC007551.3	2757	4.93862e-09	6.32094e-08	0.131768	0.165519	0.0337515	FALSE
ENSG00000273375.1	RP11-803P9.1	6728	0.000444136	0.00181553	0.148272	0.114528	-0.0337444	FALSE
ENSG00000263050.1	RP11-667K14.3	4234	0.0179651	0.0438116	0.396888	0.430615	0.0337264	FALSE
ENSG00000244945.1	RP11-1379J22.2	3084	3.8116e-07	3.35478e-06	0.166803	0.200525	0.0337217	FALSE
ENSG00000234252.1	AC007308.6	1045	4.77502e-23	9.1224e-21	0.02213	0.0558492	0.0337192	FALSE
ENSG00000226101.1	AC007461.2	2652	1.08195e-09	1.56347e-08	0.0628362	0.0965497	0.0337136	FALSE
ENSG00000240050.1	RP1-93H18.1	1832	9.71118e-16	3.77719e-14	0.058234	0.0919117	0.0336777	FALSE
ENSG00000224086.3	LL22NC03-86G7.1	4127	0.00882779	0.0240473	0.208835	0.242483	0.0336482	FALSE
ENSG00000233244.2	CYP4F59P	7251	2.07844e-06	1.56165e-05	0.0960861	0.0624474	-0.0336387	FALSE
ENSG00000273216.1	AC002059.10	6804	0.000222865	0.000999392	0.120421	0.086829	-0.0335918	FALSE
ENSG00000232093.1	RP11-307C12.11	7397	3.58207e-07	3.16777e-06	0.110474	0.0768959	-0.0335784	FALSE
ENSG00000273284.1	RP11-888D10.4	6934	6.38445e-05	0.000335248	0.173326	0.139796	-0.0335308	FALSE
ENSG00000231632.1	RP11-82L18.4	2696	2.05916e-09	2.83074e-08	0.036973	0.0704748	0.0335018	FALSE
ENSG00000272037.1	KB-431C1.5	3729	0.000374872	0.00156339	0.194824	0.228322	0.0334987	FALSE
ENSG00000271335.1	RP11-324I22.4	6288	0.0133307	0.0341375	0.40045	0.366998	-0.0334517	FALSE
ENSG00000223546.2	LINC00630	1636	2.01996e-17	1.0624e-15	0.0897275	0.123128	0.0334007	FALSE
ENSG00000259314.1	CTD-3065B20.3	1615	1.31737e-17	7.25166e-16	0.0377111	0.0710997	0.0333886	FALSE
ENSG00000267193.1	RP11-116O18.3	2376	1.50251e-11	2.91331e-10	0.027553	0.0609394	0.0333864	FALSE
ENSG00000258696.1	CTD-2058B24.3	6251	0.0169606	0.0418094	0.165106	0.131738	-0.0333683	FALSE
ENSG00000259894.1	RP11-697E2.4	6729	0.000440211	0.00180176	0.138839	0.105484	-0.0333552	FALSE
ENSG00000270178.1	RP11-494H4.3	6426	0.0051067	0.0150844	0.13753	0.104184	-0.033346	FALSE
ENSG00000263327.2	TAPT1-AS1	3290	4.38244e-06	3.0494e-05	0.183595	0.216845	0.0332497	FALSE
ENSG00000260095.1	RP11-715J22.3	7069	1.58542e-05	9.63792e-05	0.120723	0.0875113	-0.0332113	FALSE
ENSG00000261305.1	RP4-584D14.7	3656	0.000192005	0.00088108	0.112975	0.146167	0.0331917	FALSE
ENSG00000272360.1	RP11-359I18.5	6655	0.000837103	0.00313576	0.157112	0.123927	-0.0331849	FALSE
ENSG00000272017.1	RP1-199J3.7	6751	0.00036164	0.00151502	0.193057	0.159877	-0.03318	FALSE
ENSG00000223930.1	RP11-33A14.1	4201	0.0145192	0.0367178	0.146372	0.17954	0.033168	FALSE
ENSG00000247728.2	RP11-932O9.7	3375	1.12348e-05	7.08846e-05	0.146347	0.179504	0.0331571	FALSE
ENSG00000196951.6	RP11-425I13.3	7200	3.73909e-06	2.64711e-05	0.265056	0.231948	-0.0331081	FALSE
ENSG00000260536.1	RP5-1085F17.4	3073	3.3242e-07	2.97826e-06	0.0541305	0.087233	0.0331025	FALSE
ENSG00000231312.2	AC007246.3	2996	1.25262e-07	1.22814e-06	0.258235	0.29131	0.0330755	FALSE
ENSG00000260118.1	RP6-201G10.2	6314	0.0112089	0.0295603	0.141093	0.108027	-0.0330662	FALSE
ENSG00000259362.2	RP11-307C19.1	3793	0.000658613	0.00255633	0.10556	0.138615	0.0330548	FALSE
ENSG00000272112.1	CTB-113P19.5	6807	0.000216745	0.000975992	0.152559	0.119525	-0.033034	FALSE
ENSG00000234584.1	AC019186.1	7972	1.14975e-10	1.94738e-09	0.0691244	0.0361462	-0.0329781	FALSE
ENSG00000237853.2	RP5-833A20.1	7757	2.87055e-09	3.83262e-08	0.0823888	0.0494107	-0.0329781	FALSE
ENSG00000179136.2	LINC00670	3464	2.88877e-05	0.000165104	0.0862312	0.119199	0.0329678	FALSE
ENSG00000240710.1	RP11-430C7.4	2134	2.51106e-13	6.30972e-12	0.0286129	0.0615396	0.0329266	FALSE
ENSG00000236423.1	RP13-15E13.1	6990	3.62473e-05	0.000202098	0.085951	0.0531103	-0.0328407	FALSE
ENSG00000225278.3	RP11-782C8.5	3876	0.0013249	0.0047001	0.13501	0.1678	0.0327902	FALSE
ENSG00000262454.1	RP11-65J21.3	4225	0.0169606	0.0418094	0.490256	0.523035	0.032779	FALSE
ENSG00000247092.2	SNHG10	7228	2.71331e-06	1.99145e-05	0.360244	0.327491	-0.0327536	FALSE
ENSG00000253576.1	GS1-5L10.1	3033	2.01015e-07	1.87465e-06	0.0264746	0.0591839	0.0327094	FALSE
ENSG00000269288.1	CTD-2245F17.6	2757	4.93862e-09	6.32094e-08	0.0474385	0.0801359	0.0326974	FALSE
ENSG00000266538.1	RP11-385D13.3	2893	3.22929e-08	3.5106e-07	0.0265231	0.0592194	0.0326963	FALSE
ENSG00000237502.2	RP1-12G14.6	1671	4.09639e-17	2.02343e-15	0.0234784	0.0561735	0.0326951	FALSE
ENSG00000258400.1	RP11-831F12.2	2318	5.80209e-12	1.19264e-10	0.0352193	0.0679132	0.0326938	FALSE
ENSG00000272508.1	RP11-96C23.14	2432	3.70036e-11	6.74213e-10	0.0714999	0.104159	0.0326587	FALSE
ENSG00000261505.1	LA16c-358B7.3	3227	2.12742e-06	1.59569e-05	0.249442	0.2821	0.0326577	FALSE
ENSG00000271843.1	RP11-245J9.5	3280	3.91302e-06	2.75822e-05	0.172397	0.205034	0.0326375	FALSE
ENSG00000233251.3	AC007743.1	4181	0.0127271	0.0328051	0.401543	0.43416	0.0326162	FALSE
ENSG00000234494.3	AC003665.1	2699	2.15069e-09	2.94102e-08	0.143964	0.176566	0.0326028	FALSE
ENSG00000258317.1	RP11-603J24.5	1796	4.84403e-16	2.01695e-14	0.0413963	0.0739598	0.0325635	FALSE
ENSG00000226239.1	RP1-310O13.7	3668	0.000214741	0.000968981	0.231216	0.263775	0.0325582	FALSE
ENSG00000270504.1	RP11-420L9.5	6594	0.00139162	0.00490466	0.28679	0.254272	-0.0325183	FALSE
ENSG00000261096.1	RP11-690I21.2	1098	1.65045e-22	2.7093e-20	0.0174333	0.049938	0.0325047	FALSE
ENSG00000255471.1	RP11-736K20.5	4079	0.00629817	0.0180378	0.30369	0.336194	0.0325036	FALSE
ENSG00000261597.1	RP11-353B9.1	3828	0.000888255	0.00331114	0.323032	0.355483	0.0324505	FALSE
ENSG00000272944.1	CTD-2308L22.1	4018	0.00403154	0.0123087	0.148618	0.181056	0.0324376	FALSE
ENSG00000271945.1	RP11-354K4.2	7068	1.60244e-05	9.7277e-05	0.0656929	0.0332668	-0.0324261	FALSE
ENSG00000239552.2	HOXB-AS2	3206	1.6641e-06	1.28527e-05	0.0225604	0.054933	0.0323726	FALSE
ENSG00000263393.1	RP11-53I6.4	2915	4.33453e-08	4.61179e-07	0.0634347	0.0957957	0.032361	FALSE
ENSG00000273308.1	RP11-496H1.2	3534	5.89447e-05	0.000312934	0.120399	0.152752	0.0323531	FALSE
ENSG00000214922.5	HLA-F-AS1	3680	0.000239986	0.00106332	0.246753	0.27908	0.0323272	FALSE
ENSG00000268081.1	RP11-678G14.2	3091	4.15693e-07	3.62921e-06	0.0846819	0.117006	0.0323245	FALSE
ENSG00000271855.1	RP11-214N9.1	7157	6.06863e-06	4.10826e-05	0.14035	0.108051	-0.0322989	FALSE
ENSG00000272491.1	RP5-1024N4.4	6677	0.000693582	0.00267527	0.173196	0.140898	-0.0322977	FALSE
ENSG00000270000.1	RP3-449M8.9	6956	5.12156e-05	0.000275276	0.0907187	0.058433	-0.0322857	FALSE
ENSG00000233654.1	AC093388.3	6566	0.00174594	0.00598774	0.324363	0.2921	-0.0322626	FALSE
ENSG00000231851.1	AC104655.2	6544	0.0020806	0.00697706	0.310774	0.278531	-0.0322436	FALSE
ENSG00000206567.5	AC022007.5	6654	0.000844239	0.00315884	0.229725	0.197495	-0.0322304	FALSE
ENSG00000254731.1	CTD-2005H7.1	3069	3.16235e-07	2.85094e-06	0.070357	0.102585	0.0322282	FALSE
ENSG00000227006.1	RP5-956O18.2	1532	2.37525e-18	1.53517e-16	0.0203505	0.0525786	0.0322282	FALSE
ENSG00000269913.1	CTC-1337H24.1	6619	0.00113259	0.00410531	0.166245	0.13404	-0.0322053	FALSE
ENSG00000230303.1	RP11-213G2.2	2620	6.73101e-10	9.97064e-09	0.063111	0.0952894	0.0321784	FALSE
ENSG00000264456.1	RP11-848P1.2	6845	0.000151705	0.000718221	0.251803	0.219639	-0.0321639	FALSE
ENSG00000232807.2	RP11-536K7.3	7256	1.96069e-06	1.48003e-05	0.266356	0.234199	-0.0321566	FALSE
ENSG00000259804.1	CTD-2012K14.7	2061	6.86359e-14	1.88909e-12	0.0491467	0.081292	0.0321452	FALSE
ENSG00000229272.1	RP11-498J9.2	3487	3.66209e-05	0.000204006	0.061781	0.0939207	0.0321397	FALSE
ENSG00000260661.1	RP11-152L20.3	1596	8.92985e-18	5.08806e-16	0.0194179	0.051498	0.03208	FALSE
ENSG00000257831.1	RP11-596D21.1	1815	6.99865e-16	2.82359e-14	0.0405335	0.0725818	0.0320483	FALSE
ENSG00000226891.2	RP11-182I10.3	3075	3.4081e-07	3.03875e-06	0.101843	0.133868	0.0320249	FALSE
ENSG00000272540.1	XXbac-BPG252P9.9	6823	0.000186685	0.000860927	0.190378	0.158361	-0.0320173	FALSE
ENSG00000224958.1	PGM5-AS1	6489	0.00319027	0.0100667	0.376839	0.344829	-0.03201	FALSE
ENSG00000271384.1	RP11-435O5.7	7312	1.01099e-06	8.22403e-06	0.0933426	0.0613858	-0.0319568	FALSE
ENSG00000228886.1	RP11-290D2.3	2857	1.98368e-08	2.25459e-07	0.0377598	0.0697081	0.0319483	FALSE
ENSG00000254154.4	RP4-798P15.3	2280	3.07981e-12	6.54825e-11	0.0565355	0.0884541	0.0319186	FALSE
ENSG00000232034.1	AC092168.2	2330	7.07514e-12	1.42944e-10	0.0359245	0.0678058	0.0318813	FALSE
ENSG00000254905.1	RP11-712L6.7	3017	1.63982e-07	1.55383e-06	0.0480356	0.0799164	0.0318808	FALSE
ENSG00000272040.1	CTC-366B18.4	6779	0.000280549	0.00121204	0.334184	0.302306	-0.0318783	FALSE
ENSG00000265399.1	RP13-270P17.2	3290	4.38244e-06	3.0494e-05	0.264337	0.296212	0.0318754	FALSE
ENSG00000231160.5	RP11-617D20.1	3636	0.000159066	0.000749247	0.267864	0.299703	0.0318396	FALSE
ENSG00000254099.1	AC005740.5	3399	1.45537e-05	8.88889e-05	0.0756563	0.107479	0.0318227	FALSE
ENSG00000272842.1	RP11-513M16.7	3967	0.00273595	0.00881298	0.282832	0.314586	0.0317534	FALSE
ENSG00000264469.1	RP11-173M1.8	6394	0.00643471	0.018356	0.436754	0.405	-0.0317534	FALSE
ENSG00000272696.1	RP11-339B21.13	6700	0.000568235	0.00225197	0.259198	0.227513	-0.031685	FALSE
ENSG00000253852.1	CTB-140J7.2	3469	3.04237e-05	0.000172742	0.126656	0.158329	0.0316737	FALSE
ENSG00000228554.1	AC004837.5	3306	5.24756e-06	3.60502e-05	0.0574517	0.0891216	0.0316699	FALSE
ENSG00000254362.1	RP11-14I17.3	2743	4.0475e-09	5.26864e-08	0.030953	0.0625785	0.0316255	FALSE
ENSG00000215022.3	RP1-257A7.4	2367	1.29783e-11	2.53536e-10	0.101855	0.133477	0.0316216	FALSE
ENSG00000229951.1	AC104695.3	7589	2.97883e-08	3.2629e-07	0.0511753	0.0195588	-0.0316165	FALSE
ENSG00000259605.3	AC074212.5	6889	9.9414e-05	0.000494255	0.17592	0.144313	-0.0316069	FALSE
ENSG00000269349.1	CTD-3099C6.5	2190	6.65897e-13	1.57285e-11	0.0349874	0.0665832	0.0315958	FALSE
ENSG00000261613.2	RP11-20I23.13	6373	0.00746744	0.0208847	0.440481	0.408893	-0.0315873	FALSE
ENSG00000251391.4	RP11-305P14.1	3499	4.13992e-05	0.000227792	0.0727091	0.104179	0.03147	FALSE
ENSG00000238279.1	BX470102.3	6503	0.00286562	0.00918058	0.161617	0.130161	-0.0314562	FALSE
ENSG00000267192.1	AC006116.12	3197	1.49674e-06	1.16432e-05	0.0859142	0.117322	0.0314073	FALSE
ENSG00000227542.1	AC092614.2	3012	1.53829e-07	1.46833e-06	0.119664	0.151047	0.0313832	FALSE
ENSG00000266993.1	RP4-657D16.3	2895	3.31723e-08	3.59717e-07	0.181835	0.213182	0.0313475	FALSE
ENSG00000271420.1	RP5-1057J7.7	6707	0.000534494	0.00213913	0.15044	0.119095	-0.0313457	FALSE
ENSG00000271914.1	RP4-789D17.5	6487	0.00323929	0.0101893	0.168733	0.137427	-0.0313059	FALSE
ENSG00000270101.1	RP11-24B19.3	6904	8.58731e-05	0.000434753	0.625248	0.593947	-0.0313008	FALSE
ENSG00000251455.1	RP11-164P12.3	2053	5.9436e-14	1.65339e-12	0.0557524	0.0870515	0.0312991	FALSE
ENSG00000267219.1	AC010504.2	3681	0.000242211	0.00107172	0.194217	0.225492	0.0312749	FALSE
ENSG00000251187.1	CTC-459M5.2	1739	1.58717e-16	7.08555e-15	0.0330084	0.0642738	0.0312654	FALSE
ENSG00000261049.2	RP11-357N13.1	2595	4.62767e-10	6.99047e-09	0.0278308	0.059083	0.0312521	FALSE
ENSG00000235790.3	RP11-73M7.6	2978	9.92505e-08	9.85752e-07	0.108933	0.140168	0.0312351	FALSE
ENSG00000261773.1	WI2-89031B12.1	7893	3.8613e-10	5.92933e-09	0.0743247	0.0431161	-0.0312086	FALSE
ENSG00000261655.1	CTD-3064M3.3	6606	0.00126114	0.00449847	0.319746	0.288589	-0.0311566	FALSE
ENSG00000228486.5	AC017099.3	3009	1.48032e-07	1.4203e-06	0.203763	0.234891	0.0311284	FALSE
ENSG00000233901.1	RP11-65J3.1	6235	0.018782	0.0454539	0.192651	0.161535	-0.0311163	FALSE
ENSG00000271334.1	CTD-2078B5.2	7038	2.20186e-05	0.000130316	0.132864	0.101756	-0.031108	FALSE
ENSG00000259943.1	RP1-39G22.7	6259	0.0161095	0.0399998	0.752328	0.721232	-0.0310961	FALSE
ENSG00000270061.1	RP11-214K3.19	3427	1.96078e-05	0.000116953	0.105552	0.136644	0.031092	FALSE
ENSG00000238197.1	PAXBP1-AS1	2522	1.51977e-10	2.5312e-09	0.123863	0.15495	0.0310869	FALSE
ENSG00000271259.1	RP11-1109F11.5	6713	0.000507068	0.00204131	0.205068	0.173983	-0.0310852	FALSE
ENSG00000272902.1	RP11-299H21.1	3344	8.00568e-06	5.21835e-05	0.158104	0.189159	0.0310546	FALSE
ENSG00000234961.1	RP11-124N14.3	6860	0.0001315	0.000635296	0.268372	0.237321	-0.0310511	FALSE
ENSG00000267980.1	AC007292.6	6700	0.000568235	0.00225197	0.204013	0.172975	-0.0310389	FALSE
ENSG00000249816.2	LINC00964	6542	0.00211378	0.00706459	0.0882768	0.0572581	-0.0310187	FALSE
ENSG00000249673.2	NOP14-AS1	2806	9.8274e-09	1.17775e-07	0.280834	0.311822	0.0309872	FALSE
ENSG00000239415.1	AP001469.9	7268	1.70366e-06	1.31037e-05	0.162818	0.131841	-0.0309766	FALSE
ENSG00000267731.1	RP11-147L13.8	2839	1.55064e-08	1.7954e-07	0.0869489	0.117925	0.0309759	FALSE
ENSG00000270052.1	WI2-80269A6.1	6506	0.0028001	0.00900398	0.0975253	0.0665634	-0.0309619	FALSE
ENSG00000236426.3	RP11-79M19.2	7004	3.13822e-05	0.000177564	0.0910329	0.0600821	-0.0309509	FALSE
ENSG00000224790.1	AP000704.5	7132	8.00568e-06	5.21835e-05	0.121938	0.0910372	-0.0309008	FALSE
ENSG00000255322.1	RP11-22P4.1	7508	8.71454e-08	8.76243e-07	0.108293	0.0774241	-0.0308692	FALSE
ENSG00000223764.2	RP11-54O7.3	3684	0.000249003	0.00109506	0.10903	0.139881	0.0308507	FALSE
ENSG00000271659.1	RP11-435O5.4	6722	0.000468379	0.00189969	0.142698	0.111868	-0.0308294	FALSE
ENSG00000235381.1	RP11-477D19.2	3665	0.000208831	0.000947911	0.253104	0.283928	0.0308248	FALSE
ENSG00000228242.3	AC093495.4	2913	4.22054e-08	4.49787e-07	0.103104	0.133928	0.0308243	FALSE
ENSG00000270751.1	RP11-461L13.2	2507	1.20463e-10	2.03238e-09	0.0299992	0.0608126	0.0308134	FALSE
ENSG00000241684.1	ADAMTS9-AS2	2272	2.69265e-12	5.82034e-11	0.0806354	0.111389	0.0307535	FALSE
ENSG00000251586.1	TET2-AS1	6238	0.018428	0.0447472	0.0970502	0.0663167	-0.0307335	FALSE
ENSG00000233885.3	YEATS2-AS1	2581	3.74624e-10	5.79374e-09	0.108257	0.138966	0.0307088	FALSE
ENSG00000267730.1	CTD-2537I9.5	7538	5.87995e-08	6.11091e-07	0.110757	0.0801347	-0.0306219	FALSE
ENSG00000260006.1	RP11-469M7.1	6362	0.00806569	0.0223224	0.161918	0.131313	-0.0306052	FALSE
ENSG00000238045.5	AC009133.14	7623	1.87831e-08	2.14421e-07	0.153221	0.122626	-0.0305948	FALSE
ENSG00000245573.3	BDNF-AS	3768	0.000529829	0.00212111	0.212283	0.242864	0.0305802	FALSE
ENSG00000260633.1	RP11-375I20.6	6613	0.00119033	0.00428592	0.11114	0.0805607	-0.0305793	FALSE
ENSG00000236861.2	AC006378.2	3247	2.68221e-06	1.97308e-05	0.113527	0.144093	0.0305659	FALSE
ENSG00000259799.1	RP11-554A11.9	3508	4.5365e-05	0.000246998	0.0994153	0.12998	0.0305648	FALSE
ENSG00000258297.1	RP11-658F2.8	6238	0.018428	0.0447472	0.613311	0.582752	-0.0305592	FALSE
ENSG00000267395.1	AC074212.6	6320	0.010764	0.0285553	0.450204	0.419661	-0.0305431	FALSE
ENSG00000260359.1	RP11-4F5.2	6261	0.0159027	0.0395998	0.0835842	0.053067	-0.0305172	FALSE
ENSG00000255651.2	RP11-466C23.4	3471	3.10596e-05	0.000175968	0.113443	0.143944	0.0305011	FALSE
ENSG00000228352.2	RP11-537H15.3	2956	7.44988e-08	7.6086e-07	0.0764593	0.106899	0.0304398	FALSE
ENSG00000212694.4	AC084018.1	6249	0.0171795	0.0421888	0.601468	0.571072	-0.0303957	FALSE
ENSG00000261351.1	CTD-3185P2.1	6774	0.00029365	0.00126026	0.243814	0.213478	-0.0303367	FALSE
ENSG00000225490.1	RP4-610C12.3	6306	0.0118273	0.0308284	0.154781	0.124492	-0.0302884	FALSE
ENSG00000272256.1	RP11-489E7.4	6968	4.5365e-05	0.000246998	0.0799654	0.0496895	-0.0302759	FALSE
ENSG00000261705.1	RP11-61A14.2	4095	0.00705767	0.0198713	0.261928	0.292171	0.0302436	FALSE
ENSG00000223969.1	AC002456.2	6518	0.00255148	0.00826797	0.280278	0.250035	-0.0302432	FALSE
ENSG00000272308.1	RP11-231G3.1	7262	1.82784e-06	1.39269e-05	0.15084	0.120599	-0.0302406	FALSE
ENSG00000225889.3	AC074289.1	6820	0.000192005	0.00088108	0.221837	0.191602	-0.0302346	FALSE
ENSG00000248597.1	RP11-259O2.2	2639	8.92811e-10	1.30761e-08	0.0189657	0.049191	0.0302253	FALSE
ENSG00000245281.2	CTD-2547L16.1	3589	0.000101365	0.000502991	0.18316	0.213385	0.0302252	FALSE
ENSG00000255165.1	CTD-2609K8.3	2450	4.92588e-11	8.77806e-10	0.0188961	0.049111	0.0302149	FALSE
ENSG00000260641.1	RP11-1299A16.3	2922	4.7575e-08	5.03706e-07	0.0466727	0.0768295	0.0301567	FALSE
ENSG00000265206.2	MIR142	4194	0.0138681	0.0352704	0.156452	0.186597	0.0301445	FALSE
ENSG00000270069.1	RP6-99M1.2	6426	0.0051067	0.0150844	0.235852	0.205724	-0.0301284	FALSE
ENSG00000254251.1	RP11-662G23.1	6495	0.00304723	0.00967651	0.092042	0.0619195	-0.0301225	FALSE
ENSG00000267375.1	CTB-186G2.4	3300	4.90553e-06	3.38438e-05	0.035988	0.0661039	0.0301158	FALSE
ENSG00000244733.4	RP11-506M13.3	6468	0.0037404	0.0115255	0.320833	0.290733	-0.0301001	FALSE
ENSG00000212978.5	AC016747.3	3682	0.000244456	0.00107944	0.278847	0.30894	0.0300932	FALSE
ENSG00000263990.1	CTC-542B22.2	6438	0.00467635	0.0139785	0.305276	0.275234	-0.0300424	FALSE
ENSG00000223891.1	OSER1-AS1	6530	0.0023232	0.00766982	0.702104	0.672076	-0.0300279	FALSE
ENSG00000272695.1	GAS6-AS2	4195	0.0139596	0.0354889	0.454217	0.484234	0.0300169	FALSE
ENSG00000248932.1	RP11-319G6.1	3621	0.000137935	0.000663179	0.244331	0.274348	0.0300165	FALSE
ENSG00000270557.1	RP11-546J1.1	6996	3.40805e-05	0.000191496	0.124618	0.0946082	-0.0300099	FALSE
ENSG00000270077.1	KB-1958F4.1	3661	0.000201189	0.000917067	0.0650336	0.0950435	0.0300099	FALSE
ENSG00000248175.1	CTC-428G20.3	6645	0.000911053	0.0033835	0.530413	0.500449	-0.0299635	FALSE
ENSG00000269352.1	AC018766.5	6280	0.0140515	0.0356947	0.799736	0.769794	-0.0299426	FALSE
ENSG00000267801.1	RP11-552F3.9	6938	6.13483e-05	0.000324502	0.141239	0.111307	-0.0299328	FALSE
ENSG00000272416.1	CTD-2081C10.7	6378	0.0072089	0.0202401	0.271179	0.241257	-0.0299219	FALSE
ENSG00000272384.1	RP11-44N11.2	6951	5.38586e-05	0.000288289	0.151189	0.121309	-0.0298805	FALSE
ENSG00000224218.1	RP11-359D14.3	3675	0.000229146	0.00102332	0.0321579	0.0620277	0.0298698	FALSE
ENSG00000259802.1	CTD-2256P15.2	6527	0.00237845	0.0078125	0.235374	0.205507	-0.0298671	FALSE
ENSG00000250770.2	RP5-1063M23.1	2044	5.05304e-14	1.41474e-12	0.0234332	0.0532991	0.0298659	FALSE
ENSG00000245556.2	CTD-2037K23.2	6661	0.000795446	0.00300309	0.339131	0.309332	-0.0297993	FALSE
ENSG00000273293.1	RP11-445N20.3	3218	1.91541e-06	1.45091e-05	0.0333289	0.063112	0.0297832	FALSE
ENSG00000260808.1	CTD-2007L18.5	3488	3.69982e-05	0.000205931	0.200688	0.230464	0.029776	FALSE
ENSG00000231563.1	RP11-245P10.4	3630	0.000150272	0.000711955	0.123711	0.153466	0.0297552	FALSE
ENSG00000174171.4	RP11-23P13.6	6309	0.0115919	0.0303427	1.23538	1.20563	-0.0297543	FALSE
ENSG00000267325.1	RP11-397A16.2	2420	3.05487e-11	5.6452e-10	0.0899392	0.119687	0.0297478	FALSE
ENSG00000235480.1	RP11-363D14.1	6331	0.00998909	0.0267563	0.150267	0.120568	-0.0296996	FALSE
ENSG00000259287.1	RP11-3D4.2	3827	0.000880774	0.0032842	0.162374	0.192072	0.0296981	FALSE
ENSG00000261183.1	RP11-532F12.5	7104	1.08748e-05	6.87467e-05	0.0458143	0.016136	-0.0296783	FALSE
ENSG00000260729.1	RP11-106M3.2	2134	2.51106e-13	6.30972e-12	0.0573458	0.0870134	0.0296676	FALSE
ENSG00000244953.1	RP11-613D13.8	6483	0.0033394	0.0104485	0.0995325	0.0698659	-0.0296666	FALSE
ENSG00000272861.1	RP11-332H14.1	7057	1.80147e-05	0.000108246	0.0940279	0.0643806	-0.0296473	FALSE
ENSG00000261596.1	CTB-31N19.3	6880	0.000108481	0.00053544	0.104574	0.0749311	-0.0296429	FALSE
ENSG00000243550.2	RP11-483E7.1	4212	0.0155969	0.0390477	0.0389879	0.0686293	0.0296415	FALSE
ENSG00000255100.1	RP11-21L23.3	6393	0.00648081	0.0184632	0.117621	0.0879801	-0.029641	FALSE
ENSG00000267191.1	RP11-15A1.2	4070	0.00590405	0.0170823	0.200843	0.230403	0.02956	FALSE
ENSG00000271751.1	RP11-110I1.14	3584	9.65541e-05	0.00048188	0.13645	0.165958	0.0295076	FALSE
ENSG00000239653.1	PSMD6-AS2	3380	1.18603e-05	7.42538e-05	0.13299	0.162452	0.0294626	FALSE
ENSG00000260460.1	RP11-284F21.8	2387	1.79594e-11	3.44116e-10	0.0329902	0.0624416	0.0294514	FALSE
ENSG00000256576.1	RP13-977J11.2	6446	0.00440798	0.0132863	0.133332	0.103899	-0.0294323	FALSE
ENSG00000227540.1	RP11-152N13.5	6551	0.00196823	0.00666039	0.387466	0.358071	-0.0293944	FALSE
ENSG00000243230.1	RP11-286H14.8	3972	0.00284362	0.00912362	0.156659	0.186049	0.02939	FALSE
ENSG00000225470.2	JPX	3438	2.20186e-05	0.000130316	0.533863	0.563227	0.0293645	FALSE
ENSG00000264067.1	RP11-401O9.3	6781	0.000275463	0.00119325	0.115538	0.0861864	-0.0293521	FALSE
ENSG00000259321.1	RP11-468E2.5	6636	0.000982739	0.00361562	0.220237	0.19096	-0.0292768	FALSE
ENSG00000254419.1	RP11-261P9.4	4091	0.00686045	0.0194213	0.236643	0.265881	0.0292382	FALSE
ENSG00000253641.1	RP11-981G7.2	2436	3.94384e-11	7.15564e-10	0.0573319	0.0864215	0.0290896	FALSE
ENSG00000250137.1	RP11-380P13.1	3417	1.76361e-05	0.000106365	0.0431661	0.0722521	0.029086	FALSE
ENSG00000258520.1	RP11-363J20.2	3161	9.75282e-07	7.95847e-06	0.0888147	0.1179	0.0290856	FALSE
ENSG00000223947.1	AC016738.4	4142	0.00978656	0.0262789	0.243653	0.272695	0.0290412	FALSE
ENSG00000258471.1	RP11-84C10.4	7260	1.87113e-06	1.41985e-05	0.13029	0.101277	-0.029013	FALSE
ENSG00000269921.1	RP11-646I6.5	3421	1.8401e-05	0.000110261	0.120432	0.149428	0.0289959	FALSE
ENSG00000263011.1	RP11-473M20.11	6314	0.0112089	0.0295603	0.142338	0.113362	-0.0289764	FALSE
ENSG00000270081.1	RP5-935K16.1	6587	0.00147338	0.00515782	0.705703	0.676786	-0.0289172	FALSE
ENSG00000251244.1	RP13-487K5.1	3061	2.86117e-07	2.59926e-06	0.0500222	0.0789169	0.0288947	FALSE
ENSG00000266236.1	NARF-IT1	3866	0.00122022	0.00437291	0.208938	0.237789	0.0288511	FALSE
ENSG00000269054.1	CTD-2619J13.3	3236	2.36187e-06	1.75633e-05	0.114927	0.143733	0.0288053	FALSE
ENSG00000268584.1	RP11-464F9.20	3034	2.03581e-07	1.8945e-06	0.0899989	0.118798	0.0287994	FALSE
ENSG00000261088.1	RP11-61A14.3	6436	0.00474572	0.0141565	0.319547	0.290752	-0.0287952	FALSE
ENSG00000272277.1	RP1-40E16.12	6220	0.0206425	0.0491869	0.175452	0.146697	-0.0287545	FALSE
ENSG00000239353.1	RP11-492E3.51	3520	5.12156e-05	0.000275276	0.0931574	0.1219	0.0287423	FALSE
ENSG00000233368.2	RP11-277L2.3	6312	0.0113607	0.029888	0.196462	0.167728	-0.0287339	FALSE
ENSG00000254165.1	RP11-503E24.2	3206	1.6641e-06	1.28527e-05	0.112878	0.141612	0.0287333	FALSE
ENSG00000269815.1	CTD-2278I10.4	3587	9.9414e-05	0.000494255	0.147911	0.176583	0.0286722	FALSE
ENSG00000269999.1	CTD-3185P2.2	6254	0.016637	0.0411364	0.254895	0.226247	-0.028648	FALSE
ENSG00000235426.2	RP11-342M3.5	2335	7.68299e-12	1.54265e-10	0.0230995	0.0517427	0.0286432	FALSE
ENSG00000273448.1	RP11-166O4.6	4052	0.00518181	0.0152715	0.148479	0.177114	0.0286349	FALSE
ENSG00000245812.2	RP11-175K6.1	6681	0.000670083	0.0025962	0.210815	0.182192	-0.0286225	FALSE
ENSG00000233144.1	RP11-537A6.9	3074	3.3659e-07	3.00732e-06	0.0415087	0.0700966	0.0285879	FALSE
ENSG00000224043.3	AC016725.4	3637	0.000160578	0.000755273	0.264378	0.292962	0.0285839	FALSE
ENSG00000253591.1	CTC-265N9.1	3556	7.33596e-05	0.000379234	0.0691989	0.097767	0.0285681	FALSE
ENSG00000267167.1	RP11-687F6.1	6885	0.000103352	0.000511678	0.137374	0.108808	-0.0285664	FALSE
ENSG00000225213.2	RP11-197M22.2	3253	2.8741e-06	2.09643e-05	0.106407	0.134966	0.0285598	FALSE
ENSG00000231346.1	RP5-836N10.1	3645	0.000173169	0.000806902	0.247921	0.276419	0.0284982	FALSE
ENSG00000236908.2	RP5-1063M23.2	2972	9.18054e-08	9.16009e-07	0.0422337	0.07073	0.0284963	FALSE
ENSG00000258457.1	RP11-298I3.4	3584	9.65541e-05	0.00048188	0.146555	0.175026	0.0284707	FALSE
ENSG00000273311.1	DGCR11	3391	1.33552e-05	8.26181e-05	0.173161	0.201627	0.0284667	FALSE
ENSG00000260439.1	LA16c-366D3.1	1975	1.43445e-14	4.47955e-13	0.052393	0.0808542	0.0284611	FALSE
ENSG00000271401.1	RP11-171I2.3	6655	0.000837103	0.00313576	0.128647	0.100221	-0.0284255	FALSE
ENSG00000251279.1	CTC-436P18.1	3008	1.46147e-07	1.40533e-06	0.0696645	0.0980767	0.0284122	FALSE
ENSG00000253864.1	AC131025.8	1888	2.82501e-15	9.89211e-14	0.0290505	0.057359	0.0283085	FALSE
ENSG00000260368.1	RP11-521I2.3	7110	1.01875e-05	6.4717e-05	0.100426	0.0721216	-0.0283044	FALSE
ENSG00000264635.1	RP11-769O8.3	1800	5.23506e-16	2.1728e-14	0.0212351	0.0495241	0.028289	FALSE
ENSG00000258558.1	RP11-159L20.2	7683	8.19798e-09	1.00377e-07	0.0595118	0.031224	-0.0282879	FALSE
ENSG00000259540.1	RP11-526I2.1	2406	2.44025e-11	4.58774e-10	0.013726	0.042013	0.0282869	FALSE
ENSG00000237101.1	RP11-365O16.6	8031	4.5504e-11	8.14246e-10	0.0886379	0.0603696	-0.0282683	FALSE
ENSG00000203999.4	RP11-290F20.1	3328	6.70762e-06	4.47324e-05	0.110498	0.13873	0.0282323	FALSE
ENSG00000215458.4	AP001053.11	1670	4.01484e-17	1.99834e-15	0.0380324	0.0662578	0.0282254	FALSE
ENSG00000254129.1	CTD-2647L4.1	2122	2.03296e-13	5.20911e-12	0.0234699	0.0516885	0.0282186	FALSE
ENSG00000273116.1	LLfos-48D6.1	6900	8.93028e-05	0.000449838	0.180695	0.152493	-0.0282025	FALSE
ENSG00000005206.12	SPPL2B	6259	0.0161095	0.0399998	0.866714	0.838515	-0.0281995	FALSE
ENSG00000267939.1	CTD-2325M2.1	6598	0.0013468	0.00476739	0.161792	0.133607	-0.0281853	FALSE
ENSG00000226252.1	RP1-18D14.7	3466	2.94931e-05	0.000168193	0.122831	0.150987	0.0281552	FALSE
ENSG00000258768.2	CTD-2292M16.8	2944	6.3638e-08	6.57171e-07	0.114185	0.142316	0.0281305	FALSE
ENSG00000255857.1	PXN-AS1	6502	0.00288777	0.00923105	0.327897	0.299782	-0.0281151	FALSE
ENSG00000255580.1	AP000462.2	6371	0.00757316	0.0211485	0.10307	0.0749657	-0.0281044	FALSE
ENSG00000265393.1	CTD-2517M22.17	6596	0.00136904	0.00483427	0.122897	0.0948167	-0.0280804	FALSE
ENSG00000260310.1	RP11-27M24.2	3809	0.000755721	0.00287652	0.0765731	0.104648	0.0280751	FALSE
ENSG00000259886.1	U82695.10	6968	4.5365e-05	0.000246998	0.203245	0.175182	-0.028063	FALSE
ENSG00000266644.1	RP11-927P21.2	3439	2.22512e-05	0.000131573	0.0277743	0.0558242	0.0280499	FALSE
ENSG00000273464.1	RP11-313P22.1	6669	0.000742894	0.00283518	0.117683	0.0896435	-0.0280395	FALSE
ENSG00000258355.1	RP11-651L5.2	3248	2.71331e-06	1.99145e-05	0.0611028	0.0891364	0.0280336	FALSE
ENSG00000215190.4	LINC00680	4256	0.0206425	0.0491869	0.54352	0.571553	0.028033	FALSE
ENSG00000257913.1	RP11-386G11.5	2492	9.53664e-11	1.6366e-09	0.0683482	0.0963701	0.0280219	FALSE
ENSG00000268549.1	RP11-295P9.8	2345	9.05614e-12	1.79069e-10	0.0549783	0.0829996	0.0280213	FALSE
ENSG00000230587.1	AC093609.1	4088	0.0067158	0.0190741	0.205346	0.233353	0.0280068	FALSE
ENSG00000259453.1	RP11-815J21.1	2563	2.85056e-10	4.49958e-09	0.0313124	0.059245	0.0279325	FALSE
ENSG00000249159.2	RP11-480D4.2	3779	0.000583295	0.00230462	0.099949	0.127866	0.0279175	FALSE
ENSG00000228037.1	RP3-395M20.9	6463	0.00388349	0.0119127	0.16636	0.138447	-0.027913	FALSE
ENSG00000230322.1	RP3-323N1.2	3368	1.04119e-05	6.60131e-05	0.0440496	0.0719593	0.0279096	FALSE
ENSG00000244586.1	WNT5A-AS1	3493	3.89405e-05	0.000215726	0.0658481	0.0937296	0.0278815	FALSE
ENSG00000267506.1	RP11-13K12.1	2862	2.12347e-08	2.3967e-07	0.0587406	0.0865894	0.0278489	FALSE
ENSG00000263126.1	CTC-479C5.10	7362	5.51727e-07	4.68463e-06	0.179648	0.1518	-0.0278481	FALSE
ENSG00000255366.1	RP11-1134I14.8	3907	0.00170436	0.00585748	0.142327	0.170175	0.0278479	FALSE
ENSG00000236308.1	RP11-316M21.7	3803	0.000717844	0.0027517	0.193143	0.220952	0.0278086	FALSE
ENSG00000251364.2	CTD-2516F10.2	2257	2.09111e-12	4.56565e-11	0.0771016	0.104907	0.0278056	FALSE
ENSG00000268970.1	CTD-3099C6.11	4199	0.0143305	0.0363325	0.352089	0.379828	0.0277386	FALSE
ENSG00000260361.1	CTD-2313J17.5	7740	3.66272e-09	4.82091e-08	0.0994838	0.0717562	-0.0277276	FALSE
ENSG00000267868.1	RP11-120K24.3	6626	0.00106849	0.00389473	0.136597	0.108883	-0.0277136	FALSE
ENSG00000236618.2	PITPNA-AS1	6351	0.00870651	0.0237668	0.735821	0.708113	-0.0277075	FALSE
ENSG00000258569.1	RP11-99E15.2	3397	1.42448e-05	8.73309e-05	0.0710394	0.0986819	0.0276425	FALSE
ENSG00000255325.2	RP11-96B2.1	6314	0.0112089	0.0295603	0.0839607	0.0563412	-0.0276195	FALSE
ENSG00000257742.1	RP11-350F4.2	3734	0.000392049	0.00162771	0.3169	0.344518	0.0276185	FALSE
ENSG00000223956.1	RP4-710M16.2	3148	8.34093e-07	6.91494e-06	0.0588965	0.0864683	0.0275718	FALSE
ENSG00000269834.1	CTD-3018O17.3	4009	0.00376862	0.0116015	0.498618	0.526167	0.0275489	FALSE
ENSG00000231121.2	RP1-34H18.1	2749	4.40839e-09	5.70981e-08	0.0415831	0.0691115	0.0275284	FALSE
ENSG00000223695.1	RP4-633O19__A.1	3644	0.000171546	0.000800775	0.18766	0.215172	0.0275125	FALSE
ENSG00000267053.2	CTD-3162L10.1	6798	0.000235594	0.00104672	0.167348	0.139838	-0.0275096	FALSE
ENSG00000221571.2	RNU6ATAC35P	6286	0.0135078	0.0345229	0.133943	0.106457	-0.0274854	FALSE
ENSG00000255326.1	CTD-2530H12.4	3678	0.000235594	0.00104672	0.11976	0.147236	0.0274759	FALSE
ENSG00000238198.1	RP11-31F15.2	3268	3.4132e-06	2.44572e-05	0.107194	0.134616	0.0274223	FALSE
ENSG00000272834.1	RP5-1042K10.13	3481	3.44329e-05	0.000193059	0.107081	0.13449	0.0274092	FALSE
ENSG00000268499.1	CTB-102L5.8	3267	3.37443e-06	2.42195e-05	0.0456267	0.0730328	0.0274061	FALSE
ENSG00000265750.1	RP11-799B12.4	6509	0.00273595	0.00881298	0.212619	0.185239	-0.0273801	FALSE
ENSG00000225408.1	RP11-207C16.4	6410	0.00573614	0.0166558	0.114176	0.0867975	-0.027378	FALSE
ENSG00000225096.1	XXbac-BPG55C20.7	3981	0.00304723	0.00967651	0.090799	0.118168	0.0273694	FALSE
ENSG00000227432.1	AC053503.11	2933	5.50414e-08	5.74793e-07	0.0379887	0.0653535	0.0273648	FALSE
ENSG00000227740.1	RP11-318C24.2	6678	0.000687636	0.00265786	0.0921118	0.0647643	-0.0273476	FALSE
ENSG00000225518.2	RP11-396C23.2	6659	0.000809113	0.00304496	0.182041	0.154733	-0.0273089	FALSE
ENSG00000235118.3	AC010731.4	6907	8.33829e-05	0.000423632	0.0980805	0.0707804	-0.0273001	FALSE
ENSG00000270607.1	RP11-359E10.1	3920	0.0018914	0.00642719	0.302459	0.329751	0.0272916	FALSE
ENSG00000272153.1	RP1-286D6.5	4171	0.0119067	0.0309732	0.445445	0.472704	0.027259	FALSE
ENSG00000250899.3	RP11-253E3.3	4135	0.00932815	0.02522	0.336733	0.363978	0.0272443	FALSE
ENSG00000260276.1	RP11-77H9.2	3363	9.85966e-06	6.28493e-05	0.17011	0.197299	0.027189	FALSE
ENSG00000263924.1	RP11-210K20.2	2784	7.22716e-09	8.93321e-08	0.0206893	0.0478585	0.0271692	FALSE
ENSG00000260288.2	RP11-24M17.4	2663	1.27206e-09	1.81596e-08	0.0333442	0.0605107	0.0271665	FALSE
ENSG00000256879.1	RP11-284H19.1	4054	0.00525792	0.0154538	0.127957	0.155108	0.0271501	FALSE
ENSG00000262165.1	RP11-81A22.5	6665	0.000768753	0.00291929	0.140884	0.113789	-0.0270943	FALSE
ENSG00000203739.3	RP11-296O14.3	7971	1.16777e-10	1.97275e-09	0.118656	0.0915822	-0.0270742	FALSE
ENSG00000233547.1	RP11-57H14.2	6528	0.0023599	0.00776532	0.173134	0.146061	-0.0270738	FALSE
ENSG00000267419.1	CTC-559E9.6	3214	1.82784e-06	1.39269e-05	0.25593	0.282989	0.0270586	FALSE
ENSG00000271109.1	CTC-523E23.11	6404	0.00598966	0.0172876	0.22222	0.195162	-0.0270574	FALSE
ENSG00000223436.1	AC011625.1	3239	2.44539e-06	1.81428e-05	0.0213894	0.0484299	0.0270405	FALSE
ENSG00000263338.1	RP11-235E17.3	3210	1.74412e-06	1.33675e-05	0.052366	0.0793616	0.0269956	FALSE
ENSG00000259664.1	CTD-2147F2.2	3440	2.24862e-05	0.000132781	0.106033	0.132993	0.0269606	FALSE
ENSG00000272597.1	RP11-446H18.6	6230	0.0193852	0.0466702	0.198508	0.171558	-0.0269501	FALSE
ENSG00000267163.1	AC084219.3	2036	4.37248e-14	1.2295e-12	0.0212665	0.0482017	0.0269352	FALSE
ENSG00000271734.1	RP1-111B22.3	7012	2.88877e-05	0.000165104	0.0998549	0.0729644	-0.0268904	FALSE
ENSG00000196810.4	CTBP1-AS2	3987	0.00319027	0.0100667	0.436743	0.46363	0.0268869	FALSE
ENSG00000259702.1	RP11-236L14.1	3266	3.33609e-06	2.3984e-05	0.0509329	0.0778037	0.0268707	FALSE
ENSG00000234617.1	SNRK-AS1	2859	2.03849e-08	2.30881e-07	0.076155	0.103016	0.0268606	FALSE
ENSG00000231154.1	MORF4L2-AS1	3120	5.93738e-07	5.02492e-06	0.102721	0.129577	0.0268558	FALSE
ENSG00000272170.1	RP11-387M24.5	6859	0.000132763	0.000640925	0.113014	0.0861928	-0.0268209	FALSE
ENSG00000232692.1	AP001596.6	2866	2.24215e-08	2.52407e-07	0.0565652	0.0833753	0.0268102	FALSE
ENSG00000264083.1	RP11-227G15.9	4199	0.0143305	0.0363325	0.227647	0.254454	0.026807	FALSE
ENSG00000273248.1	RP11-399K21.13	7216	3.11465e-06	2.25166e-05	0.071031	0.0442485	-0.0267825	FALSE
ENSG00000263826.1	RP11-573D15.9	2483	8.28448e-11	1.42927e-09	0.0674488	0.0942244	0.0267756	FALSE
ENSG00000272173.1	U47924.31	6482	0.00336486	0.0105155	0.24355	0.216819	-0.0267317	FALSE
ENSG00000270332.1	RP11-82L2.1	3268	3.4132e-06	2.44572e-05	0.0892172	0.11594	0.0267232	FALSE
ENSG00000229891.1	Z83851.1	6793	0.000246719	0.00108685	0.129382	0.102666	-0.0267161	FALSE
ENSG00000223561.2	AC003090.1	4108	0.00773426	0.0215474	0.105728	0.132411	0.0266837	FALSE
ENSG00000237062.1	RP11-308N19.3	3248	2.71331e-06	1.99145e-05	0.0532034	0.0798714	0.026668	FALSE
ENSG00000234789.1	RP11-483H20.4	2862	2.12347e-08	2.3967e-07	0.0553728	0.0820352	0.0266624	FALSE
ENSG00000273108.1	RP11-416N2.4	2029	3.85151e-14	1.10209e-12	0.0348819	0.0615268	0.0266449	FALSE
ENSG00000250734.2	RP11-404E16.1	2067	7.64413e-14	2.08186e-12	0.0269397	0.0535373	0.0265976	FALSE
ENSG00000272057.1	CTB-40H15.4	6916	7.63154e-05	0.000392018	0.0980331	0.0714478	-0.0265853	FALSE
ENSG00000261005.1	CTB-58E17.1	6502	0.00288777	0.00923105	0.460646	0.434075	-0.0265708	FALSE
ENSG00000265625.1	RP11-68I3.11	7549	5.08384e-08	5.3477e-07	0.0665555	0.0400013	-0.0265542	FALSE
ENSG00000272525.1	RP11-79P5.9	6577	0.00159787	0.00553102	0.175017	0.148493	-0.0265242	FALSE
ENSG00000237529.1	RP11-439K3.3	3634	0.000156082	0.000736795	0.0673376	0.0938559	0.0265182	FALSE
ENSG00000267342.1	RP11-552F3.10	7333	7.85214e-07	6.53473e-06	0.175674	0.149157	-0.0265169	FALSE
ENSG00000269772.1	RP11-178G16.5	4200	0.0144246	0.0365211	0.979168	1.00568	0.0265138	FALSE
ENSG00000267207.1	RP11-264B14.1	6274	0.0146144	0.0369297	0.130896	0.104399	-0.0264965	FALSE
ENSG00000248362.1	CTC-327F10.5	3623	0.000140591	0.000674701	0.0990515	0.125542	0.0264909	FALSE
ENSG00000272566.1	RP11-462G22.2	7182	4.58492e-06	3.18517e-05	0.0559907	0.0295053	-0.0264854	FALSE
ENSG00000261420.1	RP1-168L15.5	3051	2.52347e-07	2.31842e-06	0.0708729	0.0973315	0.0264586	FALSE
ENSG00000271851.1	RP11-565F19.2	7550	5.01688e-08	5.28583e-07	0.152619	0.126189	-0.02643	FALSE
ENSG00000259644.1	RP11-680F8.4	2059	6.62125e-14	1.82626e-12	0.0198929	0.0462658	0.0263729	FALSE
ENSG00000230310.1	CTD-2192J16.11	4174	0.0121478	0.0315371	0.119362	0.145721	0.0263588	FALSE
ENSG00000233485.1	RP3-467K16.2	2624	7.14461e-10	1.05592e-08	0.0164749	0.0428242	0.0263493	FALSE
ENSG00000261425.1	RP11-709B3.2	3207	1.68377e-06	1.29815e-05	0.109519	0.135867	0.0263477	FALSE
ENSG00000214650.2	RP11-83B20.1	6943	5.83579e-05	0.000310453	0.0978519	0.0715235	-0.0263284	FALSE
ENSG00000253696.2	KBTBD11-OT1	6696	0.000588397	0.00232054	0.135786	0.109464	-0.0263218	FALSE
ENSG00000270049.1	RP11-297D21.4	3452	2.54965e-05	0.000147868	0.146807	0.173111	0.0263041	FALSE
ENSG00000267703.1	CTD-2013N17.4	8575	3.61084e-15	1.22476e-13	0.029193	0.00290153	-0.0262915	FALSE
ENSG00000269656.1	CTD-2571L23.6	3207	1.68377e-06	1.29815e-05	0.0597278	0.0859817	0.0262539	FALSE
ENSG00000272128.1	KB-1836B5.4	6780	0.000277995	0.00120221	0.0794977	0.053276	-0.0262216	FALSE
ENSG00000267480.1	RP11-703I16.1	6454	0.00415365	0.0126134	0.364408	0.338209	-0.0261983	FALSE
ENSG00000272905.1	RP11-265E18.1	6416	0.00549233	0.0160267	0.207302	0.181122	-0.02618	FALSE
ENSG00000273153.1	RP11-406H21.2	6633	0.00100777	0.00369621	0.11147	0.0853315	-0.0261383	FALSE
ENSG00000259408.1	RP11-3D4.3	3775	0.000563297	0.00223512	0.146623	0.172726	0.0261034	FALSE
ENSG00000232710.1	RP4-669P10.16	3329	6.78247e-06	4.5162e-05	0.0674757	0.0935647	0.0260891	FALSE
ENSG00000259763.1	RP11-327J17.1	2664	1.29087e-09	1.83878e-08	0.0265376	0.0526251	0.0260875	FALSE
ENSG00000229722.1	RP11-557H15.5	3926	0.00198393	0.00670132	0.0168083	0.0428767	0.0260684	FALSE
ENSG00000267650.1	CTD-2553C6.1	4069	0.00586166	0.0169786	0.115722	0.141777	0.026055	FALSE
ENSG00000225706.1	RP11-75C9.1	4166	0.0115144	0.0301884	0.106569	0.13262	0.0260508	FALSE
ENSG00000232986.1	RP11-179A7.2	3025	1.81588e-07	1.70696e-06	0.0285154	0.0545563	0.0260409	FALSE
ENSG00000204054.7	LINC00963	4124	0.00864643	0.0236326	0.489297	0.515287	0.0259897	FALSE
ENSG00000273107.1	RP11-165A20.3	6347	0.00895058	0.0243308	0.179004	0.153025	-0.0259795	FALSE
ENSG00000225302.1	RP11-539I5.1	4050	0.0051067	0.0150844	0.188352	0.214331	0.0259791	FALSE
ENSG00000269938.1	RP11-214K3.20	3659	0.000197467	0.000902001	0.0748294	0.100796	0.0259671	FALSE
ENSG00000250365.2	CTD-2213F21.2	2431	3.64183e-11	6.65415e-10	0.073129	0.0990869	0.025958	FALSE
ENSG00000271788.1	CTD-2201E18.5	7475	1.33588e-07	1.29995e-06	0.100086	0.0741309	-0.0259553	FALSE
ENSG00000228033.1	AC010967.2	7316	9.63651e-07	7.88834e-06	0.0349441	0.00901793	-0.0259262	FALSE
ENSG00000235706.3	DICER1-AS1	6227	0.0197552	0.0474555	0.428236	0.40232	-0.0259159	FALSE
ENSG00000236234.1	AC091132.1	2640	9.06135e-10	1.32563e-08	0.0345219	0.0604108	0.0258888	FALSE
ENSG00000261187.1	RP11-1007O24.2	6503	0.00286562	0.00918058	0.210409	0.184558	-0.0258509	FALSE
ENSG00000229109.1	RP11-439K3.1	3837	0.000958282	0.00354472	0.0682946	0.0941338	0.0258391	FALSE
ENSG00000264290.1	RP11-68I3.4	4140	0.00965358	0.0259809	0.276067	0.301905	0.0258389	FALSE
ENSG00000257557.1	RP11-84G21.1	3071	3.2423e-07	2.91493e-06	0.0921974	0.118026	0.0258282	FALSE
ENSG00000257964.1	RP11-133N21.10	2766	5.6094e-09	7.05438e-08	0.0359427	0.0617078	0.0257651	FALSE
ENSG00000272432.1	RP3-465N24.6	6630	0.00103339	0.00378164	0.193598	0.16785	-0.025748	FALSE
ENSG00000226699.1	RP11-122K13.7	3920	0.0018914	0.00642719	0.11828	0.144026	0.0257459	FALSE
ENSG00000273026.1	RP11-422P24.10	6385	0.00686045	0.0194213	0.207132	0.181402	-0.0257301	FALSE
ENSG00000228237.1	EFCAB14-AS1	2669	1.38909e-09	1.97436e-08	0.0205148	0.0462382	0.0257233	FALSE
ENSG00000257556.1	RP11-44N21.1	6776	0.000288342	0.00124035	0.155367	0.129681	-0.0256853	FALSE
ENSG00000226957.1	RP4-533D7.4	3868	0.00124052	0.00443589	0.0559995	0.0816808	0.0256813	FALSE
ENSG00000231731.3	AC010976.2	2828	1.33282e-08	1.56269e-07	0.102166	0.127821	0.0256548	FALSE
ENSG00000260938.1	RP4-593C16.3	4030	0.00440798	0.0132863	0.348753	0.374398	0.0256449	FALSE
ENSG00000224691.1	GS1-174L6.4	3726	0.000364906	0.00152575	0.0399553	0.0655897	0.0256343	FALSE
ENSG00000236427.1	RP11-107M16.2	6253	0.0167442	0.0413623	0.125511	0.0998961	-0.025615	FALSE
ENSG00000261386.2	CTD-2012K14.6	6936	6.25846e-05	0.000329832	0.122943	0.0973913	-0.0255514	FALSE
ENSG00000273192.1	CITF22-1A6.3	7329	8.24089e-07	6.83636e-06	0.110183	0.084663	-0.0255197	FALSE
ENSG00000265656.1	RP11-13N13.6	2871	2.39958e-08	2.6827e-07	0.0201445	0.0456361	0.0254915	FALSE
ENSG00000226756.1	AC007365.3	3713	0.000324517	0.00137997	0.102833	0.128321	0.0254876	FALSE
ENSG00000271967.1	RP11-134K13.4	6313	0.0112846	0.0297358	0.152747	0.127272	-0.0254743	FALSE
ENSG00000273477.1	RP11-196O16.1	6584	0.00150975	0.00526812	0.312575	0.287143	-0.0254323	FALSE
ENSG00000261801.1	LOXL1-AS1	3865	0.00121018	0.00434534	0.295165	0.320596	0.0254302	FALSE
ENSG00000272686.1	RP11-390E23.6	6341	0.00932815	0.02522	0.460373	0.434967	-0.0254053	FALSE
ENSG00000272129.1	RP11-250B2.6	6290	0.0131557	0.0337759	0.642817	0.617436	-0.0253803	FALSE
ENSG00000230648.1	RP3-406P24.3	4222	0.016637	0.0411364	0.063493	0.0888674	0.0253744	FALSE
ENSG00000226200.2	RP11-50E11.3	3009	1.48032e-07	1.4203e-06	0.104009	0.129362	0.0253532	FALSE
ENSG00000266588.1	RP1-56K13.5	3301	4.96101e-06	3.41902e-05	0.0570802	0.0823656	0.0252854	FALSE
ENSG00000269423.1	CTC-273B12.6	6986	3.77638e-05	0.000209654	0.0664121	0.041141	-0.0252711	FALSE
ENSG00000254638.1	RP11-356J5.4	3151	8.64813e-07	7.14681e-06	0.0352183	0.0604752	0.0252569	FALSE
ENSG00000237980.1	RP11-338C15.3	3697	0.000280549	0.00121204	0.109565	0.134813	0.0252475	FALSE
ENSG00000271781.1	CTD-2589H19.6	2917	4.45151e-08	4.72464e-07	0.0551609	0.0803978	0.0252369	FALSE
ENSG00000273075.1	RP11-122G18.8	6410	0.00573614	0.0166558	0.21083	0.18562	-0.0252106	FALSE
ENSG00000265678.1	RP11-1376P16.2	3931	0.0020642	0.00693278	0.199613	0.224786	0.025173	FALSE
ENSG00000245275.3	SAP30L-AS1	2118	1.89442e-13	4.89273e-12	0.0584641	0.0836257	0.0251616	FALSE
ENSG00000229348.1	HYI-AS1	6842	0.000156082	0.000736795	0.086518	0.0613644	-0.0251536	FALSE
ENSG00000261468.1	RP11-1024P17.1	6237	0.0185453	0.0449733	0.20114	0.176024	-0.0251163	FALSE
ENSG00000223946.1	RP11-533O20.2	3518	5.01932e-05	0.000270677	0.0226298	0.0477429	0.0251131	FALSE
ENSG00000259673.1	IQCH-AS1	3767	0.000525202	0.00210518	0.212659	0.237762	0.0251031	FALSE
ENSG00000268340.1	RP3-477O4.16	6697	0.000583295	0.00230462	0.100715	0.0756281	-0.0250865	FALSE
ENSG00000268894.2	PLCE1-AS1	2588	4.16425e-10	6.35696e-09	0.0206418	0.0457267	0.0250849	FALSE
ENSG00000264825.1	RP11-627G18.4	3534	5.89447e-05	0.000312934	0.0502389	0.0753229	0.025084	FALSE
ENSG00000245688.1	CTB-26E19.1	4122	0.00852737	0.0233416	0.091381	0.116462	0.0250806	FALSE
ENSG00000262652.1	RP13-638C3.2	3182	1.25316e-06	9.93884e-06	0.0583595	0.0834205	0.0250611	FALSE
ENSG00000247373.2	RP11-486O12.2	3278	3.82511e-06	2.70212e-05	0.0809748	0.105981	0.0250061	FALSE
ENSG00000259515.1	RP11-365N19.2	4135	0.00932815	0.02522	0.342484	0.367479	0.0249947	FALSE
ENSG00000261971.2	RP11-473M20.7	4008	0.0037404	0.0115255	0.398989	0.423971	0.0249817	FALSE
ENSG00000272848.1	RP1-137D17.2	6868	0.000121788	0.000593456	0.0954992	0.0705269	-0.0249724	FALSE
ENSG00000273104.1	CMP21-97G8.1	3679	0.000237781	0.00105535	0.102368	0.127334	0.0249661	FALSE
ENSG00000186019.10	AC084219.4	2680	1.6315e-09	2.28639e-08	0.135651	0.160595	0.0249444	FALSE
ENSG00000261117.1	RP11-333O1.1	2733	3.50894e-09	4.62788e-08	0.0582945	0.0832355	0.024941	FALSE
ENSG00000224745.1	RP11-380G5.2	3682	0.000244456	0.00107944	0.103209	0.128147	0.0249376	FALSE
ENSG00000272084.1	RP5-1126H10.2	7061	1.72651e-05	0.000104321	0.122406	0.0974919	-0.0249137	FALSE
ENSG00000240687.1	RP11-521D12.1	3644	0.000171546	0.000800775	0.0321996	0.0571077	0.0249081	FALSE
ENSG00000251034.1	RP11-582J16.4	3656	0.000192005	0.00088108	0.202752	0.227656	0.0249043	FALSE
ENSG00000231246.1	RP5-965F6.2	4160	0.0110588	0.0292299	0.0937582	0.118632	0.0248737	FALSE
ENSG00000269481.1	CTD-2521M24.6	6927	6.84458e-05	0.000356957	0.145511	0.120652	-0.0248595	FALSE
ENSG00000269973.1	RP11-95D17.1	6544	0.0020806	0.00697706	0.177103	0.152259	-0.0248445	FALSE
ENSG00000260787.1	RP11-797A18.4	2984	1.07279e-07	1.06062e-06	0.0916289	0.116429	0.0248005	FALSE
ENSG00000248019.2	FAM13A-AS1	4208	0.0151971	0.0381794	0.349659	0.374454	0.0247953	FALSE
ENSG00000235772.1	AP001625.6	3645	0.000173169	0.000806902	0.0659511	0.0907457	0.0247946	FALSE
ENSG00000246100.3	LINC00900	2834	1.44765e-08	1.68668e-07	0.0683207	0.0930588	0.024738	FALSE
ENSG00000223704.1	RP1-90L6.2	1741	1.65104e-16	7.34544e-15	0.0414236	0.0661392	0.0247156	FALSE
ENSG00000232284.3	GNG12-AS1	2542	2.06785e-10	3.37905e-09	0.103662	0.128351	0.0246895	FALSE
ENSG00000260261.1	RP11-480A16.1	4128	0.00888899	0.0241836	0.234649	0.259339	0.0246895	FALSE
ENSG00000236854.1	AL121656.5	3182	1.25316e-06	9.93884e-06	0.0234761	0.0481499	0.0246739	FALSE
ENSG00000224046.1	AC005076.5	6499	0.00295515	0.0094279	0.272396	0.247777	-0.0246184	FALSE
ENSG00000244675.2	AC108676.1	3094	4.314e-07	3.7412e-06	0.0280661	0.0526509	0.0245848	FALSE
ENSG00000235822.1	LINC01073	3879	0.00135788	0.00480138	0.0260958	0.0506763	0.0245805	FALSE
ENSG00000267033.1	CTD-2562J15.4	2805	9.69162e-09	1.16255e-07	0.0453387	0.0698804	0.0245418	FALSE
ENSG00000215424.5	MCM3AP-AS1	2758	5.00911e-09	6.40486e-08	0.191707	0.216233	0.0245267	FALSE
ENSG00000215417.6	MIR17HG	3678	0.000235594	0.00104672	0.108631	0.133145	0.024514	FALSE
ENSG00000235151.1	AC114730.2	3781	0.00059354	0.00233941	0.133455	0.157946	0.0244904	FALSE
ENSG00000261078.1	RP11-481J2.1	3218	1.91541e-06	1.45091e-05	0.0324961	0.0569825	0.0244864	FALSE
ENSG00000260083.1	MIR4519	6815	0.000201189	0.000917067	0.185981	0.161495	-0.0244859	FALSE
ENSG00000273007.1	RP11-170N16.3	3793	0.000658613	0.00255633	0.156718	0.181203	0.0244846	FALSE
ENSG00000227195.4	MIR663A	8788	5.76089e-17	2.78215e-15	0.039683	0.0152119	-0.0244711	FALSE
ENSG00000269102.1	CTD-2525I3.5	3871	0.00127156	0.00452944	0.115926	0.140389	0.0244631	FALSE
ENSG00000237543.1	RP11-58A12.3	6613	0.00119033	0.00428592	0.167082	0.142677	-0.0244048	FALSE
ENSG00000269888.1	RP11-3P17.5	6794	0.000244456	0.00107944	0.0884445	0.0640441	-0.0244004	FALSE
ENSG00000272800.1	RP11-438L19.1	7141	7.24861e-06	4.78976e-05	0.10631	0.0819099	-0.0244001	FALSE
ENSG00000235185.1	RP5-1056L3.1	3880	0.00136904	0.00483427	0.0852818	0.109617	0.0243349	FALSE
ENSG00000177757.1	FAM87B	2032	4.06685e-14	1.15103e-12	0.0330935	0.0574212	0.0243277	FALSE
ENSG00000268516.1	CTD-3138B18.5	4112	0.00795383	0.0220692	0.392973	0.417295	0.0243216	FALSE
ENSG00000272054.1	RP11-423P10.2	2445	4.5504e-11	8.14246e-10	0.0948544	0.119171	0.0243165	FALSE
ENSG00000255989.1	RP11-711M9.1	2369	1.34081e-11	2.61147e-10	0.0181481	0.0424464	0.0242983	FALSE
ENSG00000229832.1	RP11-384C4.2	3741	0.000417334	0.00171732	0.0837632	0.108059	0.0242953	FALSE
ENSG00000254139.1	CTD-2339F6.1	7234	2.53174e-06	1.87087e-05	0.0627624	0.0384681	-0.0242943	FALSE
ENSG00000233237.2	LINC00472	3569	8.33829e-05	0.000423632	0.176003	0.200261	0.0242583	FALSE
ENSG00000264043.2	SNORA40	7403	3.3242e-07	2.97826e-06	0.128666	0.104417	-0.0242496	FALSE
ENSG00000254034.1	RP11-662B19.2	3046	2.3694e-07	2.18459e-06	0.0387085	0.0629518	0.0242433	FALSE
ENSG00000225218.1	AP001628.6	6792	0.000249003	0.00109506	0.100407	0.0761641	-0.024243	FALSE
ENSG00000238009.2	RP11-34P13.7	2696	2.05916e-09	2.83074e-08	0.0751429	0.0993823	0.0242394	FALSE
ENSG00000272810.1	U91328.22	6810	0.000210784	0.000954441	0.0947303	0.0705424	-0.0241879	FALSE
ENSG00000257052.1	RP11-881M11.2	3549	6.84458e-05	0.000356957	0.0916636	0.115838	0.0241741	FALSE
ENSG00000267764.1	RP11-484L8.1	3872	0.00128207	0.00456061	0.0586245	0.0827936	0.0241692	FALSE
ENSG00000268362.1	CTD-2017D11.1	4046	0.00495943	0.0147163	0.257191	0.281338	0.0241467	FALSE
ENSG00000253720.1	RP11-473O4.3	3152	8.75294e-07	7.22423e-06	0.0233134	0.0474515	0.0241381	FALSE
ENSG00000203886.4	CYP17A1-AS1	7016	2.77123e-05	0.000159297	0.066996	0.0428785	-0.0241175	FALSE
ENSG00000263847.1	RP11-143J12.3	3242	2.53174e-06	1.87087e-05	0.0674162	0.091429	0.0240128	FALSE
ENSG00000225361.3	PPP1R26-AS1	2660	1.2172e-09	1.7434e-08	0.0731937	0.0971966	0.024003	FALSE
ENSG00000197670.5	RP4-724E16.2	2734	3.55949e-09	4.68979e-08	0.0452069	0.0692031	0.0239962	FALSE
ENSG00000265791.1	CTD-2349P21.10	4250	0.0198798	0.0477197	0.242819	0.266784	0.0239646	FALSE
ENSG00000223697.2	AF230666.2	3009	1.48032e-07	1.4203e-06	0.0923417	0.116289	0.0239474	FALSE
ENSG00000233178.3	RP11-88I18.2	2659	1.19943e-09	1.71985e-08	0.0620202	0.0859648	0.0239445	FALSE
ENSG00000146666.4	LINC00525	4229	0.0174008	0.0426195	0.0945759	0.118503	0.0239272	FALSE
ENSG00000269886.1	RP11-266J6.2	6342	0.00926425	0.0250942	0.113124	0.0892061	-0.023918	FALSE
ENSG00000253955.1	CTB-33O18.3	2705	2.34582e-09	3.18438e-08	0.0688526	0.0927605	0.0239078	FALSE
ENSG00000231050.1	RP1-140A9.1	6325	0.0104054	0.0277513	0.118109	0.0942574	-0.0238516	FALSE
ENSG00000272858.1	CTA-292E10.8	3324	6.41606e-06	4.30754e-05	0.0689129	0.0927489	0.023836	FALSE
ENSG00000263331.1	CTC-508F8.1	3338	7.49301e-06	4.92371e-05	0.0313351	0.0551128	0.0237777	FALSE
ENSG00000258983.1	RP11-507K2.2	3083	3.76459e-07	3.31789e-06	0.048879	0.072649	0.0237699	FALSE
ENSG00000223685.1	LINC00571	6237	0.0185453	0.0449733	0.214603	0.19084	-0.0237632	FALSE
ENSG00000225868.2	AC016582.2	3241	2.50264e-06	1.85147e-05	0.0797542	0.103515	0.0237606	FALSE
ENSG00000228939.1	AKT3-IT1	2956	7.44988e-08	7.6086e-07	0.0325246	0.0562031	0.0236785	FALSE
ENSG00000204011.4	COL5A1-AS1	6629	0.00104207	0.00380802	0.118386	0.0947109	-0.0236753	FALSE
ENSG00000198468.3	FLVCR1-AS1	6225	0.0200052	0.0479764	0.191981	0.168313	-0.0236687	FALSE
ENSG00000241570.4	RP11-372E1.6	3685	0.000251306	0.00110257	0.152847	0.176497	0.0236501	FALSE
ENSG00000261051.1	RP11-274H2.5	7103	1.09936e-05	6.94299e-05	0.103509	0.0798602	-0.023649	FALSE
ENSG00000259238.1	RP11-361D15.2	7057	1.80147e-05	0.000108246	0.0555	0.0318806	-0.0236194	FALSE
ENSG00000229388.1	RP11-442N24__B.1	6544	0.0020806	0.00697706	0.269254	0.245635	-0.0236187	FALSE
ENSG00000228013.1	RP11-350G8.5	6394	0.00643471	0.018356	0.0780737	0.0544724	-0.0236013	FALSE
ENSG00000267141.1	CTB-31O20.8	2968	8.71454e-08	8.76243e-07	0.0313085	0.0549078	0.0235993	FALSE
ENSG00000236213.1	AC006369.2	2870	2.36726e-08	2.64884e-07	0.0335819	0.0571495	0.0235676	FALSE
ENSG00000266283.1	RP11-627G18.1	4164	0.0113607	0.029888	0.29034	0.313886	0.0235464	FALSE
ENSG00000259959.1	RP11-121C2.2	3343	7.91797e-06	5.17416e-05	0.178682	0.202214	0.023532	FALSE
ENSG00000261625.1	RP11-554A11.4	6270	0.0150006	0.0377369	0.0940117	0.0705238	-0.0234879	FALSE
ENSG00000225135.1	RP11-361F15.2	6262	0.0158002	0.0394503	0.651045	0.627559	-0.0234866	FALSE
ENSG00000272455.1	RP4-758J18.13	6271	0.0149032	0.0375355	0.368132	0.344675	-0.0234569	FALSE
ENSG00000267356.1	RP11-411B10.3	3328	6.70762e-06	4.47324e-05	0.0498965	0.0733305	0.023434	FALSE
ENSG00000255328.1	RP11-326C3.12	6327	0.0102649	0.0274274	0.125936	0.102605	-0.0233306	FALSE
ENSG00000233536.2	RP11-867G2.5	2100	1.37743e-13	3.62966e-12	0.012834	0.03612	0.023286	FALSE
ENSG00000257524.1	RP11-203J24.9	6284	0.0136869	0.0348504	0.20397	0.180696	-0.0232739	FALSE
ENSG00000237637.1	FRY-AS1	2581	3.74624e-10	5.79374e-09	0.0299226	0.0531835	0.0232608	FALSE
ENSG00000237399.3	PITRM1-AS1	2324	6.40771e-12	1.30066e-10	0.0870426	0.110268	0.023225	FALSE
ENSG00000272769.1	RP11-725P16.2	6662	0.000788694	0.00298193	0.112312	0.0891251	-0.0231866	FALSE
ENSG00000224358.1	RP11-466F5.8	2575	3.42078e-10	5.32208e-09	0.0580318	0.0812139	0.023182	FALSE
ENSG00000272854.1	RP4-593H12.1	6425	0.00514413	0.0151812	0.164891	0.141714	-0.0231763	FALSE
ENSG00000223652.2	AC106786.1	2547	2.23258e-10	3.58953e-09	0.0375892	0.0607398	0.0231506	FALSE
ENSG00000228613.1	AC144450.1	2838	1.52949e-08	1.77724e-07	0.0278038	0.0509371	0.0231333	FALSE
ENSG00000229656.2	RP11-462L8.1	6224	0.0201313	0.0481897	0.115657	0.0925349	-0.0231217	FALSE
ENSG00000260971.3	RP11-504A18.1	6821	0.000190216	0.000875345	0.105129	0.0820439	-0.0230853	FALSE
ENSG00000272279.1	RP11-157J24.2	6493	0.00309425	0.00980902	0.113195	0.090135	-0.0230603	FALSE
ENSG00000248936.1	RP11-36B15.1	6264	0.0155969	0.0390477	0.117268	0.0942133	-0.0230544	FALSE
ENSG00000264078.1	RP11-73M7.9	2937	5.80285e-08	6.04045e-07	0.0449203	0.0679424	0.023022	FALSE
ENSG00000225620.1	RP11-569A11.2	3879	0.00135788	0.00480138	0.0742552	0.0972295	0.0229743	FALSE
ENSG00000231335.1	AC107072.2	3368	1.04119e-05	6.60131e-05	0.0253998	0.0483679	0.0229681	FALSE
ENSG00000271387.1	RP11-382D12.2	6706	0.000539197	0.00215463	0.106147	0.0831797	-0.0229669	FALSE
ENSG00000269420.1	CTD-2265M8.2	6638	0.000966371	0.00356854	0.107468	0.0845029	-0.0229652	FALSE
ENSG00000229587.2	RP11-197P3.5	7168	5.36655e-06	3.67899e-05	0.0766023	0.0536554	-0.0229468	FALSE
ENSG00000258636.1	CTD-2298J14.2	3802	0.000711706	0.00273301	0.0726226	0.0955575	0.0229349	FALSE
ENSG00000267080.1	ASB16-AS1	6545	0.0020642	0.00693278	0.579101	0.556249	-0.022852	FALSE
ENSG00000246889.2	AP000487.5	2159	3.88922e-13	9.58725e-12	0.0852481	0.108091	0.0228427	FALSE
ENSG00000261338.1	RP11-378A13.1	4020	0.00409218	0.0124617	0.197941	0.220778	0.022837	FALSE
ENSG00000235888.1	AF064858.8	6848	0.000147444	0.000701883	0.101253	0.0784655	-0.0227874	FALSE
ENSG00000223393.1	RP5-858B6.3	3306	5.24756e-06	3.60502e-05	0.0680771	0.0908388	0.0227617	FALSE
ENSG00000247735.2	CTD-2574D22.2	2465	6.24354e-11	1.09165e-09	0.0414949	0.0642378	0.0227429	FALSE
ENSG00000272744.1	RP11-367N14.3	6800	0.000231277	0.00103106	0.0825869	0.0598531	-0.0227338	FALSE
ENSG00000254739.1	RP13-46H24.1	2402	2.2881e-11	4.34572e-10	0.0198703	0.0425982	0.0227279	FALSE
ENSG00000204625.6	HCG9	4028	0.00434311	0.013103	0.0991268	0.121842	0.0227148	FALSE
ENSG00000250326.1	RP11-284M14.1	3426	1.94015e-05	0.000115776	0.111744	0.134431	0.0226875	FALSE
ENSG00000262251.1	RP11-199F11.2	6765	0.000318688	0.00135874	0.176497	0.153821	-0.022676	FALSE
ENSG00000257256.1	RP3-405J10.4	3169	1.07332e-06	8.66054e-06	0.0252589	0.0479204	0.0226615	FALSE
ENSG00000229044.1	RP11-266K22.2	3905	0.00167714	0.00577617	0.113304	0.135965	0.0226614	FALSE
ENSG00000269984.1	RP11-362K14.5	1765	2.64619e-16	1.13454e-14	0.0364062	0.0590497	0.0226436	FALSE
ENSG00000233825.1	RP11-135A24.4	6866	0.000124151	0.000603157	0.0950185	0.0724366	-0.0225819	FALSE
ENSG00000273097.1	RP11-219C20.3	6697	0.000583295	0.00230462	0.0902258	0.0676486	-0.0225772	FALSE
ENSG00000267575.2	CTC-459F4.3	3349	8.45835e-06	5.47769e-05	0.160584	0.183135	0.0225514	FALSE
ENSG00000249752.1	RP11-563M4.1	3879	0.00135788	0.00480138	0.0598255	0.0823337	0.0225082	FALSE
ENSG00000271366.1	AC002128.5	2686	1.78062e-09	2.47402e-08	0.0239878	0.0464893	0.0225015	FALSE
ENSG00000177640.11	CASC2	2172	4.87616e-13	1.17744e-11	0.045834	0.0683267	0.0224927	FALSE
ENSG00000267612.1	CTD-3116E22.7	6555	0.00190654	0.00647357	0.0941978	0.0717333	-0.0224645	FALSE
ENSG00000268615.1	RP11-65J3.15	4240	0.0186633	0.045192	0.0736958	0.0961505	0.0224546	FALSE
ENSG00000223343.1	RP13-131K19.2	2793	8.19798e-09	1.00377e-07	0.0513553	0.0738099	0.0224545	FALSE
ENSG00000256837.1	CACNA1C-IT1	3743	0.000424833	0.00174321	0.0620335	0.0844579	0.0224244	FALSE
ENSG00000253552.3	HOXA-AS2	6562	0.00180284	0.00616174	0.062421	0.0400262	-0.0223948	FALSE
ENSG00000266981.1	RP11-799D4.2	3444	2.34499e-05	0.00013741	0.0797829	0.102172	0.0223896	FALSE
ENSG00000260778.2	MIR940	6429	0.00499588	0.0148076	0.185689	0.163305	-0.0223841	FALSE
ENSG00000233661.1	SPIN4-AS1	2485	8.54804e-11	1.47083e-09	0.0150963	0.03746	0.0223638	FALSE
ENSG00000267230.1	RP11-376M2.2	2771	6.01953e-09	7.54096e-08	0.0600552	0.0823859	0.0223307	FALSE
ENSG00000259575.1	RP11-39M21.2	3531	5.72008e-05	0.000305048	0.0457108	0.0680186	0.0223078	FALSE
ENSG00000247809.3	NR2F2-AS1	3008	1.46147e-07	1.40533e-06	0.104474	0.126772	0.0222981	FALSE
ENSG00000233806.3	AC131097.3	2757	4.93862e-09	6.32094e-08	0.0377626	0.0600544	0.0222918	FALSE
ENSG00000233871.1	DLG5-AS1	6393	0.00648081	0.0184632	0.166562	0.144273	-0.0222889	FALSE
ENSG00000258425.1	CTD-2207P18.1	2217	1.05915e-12	2.42244e-11	0.0179995	0.0402876	0.0222881	FALSE
ENSG00000249791.1	CTC-428G20.2	3497	4.05637e-05	0.000223574	0.054351	0.0766323	0.0222812	FALSE
ENSG00000228058.1	RP11-552D4.1	6418	0.00541317	0.0158206	0.042486	0.0202063	-0.0222797	FALSE
ENSG00000262147.1	RP13-638C3.3	3991	0.003289	0.0103256	0.180915	0.203141	0.0222267	FALSE
ENSG00000254035.1	RP11-281O15.4	3907	0.00170436	0.00585748	0.137647	0.15987	0.0222227	FALSE
ENSG00000223960.2	AC009948.5	3953	0.00245398	0.00802004	0.411166	0.433385	0.0222192	FALSE
ENSG00000270006.1	RP11-178L8.7	6393	0.00648081	0.0184632	0.132712	0.110545	-0.0221668	FALSE
ENSG00000273218.1	LLNLR-246C6.1	3024	1.79292e-07	1.68659e-06	0.0606712	0.0827961	0.0221249	FALSE
ENSG00000261578.1	RP11-21L23.2	6280	0.0140515	0.0356947	0.100275	0.0781533	-0.022122	FALSE
ENSG00000263276.1	RP11-96D1.10	2211	9.55696e-13	2.19354e-11	0.051178	0.0732729	0.0220949	FALSE
ENSG00000224251.2	RP11-499O7.7	6244	0.0177375	0.0433134	0.157216	0.135133	-0.0220829	FALSE
ENSG00000268001.1	CTC-241F20.3	6276	0.0144246	0.0365211	0.400649	0.378578	-0.0220717	FALSE
ENSG00000225292.2	RP11-57H14.3	3272	3.57258e-06	2.54449e-05	0.0228558	0.0449235	0.0220677	FALSE
ENSG00000272906.1	RP11-533E19.7	7091	1.25188e-05	7.81135e-05	0.0948604	0.0728187	-0.0220417	FALSE
ENSG00000267278.1	MAP3K14-AS1	3267	3.37443e-06	2.42195e-05	0.10447	0.12648	0.0220094	FALSE
ENSG00000230316.2	FEZF1-AS1	2890	3.10161e-08	3.38597e-07	0.0285055	0.0505108	0.0220053	FALSE
ENSG00000272913.1	RP11-440D17.3	6570	0.0016907	0.00581669	0.299428	0.277437	-0.0219918	FALSE
ENSG00000272009.1	RP1-313I6.12	6592	0.00141454	0.00497734	0.148201	0.126228	-0.0219734	FALSE
ENSG00000229901.1	RP11-399E6.4	6245	0.0176246	0.0430702	0.110506	0.0885485	-0.021957	FALSE
ENSG00000273035.1	RP11-449G16.1	6645	0.000911053	0.0033835	0.0859864	0.0640483	-0.0219382	FALSE
ENSG00000266053.2	RP11-143J12.2	6318	0.0109105	0.0288968	0.420271	0.398346	-0.0219254	FALSE
ENSG00000262179.2	RP1-302G2.5	6478	0.00346849	0.0107978	0.102791	0.0808984	-0.0218925	FALSE
ENSG00000223839.3	FAM95B1	4128	0.00888899	0.0241836	0.139392	0.161279	0.0218868	FALSE
ENSG00000249417.1	RP11-438D8.2	2728	3.2665e-09	4.32129e-08	0.0144973	0.03638	0.0218827	FALSE
ENSG00000253142.1	RP11-87E22.1	3167	1.04796e-06	8.49812e-06	0.0147049	0.0365752	0.0218703	FALSE
ENSG00000273082.1	LL22NC03-32F9.1	6639	0.000958282	0.00354472	0.0775727	0.0557119	-0.0218609	FALSE
ENSG00000271997.1	RP11-97O12.6	3672	0.000222865	0.000999392	0.163925	0.185781	0.0218564	FALSE
ENSG00000227741.1	RP11-536C5.7	3316	5.86889e-06	3.98968e-05	0.11965	0.141501	0.0218501	FALSE
ENSG00000224100.1	AP001630.5	3836	0.000950257	0.00352004	0.0585115	0.08031	0.0217985	FALSE
ENSG00000267096.1	CTD-2537I9.13	3904	0.00166368	0.00573742	0.186724	0.208488	0.0217637	FALSE
ENSG00000273261.1	RP11-531F16.4	4035	0.00457403	0.01372	0.241344	0.263078	0.0217339	FALSE
ENSG00000231113.2	RP3-475N16.1	3752	0.000460164	0.00187105	0.206232	0.227913	0.0216803	FALSE
ENSG00000260035.1	CTD-2651B20.6	3675	0.000229146	0.00102332	0.0409488	0.0626044	0.0216556	FALSE
ENSG00000255671.1	RP11-283I3.1	3472	3.13822e-05	0.000177564	0.0194992	0.0411341	0.0216349	FALSE
ENSG00000225656.1	RP5-858B6.1	3509	4.58272e-05	0.000249305	0.0253856	0.0470119	0.0216263	FALSE
ENSG00000204802.3	RP11-111F5.4	3568	8.25681e-05	0.00042015	0.134789	0.15641	0.0216214	FALSE
ENSG00000258384.1	AC068831.6	7824	1.08195e-09	1.56347e-08	0.0571673	0.0355466	-0.0216207	FALSE
ENSG00000231407.1	RP11-576I22.2	2902	3.64368e-08	3.92171e-07	0.097856	0.119411	0.0215554	FALSE
[truncated: 3,469 more rows]
