# Supplementary material for: Natural genetic variation of the cardiac transcriptome in non-diseased donors and patients with dilated cardiomyopathy
Source: Genome Biol. 2017 Sep 14;18:170. doi: 10.1186/s13059-017-1286-z (PMC5598015; doi:10.1186/s13059-017-1286-z)
Supplement: Supplementary file 4 — Differential exon usage between DCM patients and controls. Exon usage was quantified by the percent spliced in index (PSI) and tested for differences using a linear model. The table reports the positions (chromosome, start, end) of the tested exonic parts, the gene ids, the test statistic (t-statistic), the estimated effect beta, which can be interpreted as the difference of mean PSI values of cases and controls, and the corresponding P values and FDR. We define differentially used exons when |beta| >0.1 and FDR <0.05. The column DCM candidate indicates whether the gene was a DCM candidate based on Additional file 1: Table S6. The column has rbm20 binding indicates whether a RBM20 Clip-seq site was found at the exonic part. (XLSX 18691 kb) [file 13059_2017_1286_MOESM4_ESM.xlsx]

## Sheet: cisPSIRes_DCMvsControl_allresul
chrom	start	end	strand	gene_id	exonic_part_number	id	statistic	pvalue	FDR	beta	beta_se	is.diff	has.rbm20.binding	DCM candidate
19	58863336	58864410	+	A1BG-AS1	1	A1BG-AS1.E001	-1.5539	0.121798	0.45652	-0.00453535	0.0029187	FALSE	FALSE	FALSE
19	58864745	58864840	+	A1BG-AS1	2	A1BG-AS1.E002	0.802206	0.423391	0.75553	0.00210766	0.00262733	FALSE	FALSE	FALSE
12	9218422	9218656	+	A2M-AS1	2	A2M-AS1.E002	-0.236701	0.813132	0.938412	-0.000348799	0.00147358	FALSE	FALSE	FALSE
12	9220779	9220820	-	A2M	2	A2M.E002	0.330738	0.74119	0.910944	2.6191e-05	7.91895e-05	FALSE	FALSE	FALSE
12	9221336	9221438	-	A2M	3	A2M.E003	0.699257	0.485208	0.793353	9.01538e-06	1.28928e-05	FALSE	FALSE	FALSE
12	9222341	9222409	-	A2M	4	A2M.E004	0.61902	0.536611	0.821707	1.42871e-05	2.30802e-05	FALSE	FALSE	FALSE
12	9223084	9223174	-	A2M	5	A2M.E005	0.865704	0.387695	0.734373	1.93463e-05	2.23475e-05	FALSE	FALSE	FALSE
12	9224955	9225082	-	A2M	6	A2M.E006	3.10052	0.00221194	0.0308275	0.000715509	0.000230771	FALSE	FALSE	FALSE
12	9225249	9225467	-	A2M	7	A2M.E007	2.61208	0.00968556	0.0956929	0.000350224	0.000134079	FALSE	FALSE	FALSE
12	9227156	9227379	-	A2M	8	A2M.E008	-0.00527475	0.995797	1	-7.63279e-07	0.000144704	FALSE	FALSE	FALSE
12	9229352	9229532	-	A2M	9	A2M.E009	0.254673	0.799238	0.933684	3.13903e-05	0.000123257	FALSE	FALSE	FALSE
12	9229942	9230016	-	A2M	10	A2M.E010	0.500272	0.617436	0.861442	5.91389e-05	0.000118213	FALSE	FALSE	FALSE
12	9230297	9230453	-	A2M	11	A2M.E011	1.01841	0.309719	0.677843	0.00015842	0.000155556	FALSE	FALSE	FALSE
12	9231840	9231927	-	A2M	12	A2M.E012	0.905287	0.366408	0.718469	0.000138205	0.000152664	FALSE	FALSE	FALSE
12	9232235	9232411	-	A2M	13	A2M.E013	-0.0205833	0.983599	0.996934	-4.26095e-06	0.00020701	FALSE	FALSE	FALSE
12	9232690	9232773	-	A2M	14	A2M.E014	1.6642	0.0976461	0.410143	0.000308203	0.000185196	FALSE	FALSE	FALSE
12	9241796	9241847	-	A2M	15	A2M.E015	2.37316	0.0185892	0.152805	0.000509391	0.000214647	FALSE	FALSE	FALSE
12	9242498	9242619	-	A2M	16	A2M.E016	1.8095	0.0718821	0.351918	0.000425937	0.000235389	FALSE	FALSE	FALSE
12	9242952	9243078	-	A2M	17	A2M.E017	1.85674	0.0648256	0.331686	0.000405285	0.000218277	FALSE	FALSE	FALSE
12	9243797	9244025	-	A2M	18	A2M.E018	1.87567	0.0621655	0.323854	0.000460641	0.000245588	FALSE	FALSE	FALSE
12	9246061	9246175	-	A2M	19	A2M.E019	2.00651	0.0461553	0.272953	0.000438487	0.000218532	FALSE	FALSE	FALSE
12	9247569	9247680	-	A2M	20	A2M.E020	2.10474	0.0365689	0.236467	0.000500364	0.000237732	FALSE	FALSE	FALSE
12	9248135	9248296	-	A2M	21	A2M.E021	1.72993	0.0851926	0.383684	0.000558609	0.000322908	FALSE	FALSE	FALSE
12	9251203	9251352	-	A2M	22	A2M.E022	-4.4828	1.24259e-05	0.000371401	-0.0187308	0.00417836	FALSE	FALSE	FALSE
12	9251977	9252119	-	A2M	23	A2M.E023	2.57733	0.0106799	0.10297	0.00106226	0.000412154	FALSE	FALSE	FALSE
12	9253740	9253803	-	A2M	24	A2M.E024	2.10871	0.0362203	0.235088	0.000744707	0.000353157	FALSE	FALSE	FALSE
12	9254043	9254270	-	A2M	25	A2M.E025	0.812393	0.417537	0.752016	0.000293426	0.000361187	FALSE	FALSE	FALSE
12	9256835	9256996	-	A2M	26	A2M.E026	0.969929	0.333259	0.696665	0.00049741	0.000512831	FALSE	FALSE	FALSE
12	9258832	9258941	-	A2M	27	A2M.E027	0.961357	0.337539	0.699057	0.000602341	0.000626553	FALSE	FALSE	FALSE
12	9259087	9259201	-	A2M	28	A2M.E028	0.96042	0.338009	0.699311	0.000510562	0.000531603	FALSE	FALSE	FALSE
12	9260120	9260240	-	A2M	29	A2M.E029	0.938654	0.349046	0.706732	0.000534021	0.000568922	FALSE	FALSE	FALSE
12	9261917	9262001	-	A2M	30	A2M.E030	1.77382	0.0776218	0.366619	0.000559105	0.000315198	FALSE	FALSE	FALSE
12	9262463	9262631	-	A2M	31	A2M.E031	0.747779	0.455476	0.77487	6.91534e-05	9.24784e-05	FALSE	FALSE	FALSE
12	9262910	9262930	-	A2M	32	A2M.E032	1.24266	0.215454	0.587466	0.000140993	0.00011346	FALSE	FALSE	FALSE
12	9264755	9264807	-	A2M	33	A2M.E033	0.63643	0.525228	0.815723	6.23885e-05	9.8029e-05	FALSE	FALSE	FALSE
12	9264973	9265132	-	A2M	34	A2M.E034	2.02494	0.04421	0.265832	0.0020935	0.00103386	FALSE	FALSE	FALSE
12	9265956	9266139	-	A2M	35	A2M.E035	-1.07549	0.283458	0.657785	-7.85713e-06	7.30564e-06	FALSE	FALSE	FALSE
12	9004806	9004932	+	A2ML1	20	A2ML1.E020	0	1	1	0	NA	FALSE	FALSE	FALSE
12	53701629	53701713	-	AAAS	3	AAAS.E003	0.284713	0.77616	0.924538	0.000176234	0.000618989	FALSE	FALSE	FALSE
12	53702066	53702133	-	AAAS	5	AAAS.E005	0.167125	0.867442	0.959502	3.99222e-05	0.000238877	FALSE	FALSE	FALSE
12	53702509	53702599	-	AAAS	7	AAAS.E007	-0.51906	0.604296	0.854658	-0.000149417	0.000287861	FALSE	FALSE	FALSE
12	53702744	53702804	-	AAAS	8	AAAS.E008	0.739449	0.460506	0.777833	0.000168362	0.000227686	FALSE	FALSE	FALSE
12	53708082	53708225	-	AAAS	11	AAAS.E011	-0.825268	0.410207	0.748655	-0.000258448	0.000313168	FALSE	FALSE	FALSE
12	53708535	53708633	-	AAAS	12	AAAS.E012	-2.11312	0.0358372	0.234057	-0.0115229	0.00545305	FALSE	FALSE	FALSE
12	53708878	53708924	-	AAAS	13	AAAS.E013	-0.2421	0.808952	0.937073	-0.000108915	0.000449876	FALSE	FALSE	FALSE
12	53709119	53709210	-	AAAS	14	AAAS.E014	0.586773	0.558021	0.832168	0.000622731	0.00106128	FALSE	FALSE	FALSE
12	53709511	53709566	-	AAAS	15	AAAS.E015	0.709691	0.478726	0.789267	0.000279276	0.000393518	FALSE	FALSE	FALSE
12	53715127	53715380	-	AAAS	17	AAAS.E017	-0.595656	0.552082	0.828887	-0.00083923	0.00140892	FALSE	FALSE	FALSE
12	125558422	125558525	+	AACS	2	AACS.E002	-0.153609	0.878074	0.962387	-0.000115408	0.000751309	FALSE	FALSE	FALSE
12	125575972	125576069	+	AACS	5	AACS.E005	0.660648	0.509602	0.807305	0.000179194	0.00027124	FALSE	FALSE	FALSE
12	125587225	125587339	+	AACS	6	AACS.E006	-0.42806	0.66907	0.884473	-0.000697097	0.0016285	FALSE	FALSE	FALSE
12	125587546	125587627	+	AACS	7	AACS.E007	1.11187	0.267536	0.642822	0.00136048	0.0012236	FALSE	FALSE	FALSE
12	125591667	125591814	+	AACS	8	AACS.E008	-0.34639	0.729415	0.906139	-0.00112101	0.00323627	FALSE	FALSE	FALSE
12	125599023	125599103	+	AACS	9	AACS.E009	-0.0969511	0.922863	0.977234	-0.00021661	0.00223422	FALSE	FALSE	FALSE
12	125603187	125603311	+	AACS	10	AACS.E010	2.35065	0.019719	0.159183	0.0209567	0.00891529	FALSE	FALSE	FALSE
12	125609251	125609315	+	AACS	11	AACS.E011	1.79046	0.0749004	0.35986	0.0192573	0.0107555	FALSE	FALSE	FALSE
12	125609448	125609570	+	AACS	12	AACS.E012	0.472182	0.637315	0.870785	0.00472861	0.0100144	FALSE	FALSE	FALSE
12	125612707	125612820	+	AACS	13	AACS.E013	0.591666	0.554746	0.830154	0.0048524	0.00820126	FALSE	FALSE	FALSE
12	125613881	125614006	+	AACS	14	AACS.E014	0.871233	0.384677	0.732405	0.00694292	0.00796908	FALSE	FALSE	FALSE
12	125618549	125618618	+	AACS	15	AACS.E015	0.134895	0.892831	0.968061	0.000110365	0.000818149	FALSE	FALSE	FALSE
12	125619340	125619398	+	AACS	16	AACS.E016	0.123874	0.90154	0.970915	0.000116246	0.00093842	FALSE	FALSE	FALSE
12	125621208	125621410	+	AACS	17	AACS.E017	-1.66845	0.0967993	0.408448	-0.0264784	0.0158701	FALSE	FALSE	FALSE
4	170985870	170985976	-	AADAT	4	AADAT.E004	2.46759	0.014447	0.128508	0.0227569	0.00922234	FALSE	FALSE	FALSE
4	170987565	170987629	-	AADAT	5	AADAT.E005	-0.161368	0.871967	0.960986	-0.000270009	0.00167325	FALSE	FALSE	FALSE
4	170988478	170988539	-	AADAT	6	AADAT.E006	-0.151371	0.879836	0.962923	-0.000268301	0.00177247	FALSE	FALSE	FALSE
4	170989742	170989838	-	AADAT	7	AADAT.E007	0.168694	0.866209	0.958978	0.000511789	0.00303384	FALSE	FALSE	FALSE
4	170990299	170990381	-	AADAT	8	AADAT.E008	-0.192888	0.847243	0.951944	-0.000488601	0.00253308	FALSE	FALSE	FALSE
4	170991738	170991803	-	AADAT	9	AADAT.E009	1.21134	0.227203	0.60032	0.00515707	0.00425734	FALSE	FALSE	FALSE
4	171010763	171010774	-	AADAT	14	AADAT.E014	0.410274	0.682046	0.887926	0.00154887	0.0037752	FALSE	FALSE	FALSE
4	171010775	171010887	-	AADAT	15	AADAT.E015	1.68092	0.0943483	0.403343	0.00299836	0.00178377	FALSE	FALSE	FALSE
4	171010888	171011118	-	AADAT	16	AADAT.E016	1.70934	0.0889476	0.391315	0.0147325	0.00861887	FALSE	FALSE	FALSE
9	99401859	99404168	-	AAED1	1	AAED1.E001	-0.824516	0.410633	0.748937	-0.000646415	0.000783993	FALSE	FALSE	FALSE
9	99408175	99408306	-	AAED1	2	AAED1.E002	2.48223	0.0138842	0.124798	0.0471945	0.0190129	FALSE	FALSE	FALSE
9	99413941	99413994	-	AAED1	4	AAED1.E004	-1.5735	0.117192	0.44765	-0.000494415	0.000314213	FALSE	FALSE	FALSE
9	99416987	99417055	-	AAED1	5	AAED1.E005	1.11987	0.264119	0.639024	0.00108187	0.000966064	FALSE	FALSE	FALSE
15	67495078	67495236	-	AAGAB	2	AAGAB.E002	-0.687452	0.492598	0.797326	-8.96246e-05	0.000130372	FALSE	FALSE	FALSE
15	67495886	67495935	-	AAGAB	3	AAGAB.E003	-1.97843	0.0492601	0.283993	-0.00140512	0.00071022	FALSE	FALSE	FALSE
15	67496382	67496486	-	AAGAB	4	AAGAB.E004	-0.273331	0.784882	0.927955	-0.00011083	0.000405478	FALSE	FALSE	FALSE
15	67500900	67500996	-	AAGAB	5	AAGAB.E005	0.114679	0.908815	0.972534	5.07523e-05	0.00044256	FALSE	FALSE	FALSE
15	67501800	67501882	-	AAGAB	6	AAGAB.E006	0.310575	0.756449	0.916704	0.00011968	0.00038535	FALSE	FALSE	FALSE
15	67524152	67524235	-	AAGAB	7	AAGAB.E007	0.349624	0.726991	0.905136	0.000175558	0.000502133	FALSE	FALSE	FALSE
15	67528317	67528406	-	AAGAB	8	AAGAB.E008	1.1353	0.257614	0.632529	0.000575902	0.000507267	FALSE	FALSE	FALSE
15	67528746	67528842	-	AAGAB	9	AAGAB.E009	0.910487	0.363668	0.716755	0.000653916	0.000718205	FALSE	FALSE	FALSE
15	67528968	67529158	-	AAGAB	10	AAGAB.E010	1.28173	0.201429	0.56985	0.00139079	0.00108509	FALSE	FALSE	FALSE
15	67546897	67547074	-	AAGAB	11	AAGAB.E011	1.80076	0.0732556	0.355605	0.00303834	0.00168726	FALSE	FALSE	FALSE
2	69704012	69704122	-	AAK1	2	AAK1.E002	0.613779	0.540062	0.823442	0.00110362	0.00179808	FALSE	FALSE	FALSE
2	69706083	69706193	-	AAK1	3	AAK1.E003	3.14008	0.00194623	0.0278421	0.0593365	0.0188965	FALSE	FALSE	FALSE
2	69707992	69708093	-	AAK1	4	AAK1.E004	2.60094	0.00999491	0.0979391	0.0153817	0.00591391	FALSE	FALSE	FALSE
2	69709843	69709944	-	AAK1	5	AAK1.E005	2.39003	0.01778	0.14824	0.0196459	0.00821991	FALSE	FALSE	FALSE
2	69723117	69723212	-	AAK1	6	AAK1.E006	-0.441407	0.659398	0.880391	-0.00386111	0.00874728	FALSE	FALSE	FALSE
2	69732701	69732805	-	AAK1	7	AAK1.E007	-1.61793	0.107262	0.428912	-0.000401146	0.000247938	FALSE	FALSE	FALSE
2	69734553	69734710	-	AAK1	8	AAK1.E008	-1.45624	0.146901	0.496799	-0.000307519	0.000211173	FALSE	FALSE	FALSE
2	69736363	69736592	-	AAK1	9	AAK1.E009	-1.47448	0.141933	0.489404	-0.000410436	0.00027836	FALSE	FALSE	FALSE
2	69741603	69741881	-	AAK1	10	AAK1.E010	0.126973	0.89909	0.970357	0.000113865	0.000896768	FALSE	FALSE	FALSE
2	69746086	69746372	-	AAK1	11	AAK1.E011	0.0981747	0.921892	0.976986	0.000107168	0.00109161	FALSE	FALSE	FALSE
2	69747966	69748120	-	AAK1	12	AAK1.E012	0.161454	0.871899	0.960986	0.000151524	0.000938492	FALSE	FALSE	FALSE
2	69752165	69752244	-	AAK1	13	AAK1.E013	0.166797	0.867699	0.95952	0.000177796	0.00106595	FALSE	FALSE	FALSE
2	69754348	69754451	-	AAK1	14	AAK1.E014	-1.3944	0.164753	0.522417	-0.000320219	0.000229647	FALSE	FALSE	FALSE
2	69757140	69757272	-	AAK1	15	AAK1.E015	0.127677	0.898533	0.970279	0.00024686	0.00193347	FALSE	FALSE	FALSE
2	69757757	69757838	-	AAK1	16	AAK1.E016	0.0448382	0.964281	0.990634	6.61855e-05	0.0014761	FALSE	FALSE	FALSE
2	69759173	69759294	-	AAK1	17	AAK1.E017	0.177325	0.859434	0.956687	0.00017582	0.000991513	FALSE	FALSE	FALSE
2	69769655	69769797	-	AAK1	18	AAK1.E018	0.343913	0.731275	0.907069	0.000237679	0.000691101	FALSE	FALSE	FALSE
2	69771568	69771676	-	AAK1	19	AAK1.E019	0.527942	0.598128	0.851689	0.00041395	0.000784082	FALSE	FALSE	FALSE
2	69783992	69784110	-	AAK1	20	AAK1.E020	-1.02227	0.307895	0.676418	-0.00088402	0.000864763	FALSE	FALSE	FALSE
2	69870707	69870849	-	AAK1	22	AAK1.E022	-0.466569	0.641318	0.872217	-0.00494069	0.0105894	FALSE	FALSE	FALSE
11	77532190	77532287	+	AAMDC	1	AAMDC.E001	0.0927828	0.926169	0.978187	1.62134e-06	1.74746e-05	FALSE	FALSE	FALSE
11	77553525	77553674	+	AAMDC	2	AAMDC.E002	0.971025	0.332715	0.696226	0.00089194	0.000918555	FALSE	FALSE	FALSE
11	77580768	77580863	+	AAMDC	3	AAMDC.E003	2.65837	0.00849047	0.0866809	0.00324161	0.0012194	FALSE	FALSE	FALSE
2	219130094	219130184	-	AAMP	3	AAMP.E003	0.551196	0.582117	0.844341	9.31528e-05	0.000169001	FALSE	FALSE	FALSE
2	219130302	219130405	-	AAMP	4	AAMP.E004	-0.812407	0.417529	0.752016	-0.000163857	0.000201693	FALSE	FALSE	FALSE
2	219130554	219130669	-	AAMP	5	AAMP.E005	0.980171	0.328192	0.692532	0.000287626	0.000293445	FALSE	FALSE	FALSE
2	219130787	219130870	-	AAMP	6	AAMP.E006	0.502927	0.615571	0.860505	0.000250024	0.000497137	FALSE	FALSE	FALSE
2	219131166	219131310	-	AAMP	7	AAMP.E007	1.12742	0.260921	0.635862	7.23326e-05	6.41574e-05	FALSE	FALSE	FALSE
2	219131570	219131709	-	AAMP	8	AAMP.E008	-1.06925	0.286251	0.659998	-0.000130277	0.000121839	FALSE	FALSE	FALSE
2	219132217	219132336	-	AAMP	9	AAMP.E009	0.761949	0.446992	0.76981	0.00013647	0.000179107	FALSE	FALSE	FALSE
2	219134105	219134260	-	AAMP	10	AAMP.E010	0.609953	0.542589	0.824712	4.68836e-05	7.68642e-05	FALSE	FALSE	FALSE
17	74461965	74462314	+	AANAT	4	AANAT.E004	0.0307256	0.975519	0.99431	0.000145666	0.00474088	FALSE	FALSE	FALSE
20	34824387	34824406	+	AAR2	1	AAR2.E001	0.73389	0.46388	0.780035	0.000684185	0.000932273	FALSE	FALSE	FALSE
20	34824407	34824425	+	AAR2	2	AAR2.E002	1.33396	0.183743	0.548114	0.00177655	0.00133179	FALSE	FALSE	FALSE
20	34824426	34824704	+	AAR2	3	AAR2.E003	1.25568	0.210703	0.582209	0.0136131	0.0108412	FALSE	FALSE	FALSE
20	34827743	34828547	+	AAR2	4	AAR2.E004	1.04297	0.298227	0.668604	0.000285379	0.000273621	FALSE	FALSE	FALSE
16	70287617	70287703	-	AARS	3	AARS.E003	0.696205	0.487113	0.794123	3.27086e-05	4.69812e-05	FALSE	FALSE	FALSE
16	70288524	70288637	-	AARS	5	AARS.E005	1.43885	0.151764	0.503835	0.000256039	0.000177947	FALSE	FALSE	FALSE
16	70291936	70292120	-	AARS	7	AARS.E007	2.77038	0.00612937	0.0681379	0.0069028	0.00249164	FALSE	FALSE	FALSE
16	70292883	70293089	-	AARS	8	AARS.E008	1.68782	0.0930118	0.400395	0.000969489	0.000574402	FALSE	FALSE	FALSE
16	70294947	70295060	-	AARS	9	AARS.E009	-0.558049	0.577438	0.84187	-7.76164e-05	0.000139085	FALSE	FALSE	FALSE
16	70296249	70296427	-	AARS	10	AARS.E010	1.97423	0.0497384	0.285745	0.00311951	0.00158011	FALSE	FALSE	FALSE
16	70298861	70299005	-	AARS	11	AARS.E011	0.720917	0.471806	0.784625	0.000175425	0.000243336	FALSE	FALSE	FALSE
16	70299441	70299565	-	AARS	12	AARS.E012	0.37088	0.711121	0.899671	7.00428e-05	0.000188856	FALSE	FALSE	FALSE
16	70301562	70301712	-	AARS	13	AARS.E013	0.434734	0.664227	0.882865	5.79332e-05	0.000133261	FALSE	FALSE	FALSE
16	70302174	70302282	-	AARS	14	AARS.E014	0.678718	0.498105	0.800636	0.000117057	0.000172468	FALSE	FALSE	FALSE
16	70304099	70304243	-	AARS	16	AARS.E016	-2.09207	0.0377006	0.241111	-0.00157824	0.00075439	FALSE	FALSE	FALSE
16	70305684	70305875	-	AARS	17	AARS.E017	1.17762	0.240356	0.614517	0.0001387	0.00011778	FALSE	FALSE	FALSE
16	70310389	70310534	-	AARS	18	AARS.E018	-0.991824	0.322488	0.687763	-0.0001076	0.000108487	FALSE	FALSE	FALSE
16	70310869	70311057	-	AARS	19	AARS.E019	-1.24854	0.213302	0.585167	-0.000111254	8.91073e-05	FALSE	FALSE	FALSE
16	70316523	70316687	-	AARS	20	AARS.E020	0.0927828	0.926169	0.978187	3.57391e-06	3.85191e-05	FALSE	FALSE	FALSE
16	70323324	70323446	-	AARS	21	AARS.E021	1.14415	0.253934	0.628729	0.00191148	0.00167065	FALSE	FALSE	FALSE
6	44268893	44269003	-	AARS2	2	AARS2.E002	2.11777	0.0354363	0.232383	0.00695165	0.00328254	FALSE	FALSE	FALSE
6	44269797	44269907	-	AARS2	4	AARS2.E004	-1.05814	0.291273	0.663673	-0.000526546	0.000497613	FALSE	FALSE	FALSE
6	44270128	44270250	-	AARS2	5	AARS2.E005	0.76231	0.446777	0.769733	0.00149622	0.00196275	FALSE	FALSE	FALSE
6	44270539	44270647	-	AARS2	6	AARS2.E006	0.171737	0.863819	0.95803	0.000292193	0.0017014	FALSE	FALSE	FALSE
6	44270803	44270912	-	AARS2	7	AARS2.E007	1.80877	0.0719963	0.352129	0.00497422	0.00275006	FALSE	FALSE	FALSE
6	44271918	44272058	-	AARS2	9	AARS2.E009	-2.29657	0.0226846	0.174794	-0.00232364	0.00101179	FALSE	FALSE	FALSE
6	44272157	44272270	-	AARS2	10	AARS2.E010	-0.5808	0.562032	0.834203	-0.000111339	0.0001917	FALSE	FALSE	FALSE
6	44272791	44272935	-	AARS2	12	AARS2.E012	-1.9429	0.0534394	0.296907	-0.00117007	0.00060223	FALSE	FALSE	FALSE
6	44274231	44274269	-	AARS2	15	AARS2.E015	0.672198	0.502237	0.80302	0.00273471	0.00406831	FALSE	FALSE	FALSE
6	44274660	44274768	-	AARS2	16	AARS2.E016	1.98252	0.0487974	0.282546	0.00106337	0.000536373	FALSE	FALSE	FALSE
6	44274986	44275131	-	AARS2	17	AARS2.E017	3.13965	0.00194898	0.0278697	0.0501483	0.0159726	FALSE	FALSE	FALSE
6	44278036	44278180	-	AARS2	18	AARS2.E018	0.840066	0.40188	0.74401	0.00757839	0.00902119	FALSE	FALSE	FALSE
6	44279127	44279272	-	AARS2	20	AARS2.E020	0.570559	0.568942	0.837642	0.000230965	0.000404805	FALSE	FALSE	FALSE
4	57209001	57209132	-	AASDH	3	AASDH.E003	0.196657	0.844297	0.95071	0.00186801	0.0094988	FALSE	FALSE	FALSE
4	57209728	57209850	-	AASDH	4	AASDH.E004	-0.604448	0.546234	0.826466	-0.00551009	0.00911589	FALSE	FALSE	FALSE
4	57211293	57211456	-	AASDH	5	AASDH.E005	1.15992	0.247473	0.622353	0.0201553	0.0173765	FALSE	FALSE	FALSE
4	57215094	57215428	-	AASDH	6	AASDH.E006	4.95674	1.53049e-06	5.75433e-05	0.0606838	0.0122427	FALSE	FALSE	FALSE
4	57215429	57216224	-	AASDH	7	AASDH.E007	-1.52097	0.129854	0.469918	-0.00273865	0.00180059	FALSE	FALSE	FALSE
4	57217508	57217623	-	AASDH	8	AASDH.E008	1.42007	0.157153	0.511424	0.00990198	0.0069729	FALSE	FALSE	FALSE
4	57219570	57219762	-	AASDH	9	AASDH.E009	-1.45581	0.14702	0.496969	-0.00391976	0.00269249	FALSE	FALSE	FALSE
4	57220205	57220377	-	AASDH	10	AASDH.E010	-0.835983	0.404167	0.745245	-0.00117479	0.00140528	FALSE	FALSE	FALSE
4	57220871	57220977	-	AASDH	11	AASDH.E011	2.67339	0.00813226	0.0839189	0.0090628	0.00339	FALSE	FALSE	FALSE
4	57221348	57221589	-	AASDH	12	AASDH.E012	-0.853257	0.394543	0.739792	-0.000818112	0.00095881	FALSE	FALSE	FALSE
4	57237617	57237809	-	AASDH	13	AASDH.E013	0.532916	0.594687	0.850217	0.0026452	0.00496364	FALSE	FALSE	FALSE
4	57244314	57244630	-	AASDH	14	AASDH.E014	-1.87348	0.0624685	0.324792	-0.00907666	0.00484482	FALSE	FALSE	FALSE
4	57248643	57248763	-	AASDH	15	AASDH.E015	-1.51562	0.131202	0.472118	-0.0268605	0.0177224	FALSE	FALSE	FALSE
4	57250236	57250507	-	AASDH	16	AASDH.E016	-0.588138	0.557107	0.831731	-0.00956626	0.0162653	FALSE	FALSE	FALSE
11	105948216	105948620	+	AASDHPPT	1	AASDHPPT.E001	0.667829	0.505017	0.804524	0.000311812	0.000466904	FALSE	FALSE	FALSE
11	105961284	105961405	+	AASDHPPT	3	AASDHPPT.E003	4.64021	6.30413e-06	0.000204481	0.0117691	0.00253633	FALSE	FALSE	FALSE
11	105965310	105965381	+	AASDHPPT	5	AASDHPPT.E005	1.16417	0.245748	0.620429	0.000350347	0.000300941	FALSE	FALSE	FALSE
7	121718916	121719004	-	AASS	3	AASS.E003	2.33286	0.0206548	0.164457	0.00604565	0.00259152	FALSE	FALSE	FALSE
7	121719651	121719766	-	AASS	4	AASS.E004	1.2502	0.212696	0.584514	0.000203187	0.000162524	FALSE	FALSE	FALSE
7	121721554	121721649	-	AASS	5	AASS.E005	2.20958	0.0282745	0.201042	0.00443947	0.00200919	FALSE	FALSE	FALSE
7	121726066	121726233	-	AASS	6	AASS.E006	1.04385	0.29782	0.66848	0.000616031	0.000590151	FALSE	FALSE	FALSE
7	121731757	121731897	-	AASS	7	AASS.E007	-1.74084	0.0832567	0.379441	-0.000592313	0.000340245	FALSE	FALSE	FALSE
7	121732897	121733005	-	AASS	8	AASS.E008	-1.64601	0.10134	0.417169	-0.000404606	0.00024581	FALSE	FALSE	FALSE
7	121733102	121733212	-	AASS	9	AASS.E009	-1.56741	0.118608	0.450389	-0.000732598	0.000467394	FALSE	FALSE	FALSE
7	121738504	121738630	-	AASS	10	AASS.E010	0.428357	0.668854	0.884473	0.00081489	0.00190236	FALSE	FALSE	FALSE
7	121738799	121738920	-	AASS	11	AASS.E011	-1.17641	0.240836	0.6151	-0.00710383	0.00603856	FALSE	FALSE	FALSE
7	121741425	121741492	-	AASS	12	AASS.E012	1.23762	0.217313	0.58918	0.0155679	0.0125788	FALSE	FALSE	FALSE
7	121741675	121741734	-	AASS	13	AASS.E013	-0.780896	0.435792	0.76286	-0.000517636	0.000662875	FALSE	FALSE	FALSE
7	121753172	121753283	-	AASS	14	AASS.E014	-0.150379	0.880618	0.963242	-0.00163552	0.010876	FALSE	FALSE	FALSE
7	121753652	121753774	-	AASS	15	AASS.E015	0.493435	0.622249	0.863927	0.00497233	0.010077	FALSE	FALSE	FALSE
7	121755128	121755276	-	AASS	16	AASS.E016	-0.252763	0.800712	0.934355	-0.00287197	0.0113623	FALSE	FALSE	FALSE
7	121756687	121756814	-	AASS	17	AASS.E017	0.381505	0.703235	0.896382	0.00477348	0.0125122	FALSE	FALSE	FALSE
7	121756933	121757011	-	AASS	18	AASS.E018	1.3691	0.17251	0.534447	0.0154427	0.0112794	FALSE	FALSE	FALSE
7	121758361	121758507	-	AASS	19	AASS.E019	1.19582	0.233189	0.606534	0.0132366	0.011069	FALSE	FALSE	FALSE
7	121758617	121758684	-	AASS	20	AASS.E020	1.60065	0.111041	0.436231	0.0175588	0.0109698	FALSE	FALSE	FALSE
7	121766429	121766513	-	AASS	21	AASS.E021	1.08213	0.280503	0.655517	0.0119221	0.0110172	FALSE	FALSE	FALSE
7	121769415	121769591	-	AASS	22	AASS.E022	1.62533	0.105675	0.425976	0.0199059	0.0122473	FALSE	FALSE	FALSE
7	121773571	121773795	-	AASS	23	AASS.E023	1.17915	0.239746	0.613794	0.017402	0.0147581	FALSE	FALSE	FALSE
17	35307514	35307705	+	AATF	2	AATF.E002	1.03037	0.304089	0.673765	0.000728541	0.00070707	FALSE	FALSE	FALSE
17	35310186	35310596	+	AATF	3	AATF.E003	0.222399	0.824231	0.942609	0.00011109	0.000499507	FALSE	FALSE	FALSE
17	35311070	35311207	+	AATF	4	AATF.E004	-0.0668445	0.946773	0.985397	-2.54008e-05	0.000379998	FALSE	FALSE	FALSE
17	35343916	35344030	+	AATF	5	AATF.E005	4.22918	3.5751e-05	0.000942629	0.0108608	0.00256807	FALSE	FALSE	FALSE
17	35376304	35376371	+	AATF	9	AATF.E009	-0.663735	0.507628	0.806258	-0.000336994	0.000507723	FALSE	FALSE	FALSE
17	35378233	35378313	+	AATF	10	AATF.E010	0.191337	0.848456	0.952392	0.000127949	0.000668709	FALSE	FALSE	FALSE
17	35388911	35388982	+	AATF	11	AATF.E011	0.691507	0.490053	0.796094	0.00178513	0.00258151	FALSE	FALSE	FALSE
17	79093736	79093883	-	AATK	4	AATK.E004	0.202356	0.839845	0.948918	0.000419095	0.00207108	FALSE	FALSE	FALSE
17	79096994	79097143	-	AATK	6	AATK.E006	-0.790803	0.43	0.75977	-0.0155978	0.019724	FALSE	FALSE	FALSE
17	79100227	79100360	-	AATK	9	AATK.E009	1.80191	0.0730724	0.355055	0.00533602	0.00296131	FALSE	TRUE	FALSE
17	79101592	79101710	-	AATK	11	AATK.E011	-1.04715	0.296302	0.667738	-0.00109237	0.00104318	FALSE	FALSE	FALSE
17	79104861	79105005	-	AATK	13	AATK.E013	0.160544	0.872616	0.960986	0.000380119	0.0023677	FALSE	FALSE	FALSE
17	79105702	79105748	-	AATK	14	AATK.E014	1.48716	0.138556	0.483549	0.0130152	0.00875175	FALSE	FALSE	FALSE
17	79108168	79108301	-	AATK	15	AATK.E015	0.775285	0.439091	0.765122	0.00877596	0.0113197	FALSE	FALSE	FALSE
16	8768422	8768568	+	ABAT	1	ABAT.E001	0.872396	0.384044	0.731905	0.00204498	0.0023441	FALSE	FALSE	FALSE
16	8806826	8807722	+	ABAT	2	ABAT.E002	-3.65547	0.00032846	0.00635531	-0.0456503	0.0124882	FALSE	FALSE	FALSE
16	8814573	8814791	+	ABAT	3	ABAT.E003	2.34971	0.0197677	0.159492	0.00942049	0.00400922	FALSE	FALSE	FALSE
16	8829556	8829666	+	ABAT	4	ABAT.E004	0.265893	0.790597	0.930243	0.000878302	0.00330321	FALSE	FALSE	FALSE
16	8839858	8839955	+	ABAT	5	ABAT.E005	-2.72363	0.00703113	0.075523	-0.0108809	0.00399499	FALSE	FALSE	FALSE
16	8841965	8841994	+	ABAT	6	ABAT.E006	-0.0355872	0.971647	0.993188	-2.57371e-05	0.000723212	FALSE	FALSE	FALSE
16	8844279	8844396	+	ABAT	7	ABAT.E007	-0.588501	0.556863	0.831565	-0.000638333	0.00108468	FALSE	FALSE	FALSE
16	8851614	8851663	+	ABAT	8	ABAT.E008	-0.903404	0.367404	0.719127	-0.00052955	0.000586172	FALSE	FALSE	FALSE
16	8857926	8858006	+	ABAT	9	ABAT.E009	-1.18292	0.238254	0.61236	-0.000464613	0.000392769	FALSE	FALSE	FALSE
16	8858595	8858687	+	ABAT	10	ABAT.E010	-1.92605	0.0555228	0.303699	-0.00163713	0.000849994	FALSE	FALSE	FALSE
16	8860065	8860127	+	ABAT	11	ABAT.E011	-0.911466	0.363153	0.716303	-0.000853393	0.000936286	FALSE	FALSE	FALSE
16	8868747	8868914	+	ABAT	15	ABAT.E015	-0.157661	0.874884	0.961185	-4.23809e-05	0.000268811	FALSE	FALSE	FALSE
16	8870201	8870347	+	ABAT	16	ABAT.E016	-0.114907	0.908635	0.972423	-3.2426e-05	0.000282193	FALSE	FALSE	FALSE
16	8875166	8875447	+	ABAT	18	ABAT.E018	0.682494	0.49572	0.799298	0.00104388	0.0015295	FALSE	FALSE	FALSE
9	107547677	107547920	-	ABCA1	2	ABCA1.E002	0.758499	0.44905	0.771221	0.00336859	0.00444112	FALSE	FALSE	FALSE
9	107549154	107549257	-	ABCA1	4	ABCA1.E004	0.539293	0.590288	0.848269	0.00706975	0.0131093	FALSE	FALSE	FALSE
9	107550201	107550335	-	ABCA1	5	ABCA1.E005	0.285192	0.775793	0.924504	0.000314298	0.00110206	FALSE	FALSE	FALSE
9	107550707	107550848	-	ABCA1	6	ABCA1.E006	0.312911	0.754676	0.916559	0.000301287	0.000962851	FALSE	FALSE	FALSE
9	107553203	107553309	-	ABCA1	7	ABCA1.E007	0.740409	0.459924	0.777269	0.00137392	0.00185562	FALSE	FALSE	FALSE
9	107554217	107554279	-	ABCA1	8	ABCA1.E008	0.725202	0.46918	0.782951	0.00164445	0.00226758	FALSE	FALSE	FALSE
9	107555067	107555187	-	ABCA1	9	ABCA1.E009	0.752844	0.452433	0.772749	0.00159471	0.00211825	FALSE	FALSE	FALSE
9	107555452	107555581	-	ABCA1	10	ABCA1.E010	0.686474	0.493213	0.797826	0.00140211	0.00204248	FALSE	FALSE	FALSE
9	107556668	107556791	-	ABCA1	11	ABCA1.E011	0.856901	0.392531	0.738333	0.00251973	0.00294052	FALSE	FALSE	FALSE
9	107558334	107558478	-	ABCA1	12	ABCA1.E012	-0.512267	0.609032	0.85725	-0.00221363	0.00432124	FALSE	FALSE	FALSE
9	107558590	107558705	-	ABCA1	13	ABCA1.E013	-1.22811	0.220855	0.593362	-0.00476602	0.00388077	FALSE	FALSE	FALSE
9	107562100	107562269	-	ABCA1	15	ABCA1.E015	0.640794	0.522394	0.814171	0.00144432	0.00225396	FALSE	FALSE	FALSE
9	107566907	107567001	-	ABCA1	19	ABCA1.E019	-1.62807	0.105093	0.424761	-0.00510405	0.00313503	FALSE	FALSE	FALSE
9	107571747	107571845	-	ABCA1	21	ABCA1.E021	-0.272112	0.785818	0.928212	-5.80305e-05	0.00021326	FALSE	FALSE	FALSE
9	107573081	107573205	-	ABCA1	22	ABCA1.E022	-0.0666481	0.946929	0.985398	-6.82555e-05	0.00102412	FALSE	FALSE	FALSE
9	107574855	107575003	-	ABCA1	23	ABCA1.E023	-0.24787	0.80449	0.935533	-5.84447e-05	0.000235787	FALSE	FALSE	FALSE
9	107576399	107576512	-	ABCA1	24	ABCA1.E024	-0.384241	0.70121	0.895367	-0.000275455	0.00071688	FALSE	FALSE	FALSE
9	107579613	107579685	-	ABCA1	27	ABCA1.E027	-0.389661	0.697204	0.893626	-0.0026866	0.0068947	FALSE	FALSE	FALSE
9	107581867	107582004	-	ABCA1	29	ABCA1.E029	-0.467884	0.640379	0.87178	-0.000303767	0.000649235	FALSE	FALSE	FALSE
9	107593206	107593382	-	ABCA1	37	ABCA1.E037	-0.207473	0.835853	0.947307	-0.000118919	0.000573181	FALSE	FALSE	FALSE
9	107607758	107607850	-	ABCA1	43	ABCA1.E043	-0.494366	0.621593	0.86355	-0.000619187	0.00125249	FALSE	FALSE	FALSE
9	107646708	107646849	-	ABCA1	47	ABCA1.E047	-1.02882	0.304811	0.674233	-0.0116882	0.0113608	FALSE	FALSE	FALSE
9	107665895	107666052	-	ABCA1	49	ABCA1.E049	-1.07993	0.28148	0.656262	-0.0101242	0.00937483	FALSE	FALSE	FALSE
17	67144148	67145066	-	ABCA10+ABCA5	1	ABCA10+ABCA5.E001	2.6612	0.00842198	0.0861574	0.0207381	0.00779275	FALSE	FALSE	FALSE
17	67146125	67146204	-	ABCA10+ABCA5	3	ABCA10+ABCA5.E003	1.24567	0.214349	0.586274	0.000254499	0.000204307	FALSE	FALSE	FALSE
17	67148184	67148324	-	ABCA10+ABCA5	4	ABCA10+ABCA5.E004	2.13965	0.0336011	0.224683	0.00188627	0.00088158	FALSE	FALSE	FALSE
17	67149446	67149540	-	ABCA10+ABCA5	6	ABCA10+ABCA5.E006	1.30781	0.192445	0.558883	0.000216004	0.000165165	FALSE	FALSE	FALSE
17	67149612	67149687	-	ABCA10+ABCA5	7	ABCA10+ABCA5.E007	2.66645	0.00829619	0.0851516	0.011226	0.00421009	FALSE	FALSE	FALSE
17	67149972	67150150	-	ABCA10+ABCA5	8	ABCA10+ABCA5.E008	-0.280914	0.779068	0.925703	-0.000325314	0.00115805	FALSE	FALSE	FALSE
17	67150376	67150467	-	ABCA10+ABCA5	9	ABCA10+ABCA5.E009	1.31432	0.19025	0.556271	0.00318811	0.00242567	FALSE	FALSE	FALSE
17	67151160	67151277	-	ABCA10+ABCA5	10	ABCA10+ABCA5.E010	2.05736	0.0409558	0.253608	0.00257966	0.00125387	FALSE	FALSE	FALSE
17	67151946	67152066	-	ABCA10+ABCA5	11	ABCA10+ABCA5.E011	2.28571	0.0233249	0.17775	0.00392331	0.00171645	FALSE	FALSE	FALSE
17	67152973	67153064	-	ABCA10+ABCA5	12	ABCA10+ABCA5.E012	-0.650769	0.515946	0.811219	-0.00189764	0.002916	FALSE	FALSE	FALSE
17	67160215	67160295	-	ABCA10+ABCA5	13	ABCA10+ABCA5.E013	0.468784	0.639737	0.871531	0.00340937	0.00727281	FALSE	FALSE	FALSE
17	67161105	67161224	-	ABCA10+ABCA5	14	ABCA10+ABCA5.E014	0.776594	0.43832	0.764541	0.00725422	0.00934106	FALSE	FALSE	FALSE
17	67170422	67170535	-	ABCA10+ABCA5	15	ABCA10+ABCA5.E015	1.8112	0.0716174	0.351164	0.0228782	0.0126315	FALSE	FALSE	FALSE
17	67170748	67170918	-	ABCA10+ABCA5	16	ABCA10+ABCA5.E016	2.0728	0.0394789	0.248109	0.0296881	0.0143227	FALSE	FALSE	FALSE
17	67171547	67171654	-	ABCA10+ABCA5	17	ABCA10+ABCA5.E017	0.601209	0.548385	0.827473	0.00425789	0.00708221	FALSE	FALSE	FALSE
17	67181618	67181784	-	ABCA10+ABCA5	20	ABCA10+ABCA5.E020	-0.399209	0.690167	0.890633	-0.000226713	0.000567906	FALSE	FALSE	FALSE
17	67183822	67184020	-	ABCA10+ABCA5	21	ABCA10+ABCA5.E021	0.118262	0.905979	0.971944	3.8188e-05	0.000322911	FALSE	FALSE	FALSE
17	67186499	67186618	-	ABCA10+ABCA5	22	ABCA10+ABCA5.E022	0.483404	0.62934	0.867086	0.00151313	0.00313016	FALSE	FALSE	FALSE
17	67187317	67187456	-	ABCA10+ABCA5	23	ABCA10+ABCA5.E023	1.9037	0.0583929	0.312321	0.0358701	0.0188424	FALSE	FALSE	FALSE
17	67188704	67188794	-	ABCA10+ABCA5	24	ABCA10+ABCA5.E024	1.43872	0.151802	0.503909	0.00772165	0.00536704	FALSE	FALSE	FALSE
17	67189251	67189389	-	ABCA10+ABCA5	25	ABCA10+ABCA5.E025	0.0188763	0.984959	0.997431	4.24788e-05	0.00225038	FALSE	FALSE	FALSE
17	67189634	67189753	-	ABCA10+ABCA5	26	ABCA10+ABCA5.E026	0.462725	0.644067	0.873258	0.00163753	0.00353888	FALSE	FALSE	FALSE
17	67189955	67190130	-	ABCA10+ABCA5	27	ABCA10+ABCA5.E027	-0.827871	0.408735	0.747843	-0.0136182	0.0164497	FALSE	FALSE	FALSE
17	67190526	67190636	-	ABCA10+ABCA5	28	ABCA10+ABCA5.E028	-0.76285	0.446456	0.769546	-0.00320865	0.00420614	FALSE	FALSE	FALSE
17	67193205	67193263	-	ABCA10+ABCA5	29	ABCA10+ABCA5.E029	-2.36481	0.0190017	0.155089	-0.0140177	0.00592763	FALSE	FALSE	FALSE
17	67197641	67197809	-	ABCA10+ABCA5	30	ABCA10+ABCA5.E030	-0.998545	0.319228	0.685259	-0.0245697	0.0246055	FALSE	FALSE	FALSE
17	67210845	67210992	-	ABCA10+ABCA5	31	ABCA10+ABCA5.E031	1.18121	0.23893	0.61298	0.00622228	0.00526773	FALSE	FALSE	FALSE
17	67211956	67212141	-	ABCA10+ABCA5	32	ABCA10+ABCA5.E032	0.656999	0.511941	0.80893	0.00333675	0.00507877	FALSE	FALSE	FALSE
17	67212358	67212499	-	ABCA10+ABCA5	33	ABCA10+ABCA5.E033	0.329178	0.742367	0.911602	0.00192052	0.00583427	FALSE	FALSE	FALSE
17	67215686	67215912	-	ABCA10+ABCA5	34	ABCA10+ABCA5.E034	0.272034	0.785878	0.928241	0.000805904	0.00296251	FALSE	FALSE	FALSE
17	67217933	67218036	-	ABCA10+ABCA5	35	ABCA10+ABCA5.E035	1.18675	0.236739	0.610404	0.0198539	0.0167295	FALSE	FALSE	FALSE
17	67218674	67218838	-	ABCA10+ABCA5	36	ABCA10+ABCA5.E036	0.450494	0.652844	0.877385	0.000855924	0.00189997	FALSE	FALSE	FALSE
17	67221466	67221670	-	ABCA10+ABCA5	37	ABCA10+ABCA5.E037	0.0359327	0.971372	0.99315	0.000223822	0.00622892	FALSE	FALSE	FALSE
17	67223286	67223426	-	ABCA10+ABCA5	38	ABCA10+ABCA5.E038	1.55126	0.122429	0.457252	0.0039684	0.00255819	FALSE	FALSE	FALSE
17	67224722	67225001	-	ABCA10+ABCA5	39	ABCA10+ABCA5.E039	0.099103	0.921156	0.97665	0.000973292	0.00982102	FALSE	FALSE	FALSE
17	67240988	67243091	-	ABCA10+ABCA5	42	ABCA10+ABCA5.E042	0.562297	0.574547	0.840283	0.00182332	0.00324262	FALSE	FALSE	FALSE
17	67243092	67243785	-	ABCA10+ABCA5	43	ABCA10+ABCA5.E043	0.562297	0.574547	0.840283	0.000184412	0.000327963	FALSE	FALSE	FALSE
17	67244403	67244458	-	ABCA10+ABCA5	44	ABCA10+ABCA5.E044	1.4432	0.150535	0.502115	0.00333366	0.0023099	FALSE	FALSE	FALSE
17	67246046	67246125	-	ABCA10+ABCA5	45	ABCA10+ABCA5.E045	1.96529	0.050772	0.288626	0.000669731	0.000340779	FALSE	FALSE	FALSE
17	67246613	67246762	-	ABCA10+ABCA5	46	ABCA10+ABCA5.E046	1.50071	0.135015	0.477674	0.000432838	0.000288421	FALSE	FALSE	FALSE
17	67247888	67248007	-	ABCA10+ABCA5	47	ABCA10+ABCA5.E047	5.21675	4.55351e-07	1.92674e-05	0.0924746	0.0177265	FALSE	FALSE	FALSE
17	67249714	67249808	-	ABCA10+ABCA5	48	ABCA10+ABCA5.E048	1.80525	0.0725471	0.353596	0.000788133	0.000436578	FALSE	FALSE	FALSE
17	67249935	67250010	-	ABCA10+ABCA5	49	ABCA10+ABCA5.E049	1.30579	0.193132	0.559793	0.000327834	0.000251063	FALSE	FALSE	FALSE
17	67250456	67250631	-	ABCA10+ABCA5	50	ABCA10+ABCA5.E050	1.2907	0.198307	0.565714	0.000368027	0.000285139	FALSE	FALSE	FALSE
17	67251684	67251775	-	ABCA10+ABCA5	51	ABCA10+ABCA5.E051	0.875885	0.382149	0.730355	0.000448628	0.0005122	FALSE	FALSE	FALSE
17	67251874	67251991	-	ABCA10+ABCA5	52	ABCA10+ABCA5.E052	2.38034	0.018241	0.15079	0.00240721	0.00101129	FALSE	FALSE	FALSE
17	67252298	67252424	-	ABCA10+ABCA5	53	ABCA10+ABCA5.E053	1.3303	0.184942	0.549369	0.000424044	0.000318759	FALSE	FALSE	FALSE
17	67255847	67255938	-	ABCA10+ABCA5	54	ABCA10+ABCA5.E054	0.816916	0.414953	0.750592	0.000901946	0.00110409	FALSE	FALSE	FALSE
17	67256479	67256553	-	ABCA10+ABCA5	55	ABCA10+ABCA5.E055	1.19273	0.234397	0.607782	0.00120193	0.00100771	FALSE	FALSE	FALSE
17	67257266	67257400	-	ABCA10+ABCA5	56	ABCA10+ABCA5.E056	1.05718	0.291709	0.663869	0.0013175	0.00124624	FALSE	FALSE	FALSE
17	67257776	67257889	-	ABCA10+ABCA5	57	ABCA10+ABCA5.E057	0.639376	0.523313	0.814755	0.00148558	0.00232349	FALSE	FALSE	FALSE
17	67260876	67261046	-	ABCA10+ABCA5	58	ABCA10+ABCA5.E058	-0.418396	0.676109	0.886316	-0.00161501	0.00386001	FALSE	FALSE	FALSE
17	67264084	67264197	-	ABCA10+ABCA5	59	ABCA10+ABCA5.E059	0.468521	0.639925	0.871631	0.00237087	0.00506033	FALSE	FALSE	FALSE
17	67266754	67266891	-	ABCA10+ABCA5	60	ABCA10+ABCA5.E060	1.27162	0.204993	0.574702	0.00303857	0.00238953	FALSE	FALSE	FALSE
17	67267303	67267430	-	ABCA10+ABCA5	61	ABCA10+ABCA5.E061	1.84769	0.0661317	0.33552	0.00356932	0.00193178	FALSE	FALSE	FALSE
17	67267431	67267433	-	ABCA10+ABCA5	62	ABCA10+ABCA5.E062	-0.950035	0.343247	0.70243	-0.00275803	0.00290308	FALSE	FALSE	FALSE
17	67270100	67270269	-	ABCA10+ABCA5	63	ABCA10+ABCA5.E063	2.12894	0.0344886	0.22847	0.00385732	0.00181185	FALSE	FALSE	FALSE
17	67273782	67273983	-	ABCA10+ABCA5	64	ABCA10+ABCA5.E064	1.81128	0.0716051	0.351129	0.00501729	0.00277002	FALSE	FALSE	FALSE
17	67280094	67280213	-	ABCA10+ABCA5	65	ABCA10+ABCA5.E065	0.490218	0.62452	0.864959	0.00121976	0.0024882	FALSE	FALSE	FALSE
17	67282039	67282178	-	ABCA10+ABCA5	66	ABCA10+ABCA5.E066	1.89688	0.0592919	0.314931	0.00373094	0.00196688	FALSE	FALSE	FALSE
17	67282362	67282452	-	ABCA10+ABCA5	67	ABCA10+ABCA5.E067	1.97021	0.0502008	0.286757	0.0048173	0.00244507	FALSE	FALSE	FALSE
17	67283754	67283892	-	ABCA10+ABCA5	68	ABCA10+ABCA5.E068	1.90691	0.0579729	0.311192	0.00589813	0.00309303	FALSE	FALSE	FALSE
17	67285318	67285437	-	ABCA10+ABCA5	69	ABCA10+ABCA5.E069	1.93979	0.0538188	0.298238	0.00767693	0.00395761	FALSE	FALSE	FALSE
17	67286003	67286178	-	ABCA10+ABCA5	70	ABCA10+ABCA5.E070	0.805418	0.42154	0.754601	0.00431275	0.00535467	FALSE	FALSE	FALSE
17	67287357	67287467	-	ABCA10+ABCA5	71	ABCA10+ABCA5.E071	2.21716	0.0277442	0.198649	0.0123971	0.00559144	FALSE	FALSE	FALSE
17	67290796	67290854	-	ABCA10+ABCA5	72	ABCA10+ABCA5.E072	1.08059	0.281187	0.656262	0.0041819	0.00387001	FALSE	FALSE	FALSE
17	67293332	67293500	-	ABCA10+ABCA5	73	ABCA10+ABCA5.E073	2.09648	0.0373038	0.239456	0.0122957	0.00586492	FALSE	FALSE	FALSE
17	67297280	67297427	-	ABCA10+ABCA5	74	ABCA10+ABCA5.E074	1.71043	0.0887446	0.391236	0.0123926	0.00724533	FALSE	FALSE	FALSE
17	67298859	67299047	-	ABCA10+ABCA5	75	ABCA10+ABCA5.E075	2.32002	0.0213538	0.16808	0.0196462	0.00846813	FALSE	FALSE	FALSE
17	67300810	67300951	-	ABCA10+ABCA5	76	ABCA10+ABCA5.E076	2.49393	0.0134484	0.121947	0.0199841	0.00801308	FALSE	FALSE	FALSE
17	67302866	67303095	-	ABCA10+ABCA5	77	ABCA10+ABCA5.E077	2.44174	0.0154905	0.134932	0.0265787	0.0108852	FALSE	FALSE	FALSE
17	67304421	67304509	-	ABCA10+ABCA5	78	ABCA10+ABCA5.E078	2.7661	0.00620737	0.0687585	0.0157384	0.00568973	FALSE	FALSE	FALSE
17	67305403	67305564	-	ABCA10+ABCA5	79	ABCA10+ABCA5.E079	2.34882	0.0198135	0.159713	0.0175221	0.00745996	FALSE	FALSE	FALSE
17	67309233	67309437	-	ABCA10+ABCA5	80	ABCA10+ABCA5.E080	2.76406	0.00624475	0.0691019	0.0270794	0.00979695	FALSE	FALSE	FALSE
17	67310455	67310571	-	ABCA10+ABCA5	81	ABCA10+ABCA5.E081	2.10592	0.0364653	0.236075	0.013368	0.00634783	FALSE	FALSE	FALSE
17	67310572	67311566	-	ABCA10+ABCA5	82	ABCA10+ABCA5.E082	-3.44073	0.000706848	0.0121878	-0.105828	0.0307573	TRUE	FALSE	FALSE
16	2411117	2411201	+	ABCA17P	2	ABCA17P.E002	-0.105146	0.916366	0.975034	-9.51631e-05	0.000905058	FALSE	FALSE	FALSE
9	139903822	139903914	-	ABCA2	5	ABCA2.E005	0.591497	0.554859	0.830201	0.000112845	0.000190779	FALSE	FALSE	FALSE
9	139903993	139904096	-	ABCA2	6	ABCA2.E006	-0.611476	0.541583	0.824154	-8.74858e-05	0.000143073	FALSE	FALSE	FALSE
9	139906296	139906470	-	ABCA2	15	ABCA2.E015	-0.246931	0.805216	0.935762	-2.46367e-05	9.97716e-05	FALSE	FALSE	FALSE
9	139906554	139906614	-	ABCA2	16	ABCA2.E016	2.22865	0.0269563	0.195089	0.00142366	0.0006388	FALSE	FALSE	FALSE
9	139908620	139908856	-	ABCA2	23	ABCA2.E023	-0.695347	0.487649	0.794471	-0.000138406	0.000199046	FALSE	FALSE	FALSE
9	139910414	139910626	-	ABCA2	28	ABCA2.E028	-0.882422	0.378613	0.727863	-0.000562189	0.000637097	FALSE	FALSE	FALSE
9	139911026	139911190	-	ABCA2	30	ABCA2.E030	0.138418	0.89005	0.967095	5.07147e-05	0.000366388	FALSE	FALSE	FALSE
9	139914788	139914947	-	ABCA2	40	ABCA2.E040	-0.870514	0.385068	0.732734	-0.000131721	0.000151313	FALSE	FALSE	FALSE
9	139915844	139916062	-	ABCA2	42	ABCA2.E042	-0.878192	0.380899	0.729458	-0.000133715	0.000152261	FALSE	FALSE	FALSE
9	139917154	139917317	-	ABCA2	45	ABCA2.E045	-0.813402	0.41696	0.751562	-0.000532049	0.000654103	FALSE	FALSE	FALSE
9	139918290	139918292	-	ABCA2	47	ABCA2.E047	-1.33225	0.184303	0.548799	-0.0168654	0.0126594	FALSE	FALSE	FALSE
9	139918595	139918688	-	ABCA2	48	ABCA2.E048	1.165	0.245413	0.620167	0.000297069	0.000254994	FALSE	FALSE	FALSE
9	139922527	139922642	-	ABCA2	49	ABCA2.E049	0.503472	0.615189	0.860197	0.00132665	0.002635	FALSE	FALSE	FALSE
16	2327598	2327671	-	ABCA3	2	ABCA3.E002	0.381463	0.703267	0.896382	0.000240594	0.000630714	FALSE	FALSE	FALSE
16	2334780	2334999	-	ABCA3	10	ABCA3.E010	1.06891	0.286406	0.660065	0.000391089	0.000365877	FALSE	FALSE	FALSE
16	2339435	2339621	-	ABCA3	14	ABCA3.E014	-0.476761	0.634055	0.86917	-0.000140145	0.000293952	FALSE	FALSE	FALSE
16	2342141	2342239	-	ABCA3	15	ABCA3.E015	0.184456	0.853844	0.954511	0.000213174	0.00115569	FALSE	FALSE	FALSE
16	2349404	2349533	-	ABCA3	20	ABCA3.E020	-0.642257	0.521445	0.813839	-0.00013147	0.0002047	FALSE	FALSE	FALSE
16	2350006	2350149	-	ABCA3	21	ABCA3.E021	1.03264	0.303024	0.672954	0.00106782	0.00103406	FALSE	FALSE	FALSE
16	2358451	2358624	-	ABCA3	23	ABCA3.E023	-0.0773497	0.938423	0.982747	-0.000895098	0.0115721	FALSE	FALSE	FALSE
16	2367284	2367404	-	ABCA3	24	ABCA3.E024	0.715247	0.475295	0.787148	0.00231253	0.00323319	FALSE	FALSE	FALSE
16	2367649	2367765	-	ABCA3	25	ABCA3.E025	-0.288341	0.773386	0.923758	-0.000350164	0.00121441	FALSE	FALSE	FALSE
16	2369582	2369841	-	ABCA3	26	ABCA3.E026	0.0388224	0.969071	0.992341	0.000104718	0.00269737	FALSE	FALSE	FALSE
16	2374405	2374532	-	ABCA3	28	ABCA3.E028	-0.362247	0.717552	0.901805	-0.000654982	0.00180811	FALSE	FALSE	FALSE
16	2376414	2376493	-	ABCA3	30	ABCA3.E030	-2.56665	0.0110035	0.105238	-0.0139737	0.00544436	FALSE	FALSE	FALSE
16	2378454	2378758	-	ABCA3	31	ABCA3.E031	-1.32072	0.188112	0.55311	-0.000810333	0.000613555	FALSE	FALSE	FALSE
16	2379649	2379855	-	ABCA3	32	ABCA3.E032	-0.563394	0.573801	0.840072	-0.000331916	0.000589136	FALSE	FALSE	FALSE
17	67074843	67075215	-	ABCA6	1	ABCA6.E001	-2.34876	0.0198169	0.15973	-0.00507534	0.00216086	FALSE	FALSE	FALSE
17	67075351	67075406	-	ABCA6	2	ABCA6.E002	0.32008	0.749243	0.914469	2.18038e-05	6.81198e-05	FALSE	FALSE	FALSE
17	67077207	67077286	-	ABCA6	3	ABCA6.E003	1.70882	0.0890438	0.391315	0.00106504	0.000623261	FALSE	FALSE	FALSE
17	67079014	67079154	-	ABCA6	4	ABCA6.E004	1.34483	0.180209	0.544358	0.000497476	0.000369916	FALSE	FALSE	FALSE
17	67079353	67079472	-	ABCA6	5	ABCA6.E005	0.520558	0.603253	0.854079	0.000129566	0.000248899	FALSE	FALSE	FALSE
17	67080402	67080496	-	ABCA6	6	ABCA6.E006	-1.00535	0.315949	0.682986	-0.000427365	0.000425091	FALSE	FALSE	FALSE
17	67081169	67081323	-	ABCA6	8	ABCA6.E008	-1.3363	0.182977	0.547222	-8.25859e-05	6.18018e-05	FALSE	FALSE	FALSE
17	67081766	67081857	-	ABCA6	9	ABCA6.E009	0.910868	0.363467	0.716588	0.000145834	0.000160105	FALSE	FALSE	FALSE
17	67082759	67082876	-	ABCA6	10	ABCA6.E010	-1.3363	0.182977	0.547222	-7.99432e-05	5.98242e-05	FALSE	FALSE	FALSE
17	67083494	67083614	-	ABCA6	11	ABCA6.E011	0.183313	0.854739	0.954915	0.000117941	0.000643383	FALSE	FALSE	FALSE
17	67084308	67084399	-	ABCA6	12	ABCA6.E012	1.10102	0.272219	0.648024	0.00372691	0.00338497	FALSE	FALSE	FALSE
17	67085606	67085683	-	ABCA6	13	ABCA6.E013	4.31888	2.47296e-05	0.000683163	0.014967	0.00346548	FALSE	FALSE	FALSE
17	67087284	67087403	-	ABCA6	14	ABCA6.E014	2.45366	0.0150013	0.131835	0.0245709	0.010014	FALSE	FALSE	FALSE
17	67092381	67092494	-	ABCA6	15	ABCA6.E015	0.473532	0.636353	0.87026	0.000341621	0.000721431	FALSE	FALSE	FALSE
17	67092769	67092942	-	ABCA6	16	ABCA6.E016	-1.10333	0.271215	0.646797	-0.000480002	0.000435047	FALSE	FALSE	FALSE
17	67094061	67094168	-	ABCA6	17	ABCA6.E017	0.400351	0.689327	0.890147	0.000613734	0.00153299	FALSE	FALSE	FALSE
17	67096938	67097075	-	ABCA6	18	ABCA6.E018	-0.64309	0.520906	0.813483	-0.0003577	0.000556221	FALSE	FALSE	FALSE
17	67098976	67099109	-	ABCA6	19	ABCA6.E019	-0.998045	0.31947	0.685514	-0.000686604	0.000687949	FALSE	FALSE	FALSE
17	67101603	67101769	-	ABCA6	20	ABCA6.E020	-0.931504	0.352722	0.709016	-0.000615119	0.00066035	FALSE	FALSE	FALSE
17	67102169	67102352	-	ABCA6	21	ABCA6.E021	-0.931504	0.352722	0.709016	-0.000490142	0.000526184	FALSE	FALSE	FALSE
17	67103837	67103953	-	ABCA6	22	ABCA6.E022	-1.51109	0.132351	0.473833	-0.00105222	0.000696328	FALSE	FALSE	FALSE
17	67106942	67107081	-	ABCA6	23	ABCA6.E023	0.936384	0.350211	0.707474	0.00275512	0.0029423	FALSE	FALSE	FALSE
17	67108324	67108414	-	ABCA6	24	ABCA6.E024	-0.271505	0.786284	0.928432	-0.000264402	0.000973838	FALSE	FALSE	FALSE
17	67109363	67109501	-	ABCA6	25	ABCA6.E025	2.79773	0.00565195	0.0641451	0.0280575	0.0100287	FALSE	FALSE	FALSE
17	67109759	67109878	-	ABCA6	26	ABCA6.E026	-1.51635	0.131017	0.471689	-0.000975001	0.000642991	FALSE	FALSE	FALSE
17	67110903	67111078	-	ABCA6	27	ABCA6.E027	-1.52107	0.129829	0.469854	-0.00113197	0.000744193	FALSE	FALSE	FALSE
17	67111517	67111627	-	ABCA6	28	ABCA6.E028	-1.49088	0.137577	0.482186	-0.00184017	0.00123428	FALSE	FALSE	FALSE
17	67114039	67114097	-	ABCA6	29	ABCA6.E029	-1.34278	0.180873	0.545312	-0.00162323	0.00120885	FALSE	FALSE	FALSE
17	67119380	67119548	-	ABCA6	30	ABCA6.E030	-1.41856	0.157592	0.512229	-0.00146684	0.00103404	FALSE	FALSE	FALSE
17	67121029	67121176	-	ABCA6	31	ABCA6.E031	-1.36481	0.173854	0.536448	-0.00177591	0.00130122	FALSE	FALSE	FALSE
17	67124760	67124945	-	ABCA6	32	ABCA6.E032	-1.16181	0.246703	0.621485	-0.00299332	0.00257642	FALSE	FALSE	FALSE
17	67125751	67125892	-	ABCA6	33	ABCA6.E033	2.3701	0.018739	0.15371	0.0243133	0.0102583	FALSE	FALSE	FALSE
17	67129782	67130008	-	ABCA6	34	ABCA6.E034	1.22223	0.223067	0.595674	0.0121412	0.0099337	FALSE	FALSE	FALSE
17	67130780	67130883	-	ABCA6	35	ABCA6.E035	2.88217	0.0043831	0.0526838	0.0287062	0.0099599	FALSE	FALSE	FALSE
17	67132233	67132391	-	ABCA6	36	ABCA6.E036	-1.61343	0.108236	0.430645	-0.00142429	0.000882771	FALSE	FALSE	FALSE
19	1041224	1041426	+	ABCA7	2	ABCA7.E002	0.729939	0.466286	0.78107	0.00152144	0.00208433	FALSE	FALSE	FALSE
19	1041830	1041971	+	ABCA7	4	ABCA7.E004	0.0571796	0.95446	0.987781	0.000840669	0.0147023	FALSE	FALSE	FALSE
19	1042745	1042825	+	ABCA7	7	ABCA7.E007	-0.805869	0.421281	0.75449	-0.0010544	0.0013084	FALSE	FALSE	FALSE
19	1043333	1043472	+	ABCA7	9	ABCA7.E009	0.0451331	0.964046	0.990592	4.02491e-05	0.000891787	FALSE	FALSE	FALSE
19	1043724	1043840	+	ABCA7	10	ABCA7.E010	-0.349905	0.72678	0.905125	-0.000310602	0.000887675	FALSE	FALSE	FALSE
19	1044576	1044743	+	ABCA7	11	ABCA7.E011	0.255598	0.798525	0.933427	0.0013354	0.00522463	FALSE	FALSE	FALSE
19	1045001	1045230	+	ABCA7	12	ABCA7.E012	0.525637	0.599726	0.852361	0.000614303	0.00116868	FALSE	FALSE	FALSE
19	1048894	1049004	+	ABCA7	17	ABCA7.E017	0.673636	0.501324	0.80258	0.00184366	0.00273687	FALSE	FALSE	FALSE
19	1050920	1051051	+	ABCA7	19	ABCA7.E019	0.506885	0.612797	0.859225	0.00668468	0.0131878	FALSE	FALSE	FALSE
19	1051154	1051293	+	ABCA7	20	ABCA7.E020	0.392215	0.695319	0.892829	0.000207013	0.000527806	FALSE	FALSE	FALSE
19	1051941	1052125	+	ABCA7	22	ABCA7.E022	1.11622	0.265674	0.640582	0.00235527	0.00211004	FALSE	FALSE	FALSE
19	1052213	1052285	+	ABCA7	23	ABCA7.E023	0.0407927	0.967502	0.992004	1.18647e-05	0.000290855	FALSE	FALSE	FALSE
19	1053328	1053530	+	ABCA7	24	ABCA7.E024	0.706353	0.480795	0.790578	0.00110106	0.0015588	FALSE	FALSE	FALSE
19	1054192	1054340	+	ABCA7	27	ABCA7.E027	-0.558436	0.577175	0.841728	-0.00175121	0.00313593	FALSE	FALSE	FALSE
19	1054569	1054693	+	ABCA7	28	ABCA7.E028	-0.289685	0.772359	0.92331	-0.00499016	0.0172261	FALSE	FALSE	FALSE
19	1055096	1055350	+	ABCA7	30	ABCA7.E030	-0.175444	0.860909	0.95716	-0.000976583	0.00556635	FALSE	FALSE	FALSE
19	1055906	1055938	+	ABCA7	31	ABCA7.E031	0.827728	0.408816	0.747843	0.00212943	0.00257262	FALSE	FALSE	FALSE
19	1056065	1056242	+	ABCA7	32	ABCA7.E032	-0.674472	0.500794	0.802185	-0.000899812	0.0013341	FALSE	FALSE	FALSE
19	1056329	1056498	+	ABCA7	33	ABCA7.E033	-0.789619	0.43069	0.760452	-0.00188102	0.00238219	FALSE	FALSE	FALSE
19	1056906	1057083	+	ABCA7	34	ABCA7.E034	1.84195	0.0669708	0.338199	0.00863333	0.00468706	FALSE	FALSE	FALSE
19	1057313	1057428	+	ABCA7	35	ABCA7.E035	0.365013	0.715489	0.900902	0.00189651	0.00519574	FALSE	FALSE	FALSE
19	1057914	1058058	+	ABCA7	36	ABCA7.E036	3.93359	0.000115553	0.00259526	0.0527118	0.0134004	FALSE	FALSE	FALSE
19	1058145	1058268	+	ABCA7	37	ABCA7.E037	3.86623	0.00014962	0.00323752	0.033836	0.00875168	FALSE	FALSE	FALSE
19	1058617	1058746	+	ABCA7	38	ABCA7.E038	-0.465237	0.642271	0.872429	-0.000759862	0.00163328	FALSE	FALSE	FALSE
19	1061781	1061887	+	ABCA7	41	ABCA7.E041	0.79112	0.429816	0.759639	0.000776069	0.000980974	FALSE	FALSE	FALSE
19	1062171	1062312	+	ABCA7	42	ABCA7.E042	0.275461	0.783248	0.927336	0.00157824	0.00572946	FALSE	FALSE	FALSE
19	1063543	1063677	+	ABCA7	43	ABCA7.E043	0.713353	0.476463	0.78782	0.000620661	0.000870062	FALSE	FALSE	FALSE
19	1063759	1063862	+	ABCA7	44	ABCA7.E044	4.24191	3.3941e-05	0.000900744	0.0460336	0.0108521	FALSE	FALSE	FALSE
19	1064160	1064252	+	ABCA7	45	ABCA7.E045	1.01994	0.308995	0.677238	0.00226356	0.0022193	FALSE	FALSE	FALSE
19	1064930	1065170	+	ABCA7	46	ABCA7.E046	0.308618	0.757935	0.917402	3.21065e-05	0.000104033	FALSE	FALSE	FALSE
17	66864442	66864497	-	ABCA8	2	ABCA8.E002	1.61384	0.108147	0.430573	0.000126042	7.81005e-05	FALSE	FALSE	FALSE
17	66865841	66865920	-	ABCA8	3	ABCA8.E003	0.0345656	0.972461	0.993474	1.11935e-05	0.000323833	FALSE	FALSE	FALSE
17	66871401	66871541	-	ABCA8	4	ABCA8.E004	0.242317	0.808784	0.937063	1.93609e-05	7.9899e-05	FALSE	FALSE	FALSE
17	66871755	66871874	-	ABCA8	5	ABCA8.E005	0.104708	0.916713	0.975204	1.24384e-05	0.000118791	FALSE	FALSE	FALSE
17	66872601	66872695	-	ABCA8	6	ABCA8.E006	0.356655	0.721728	0.903412	4.09352e-05	0.000114775	FALSE	FALSE	FALSE
17	66872769	66872844	-	ABCA8	7	ABCA8.E007	0.387409	0.698868	0.894419	3.64206e-05	9.40107e-05	FALSE	FALSE	FALSE
17	66873660	66873820	-	ABCA8	8	ABCA8.E008	3.72381	0.000255476	0.00513945	0.019033	0.00511117	FALSE	FALSE	FALSE
17	66877261	66877352	-	ABCA8	9	ABCA8.E009	1.37803	0.169742	0.529838	0.000335089	0.000243166	FALSE	FALSE	FALSE
17	66878004	66878121	-	ABCA8	10	ABCA8.E010	0.488281	0.625888	0.865469	9.05128e-05	0.00018537	FALSE	FALSE	FALSE
17	66878740	66878860	-	ABCA8	11	ABCA8.E011	0.397432	0.691475	0.891163	8.79558e-05	0.00022131	FALSE	FALSE	FALSE
17	66879932	66880023	-	ABCA8	12	ABCA8.E012	0.51283	0.608639	0.857003	0.00245636	0.00478981	FALSE	FALSE	FALSE
17	66880472	66880537	-	ABCA8	13	ABCA8.E013	1.29994	0.195126	0.562119	0.00110204	0.000847761	FALSE	FALSE	FALSE
17	66881337	66881456	-	ABCA8	14	ABCA8.E014	0.580636	0.562143	0.834282	0.000282903	0.000487229	FALSE	FALSE	FALSE
17	66882941	66883157	-	ABCA8	15	ABCA8.E015	9.85667	6.45017e-19	1.25531e-16	0.0271548	0.00275497	FALSE	FALSE	FALSE
17	66883158	66883271	-	ABCA8	16	ABCA8.E016	0.538817	0.590615	0.84837	0.000329827	0.000612131	FALSE	FALSE	FALSE
17	66883477	66883647	-	ABCA8	17	ABCA8.E017	0.858005	0.391922	0.737935	0.000490397	0.000571554	FALSE	FALSE	FALSE
17	66887630	66887737	-	ABCA8	18	ABCA8.E018	-1.1519	0.250746	0.625714	-0.00154819	0.00134404	FALSE	FALSE	FALSE
17	66890314	66890451	-	ABCA8	19	ABCA8.E019	-0.861158	0.390188	0.736715	-0.0013001	0.00150971	FALSE	FALSE	FALSE
17	66891021	66891154	-	ABCA8	20	ABCA8.E020	0.57879	0.563385	0.834949	0.00056885	0.000982827	FALSE	FALSE	FALSE
17	66898854	66899020	-	ABCA8	21	ABCA8.E021	0.761152	0.447467	0.770179	0.000595679	0.000782602	FALSE	FALSE	FALSE
17	66899442	66899640	-	ABCA8	22	ABCA8.E022	0.881939	0.378874	0.728007	0.00109739	0.00124429	FALSE	FALSE	FALSE
17	66902185	66902304	-	ABCA8	23	ABCA8.E023	-0.101949	0.9189	0.975839	-0.00014094	0.00138246	FALSE	FALSE	FALSE
17	66903881	66904020	-	ABCA8	24	ABCA8.E024	0.329913	0.741813	0.911295	0.000922904	0.00279742	FALSE	FALSE	FALSE
17	66913502	66913592	-	ABCA8	25	ABCA8.E025	1.20902	0.228091	0.601367	0.00183758	0.0015199	FALSE	FALSE	FALSE
17	66914188	66914326	-	ABCA8	26	ABCA8.E026	1.29243	0.197707	0.564887	0.00178644	0.00138223	FALSE	FALSE	FALSE
17	66914568	66914687	-	ABCA8	27	ABCA8.E027	-1.76878	0.0784623	0.368822	-0.00787176	0.00445038	FALSE	FALSE	FALSE
17	66915442	66915617	-	ABCA8	28	ABCA8.E028	0.942713	0.346971	0.705097	0.00240357	0.00254963	FALSE	FALSE	FALSE
17	66917523	66917633	-	ABCA8	29	ABCA8.E029	1.13412	0.258108	0.633223	0.00348975	0.00307705	FALSE	FALSE	FALSE
17	66918383	66918441	-	ABCA8	30	ABCA8.E030	1.4848	0.139179	0.484759	0.00502167	0.00338205	FALSE	FALSE	FALSE
17	66920842	66921010	-	ABCA8	31	ABCA8.E031	1.60606	0.109846	0.433749	0.00663332	0.00413018	FALSE	FALSE	FALSE
17	66924057	66924204	-	ABCA8	32	ABCA8.E032	1.41336	0.159112	0.514322	0.00541913	0.00383421	FALSE	FALSE	FALSE
17	66925190	66925375	-	ABCA8	33	ABCA8.E033	1.40307	0.162154	0.518585	0.00621048	0.00442635	FALSE	FALSE	FALSE
17	66925702	66925843	-	ABCA8	34	ABCA8.E034	-0.149802	0.881072	0.963329	-0.00012875	0.000859465	FALSE	FALSE	FALSE
17	66928429	66928655	-	ABCA8	35	ABCA8.E035	0.0455174	0.963741	0.990512	0.000131075	0.00287967	FALSE	FALSE	FALSE
17	66929309	66929412	-	ABCA8	36	ABCA8.E036	-1.04173	0.298801	0.66917	-0.00121462	0.00116596	FALSE	FALSE	FALSE
17	66933092	66933256	-	ABCA8	37	ABCA8.E037	0.0189421	0.984906	0.997393	1.81993e-05	0.000960783	FALSE	FALSE	FALSE
17	66936899	66937103	-	ABCA8	38	ABCA8.E038	-2.13132	0.0342895	0.227632	-0.000490274	0.000230033	FALSE	FALSE	FALSE
17	66938080	66938180	-	ABCA8	39	ABCA8.E039	2.28911	0.0231223	0.176851	0.0268657	0.0117363	FALSE	FALSE	FALSE
17	66972276	66972331	-	ABCA9	2	ABCA9.E002	-0.203002	0.839341	0.948698	-5.9949e-05	0.000295312	FALSE	FALSE	FALSE
17	66978703	66978782	-	ABCA9	3	ABCA9.E003	0.855003	0.393578	0.739099	0.000941349	0.00110099	FALSE	FALSE	FALSE
17	66979850	66979990	-	ABCA9	4	ABCA9.E004	0.117648	0.906465	0.972025	5.47339e-05	0.000465235	FALSE	FALSE	FALSE
17	66980197	66980316	-	ABCA9	5	ABCA9.E005	0.374712	0.708273	0.898535	0.000211614	0.000564737	FALSE	FALSE	FALSE
17	66981026	66981120	-	ABCA9	6	ABCA9.E006	-0.420745	0.674395	0.885739	-0.00389216	0.00925064	FALSE	FALSE	FALSE
17	66981194	66981269	-	ABCA9	7	ABCA9.E007	0.650534	0.516097	0.811219	0.000501038	0.000770195	FALSE	FALSE	FALSE
17	66982305	66982465	-	ABCA9	8	ABCA9.E008	0.38786	0.698534	0.894293	0.00127459	0.00328622	FALSE	FALSE	FALSE
17	66985168	66985259	-	ABCA9	9	ABCA9.E009	0.322967	0.74706	0.913567	0.000268265	0.000830628	FALSE	FALSE	FALSE
17	66985954	66986071	-	ABCA9	10	ABCA9.E010	2.53564	0.0119925	0.112315	0.0101142	0.00398882	FALSE	FALSE	FALSE
17	66986978	66987098	-	ABCA9	11	ABCA9.E011	1.02156	0.30823	0.67671	0.00122034	0.00119458	FALSE	FALSE	FALSE
17	66988316	66988407	-	ABCA9	12	ABCA9.E012	0.971906	0.332277	0.695886	0.00181254	0.00186493	FALSE	FALSE	FALSE
17	66989157	66989225	-	ABCA9	13	ABCA9.E013	0.920607	0.358371	0.713418	0.00292229	0.0031743	FALSE	FALSE	FALSE
17	66992036	66992155	-	ABCA9	14	ABCA9.E014	1.38964	0.166191	0.524666	0.00512293	0.00368652	FALSE	FALSE	FALSE
17	67003900	67004013	-	ABCA9	15	ABCA9.E015	1.45237	0.147972	0.498389	0.00914628	0.00629747	FALSE	FALSE	FALSE
17	67004203	67004376	-	ABCA9	16	ABCA9.E016	1.3767	0.170152	0.530596	0.00506566	0.00367957	FALSE	FALSE	FALSE
17	67008117	67008224	-	ABCA9	17	ABCA9.E017	1.96339	0.0509939	0.289287	0.0109023	0.00555281	FALSE	FALSE	FALSE
17	67012394	67012531	-	ABCA9	18	ABCA9.E018	1.23262	0.219173	0.591299	0.00337847	0.00274089	FALSE	FALSE	FALSE
17	67013797	67013930	-	ABCA9	19	ABCA9.E019	1.40736	0.160879	0.516664	0.00430841	0.00306133	FALSE	FALSE	FALSE
17	67014554	67014720	-	ABCA9	20	ABCA9.E020	1.64265	0.102035	0.418604	0.00500138	0.00304471	FALSE	FALSE	FALSE
17	67016529	67016727	-	ABCA9	21	ABCA9.E021	1.72292	0.0864567	0.386609	0.0071411	0.00414477	FALSE	FALSE	FALSE
17	67017883	67018002	-	ABCA9	22	ABCA9.E022	1.9178	0.0565683	0.306964	0.00784323	0.00408971	FALSE	FALSE	FALSE
17	67020355	67020494	-	ABCA9	23	ABCA9.E023	1.91449	0.0569916	0.308045	0.0108463	0.00566535	FALSE	FALSE	FALSE
17	67022518	67022608	-	ABCA9	24	ABCA9.E024	1.81313	0.0713186	0.350213	0.0104862	0.00578346	FALSE	FALSE	FALSE
17	67023117	67023255	-	ABCA9	25	ABCA9.E025	1.75315	0.0811166	0.374074	0.00751775	0.00428814	FALSE	FALSE	FALSE
17	67023471	67023590	-	ABCA9	26	ABCA9.E026	1.99586	0.0473123	0.277387	0.00963888	0.00482943	FALSE	FALSE	FALSE
17	67023781	67023956	-	ABCA9	27	ABCA9.E027	1.84242	0.0669017	0.337995	0.00997892	0.00541621	FALSE	FALSE	FALSE
17	67024676	67024786	-	ABCA9	28	ABCA9.E028	2.54786	0.0115938	0.109497	0.019312	0.0075797	FALSE	FALSE	FALSE
17	67025310	67025368	-	ABCA9	29	ABCA9.E029	1.70987	0.0888492	0.391315	0.00600527	0.00351213	FALSE	FALSE	FALSE
17	67028249	67028417	-	ABCA9	30	ABCA9.E030	2.16354	0.031691	0.21647	0.0132291	0.00611454	FALSE	FALSE	FALSE
17	67029867	67030014	-	ABCA9	31	ABCA9.E031	1.9832	0.0487199	0.282298	0.013739	0.00692766	FALSE	FALSE	FALSE
17	67031387	67031572	-	ABCA9	32	ABCA9.E032	1.65022	0.100475	0.415098	0.0124024	0.00751558	FALSE	FALSE	FALSE
17	67031801	67031942	-	ABCA9	33	ABCA9.E033	2.1833	0.0301835	0.20956	0.0150848	0.00690916	FALSE	FALSE	FALSE
17	67039630	67039856	-	ABCA9	34	ABCA9.E034	1.30865	0.192164	0.558429	0.00974641	0.00744771	FALSE	FALSE	FALSE
17	67040638	67040741	-	ABCA9	35	ABCA9.E035	1.90556	0.0581495	0.311767	0.0101659	0.00533488	FALSE	FALSE	FALSE
17	67041313	67041477	-	ABCA9	36	ABCA9.E036	1.89817	0.0591214	0.314633	0.0124378	0.00655254	FALSE	FALSE	FALSE
17	67045424	67045631	-	ABCA9	37	ABCA9.E037	1.48921	0.138016	0.482763	0.0218611	0.0146797	FALSE	FALSE	FALSE
17	67047172	67047280	-	ABCA9	38	ABCA9.E038	-1.21898	0.224295	0.597339	-0.00388256	0.00318509	FALSE	FALSE	FALSE
17	67057007	67057205	-	ABCA9	39	ABCA9.E039	-4.04076	7.60801e-05	0.00181187	-0.074908	0.0185381	FALSE	FALSE	FALSE
7	87135213	87135359	-	ABCB1	2	ABCB1.E002	1.40076	0.162844	0.519362	0.000350972	0.000250558	FALSE	FALSE	FALSE
7	87145825	87145981	-	ABCB1	5	ABCB1.E005	1.5808	0.115513	0.444686	0.003207	0.00202873	FALSE	FALSE	FALSE
7	87148642	87148782	-	ABCB1	6	ABCB1.E006	-0.41501	0.678582	0.886772	-0.000210196	0.000506483	FALSE	FALSE	FALSE
7	87150092	87150192	-	ABCB1	7	ABCB1.E007	0.793028	0.428706	0.759107	0.000895158	0.00112878	FALSE	FALSE	FALSE
7	87160610	87160813	-	ABCB1	8	ABCB1.E008	-0.390034	0.696929	0.893547	-0.000210146	0.000538788	FALSE	FALSE	FALSE
7	87165774	87165857	-	ABCB1	9	ABCB1.E009	1.23923	0.216719	0.588996	0.00391058	0.00315565	FALSE	FALSE	FALSE
7	87168584	87168661	-	ABCB1	10	ABCB1.E010	-0.794552	0.427821	0.758584	-0.000829002	0.00104336	FALSE	FALSE	FALSE
7	87170673	87170780	-	ABCB1	11	ABCB1.E011	0.711392	0.477674	0.788558	0.00363324	0.00510722	FALSE	FALSE	FALSE
7	87173445	87173591	-	ABCB1	12	ABCB1.E012	-0.339546	0.734557	0.908143	-0.000195867	0.00057685	FALSE	FALSE	FALSE
7	87174139	87174315	-	ABCB1	13	ABCB1.E013	-0.348344	0.72795	0.905647	-0.000192868	0.00055367	FALSE	FALSE	FALSE
7	87175179	87175340	-	ABCB1	14	ABCB1.E014	-0.352119	0.725122	0.904544	-0.000207645	0.000589702	FALSE	FALSE	FALSE
7	87178664	87178834	-	ABCB1	15	ABCB1.E015	-0.785766	0.432939	0.761351	-0.000973618	0.00123907	FALSE	FALSE	FALSE
7	87179167	87179370	-	ABCB1	16	ABCB1.E016	0.0715704	0.943016	0.984214	5.52688e-05	0.000772229	FALSE	FALSE	FALSE
7	87179487	87179612	-	ABCB1	17	ABCB1.E017	-0.151429	0.879791	0.962906	-0.00016573	0.00109444	FALSE	FALSE	FALSE
7	87179784	87179894	-	ABCB1	18	ABCB1.E018	0.157135	0.875298	0.961341	0.000204962	0.00130437	FALSE	FALSE	FALSE
7	87180041	87180154	-	ABCB1	19	ABCB1.E019	0.798248	0.425678	0.757169	0.00149527	0.00187319	FALSE	FALSE	FALSE
7	87183077	87183248	-	ABCB1	20	ABCB1.E020	-0.899865	0.36928	0.720646	-0.00125134	0.00139058	FALSE	FALSE	FALSE
7	87195386	87195557	-	ABCB1	22	ABCB1.E022	0.183551	0.854552	0.95485	0.000133178	0.00072556	FALSE	FALSE	FALSE
7	87196101	87196292	-	ABCB1	23	ABCB1.E023	0.761025	0.447543	0.770217	0.00533424	0.00700929	FALSE	FALSE	FALSE
7	87225082	87225130	-	ABCB1	26	ABCB1.E026	0.18045	0.856983	0.955747	0.000432712	0.00239796	FALSE	FALSE	FALSE
1	229654588	229654622	-	ABCB10	2	ABCB10.E002	-0.405781	0.685339	0.888698	-6.23044e-05	0.000153542	FALSE	FALSE	FALSE
1	229657339	229657382	-	ABCB10	3	ABCB10.E003	1.01488	0.311394	0.678928	0.00352186	0.00347021	FALSE	FALSE	FALSE
1	229661683	229661863	-	ABCB10	4	ABCB10.E004	-0.212641	0.831825	0.945455	-0.000440922	0.00207355	FALSE	FALSE	FALSE
1	229662976	229663055	-	ABCB10	5	ABCB10.E005	0.652579	0.514781	0.810322	0.00107843	0.00165256	FALSE	FALSE	FALSE
1	229665946	229666155	-	ABCB10	6	ABCB10.E006	-1.39836	0.163562	0.520682	-0.000985771	0.000704949	FALSE	FALSE	FALSE
1	229667383	229667478	-	ABCB10	7	ABCB10.E007	0.0946201	0.924712	0.977832	0.000145795	0.00154084	FALSE	FALSE	FALSE
1	229675203	229675338	-	ABCB10	8	ABCB10.E008	-0.682333	0.495822	0.799364	-0.000391095	0.000573173	FALSE	FALSE	FALSE
1	229676353	229676499	-	ABCB10	9	ABCB10.E009	-0.661902	0.508799	0.806879	-0.000341989	0.000516675	FALSE	FALSE	FALSE
1	229677984	229678118	-	ABCB10	10	ABCB10.E010	0.414295	0.679104	0.886772	0.000575843	0.00138993	FALSE	FALSE	FALSE
1	229683246	229683448	-	ABCB10	11	ABCB10.E011	0.759298	0.448573	0.770899	0.00400115	0.00526954	FALSE	FALSE	FALSE
1	229684981	229685181	-	ABCB10	12	ABCB10.E012	-1.25041	0.212617	0.584386	-0.00331483	0.00265099	FALSE	FALSE	FALSE
1	229693883	229694442	-	ABCB10	13	ABCB10.E013	-0.606034	0.545183	0.826051	-0.00141924	0.00234186	FALSE	FALSE	FALSE
7	87031361	87031364	-	ABCB4	1	ABCB4.E001	-1.69511	0.0916184	0.397141	-0.00250176	0.00147587	FALSE	FALSE	FALSE
7	87032451	87032597	-	ABCB4	3	ABCB4.E003	-0.684412	0.494511	0.798505	-0.000734388	0.00107302	FALSE	FALSE	FALSE
7	87035604	87035810	-	ABCB4	4	ABCB4.E004	-1.90511	0.0582072	0.311897	-0.000891699	0.000468056	FALSE	FALSE	FALSE
7	87035811	87035831	-	ABCB4	5	ABCB4.E005	-4.98845	1.32324e-06	5.0612e-05	-0.0529859	0.0106217	FALSE	FALSE	FALSE
7	87037353	87037550	-	ABCB4	6	ABCB4.E006	-1.19486	0.233565	0.6068	-0.000577143	0.000483023	FALSE	FALSE	FALSE
7	87038552	87038708	-	ABCB4	7	ABCB4.E007	-1.15369	0.250012	0.625012	-0.000496969	0.000430766	FALSE	FALSE	FALSE
7	87041209	87041349	-	ABCB4	8	ABCB4.E008	5.38333	2.0475e-07	9.28528e-06	0.135682	0.0252041	TRUE	FALSE	FALSE
7	87042933	87043033	-	ABCB4	9	ABCB4.E009	2.89544	0.00420927	0.0510468	0.0375312	0.0129622	FALSE	FALSE	FALSE
7	87046628	87046831	-	ABCB4	10	ABCB4.E010	0.232327	0.816523	0.939477	0.000795837	0.00342551	FALSE	FALSE	FALSE
7	87047853	87047936	-	ABCB4	11	ABCB4.E011	-1.02984	0.304337	0.673955	-0.00131754	0.00127936	FALSE	FALSE	FALSE
7	87049314	87049391	-	ABCB4	12	ABCB4.E012	-1.12701	0.261095	0.635974	-0.002537	0.00225109	FALSE	FALSE	FALSE
7	87051437	87051541	-	ABCB4	13	ABCB4.E013	3.00801	0.00296918	0.0389267	0.0315606	0.0104922	FALSE	FALSE	FALSE
7	87053222	87053368	-	ABCB4	14	ABCB4.E014	1.39275	0.165249	0.523114	0.00194317	0.00139521	FALSE	FALSE	FALSE
7	87056066	87056236	-	ABCB4	15	ABCB4.E015	-0.649213	0.516949	0.811616	-0.000642524	0.000989697	FALSE	FALSE	FALSE
7	87060720	87060881	-	ABCB4	16	ABCB4.E016	-0.248625	0.803907	0.935252	-0.0001298	0.000522074	FALSE	FALSE	FALSE
7	87068983	87069153	-	ABCB4	17	ABCB4.E017	-1.6565	0.0991969	0.412971	-0.0023525	0.00142017	FALSE	FALSE	FALSE
7	87069515	87069718	-	ABCB4	18	ABCB4.E018	-1.39978	0.163137	0.519927	-0.00290091	0.00207241	FALSE	FALSE	FALSE
7	87072635	87072760	-	ABCB4	19	ABCB4.E019	-0.241055	0.80976	0.937323	-0.000134399	0.000557544	FALSE	FALSE	FALSE
7	87072979	87073089	-	ABCB4	20	ABCB4.E020	-0.268234	0.788797	0.929645	-0.000271942	0.00101382	FALSE	FALSE	FALSE
7	87074178	87074291	-	ABCB4	21	ABCB4.E021	-0.127984	0.898291	0.970218	-0.000159735	0.00124809	FALSE	FALSE	FALSE
7	87076350	87076521	-	ABCB4	22	ABCB4.E022	-0.153287	0.878327	0.96246	-0.000180707	0.00117888	FALSE	FALSE	FALSE
7	87079284	87079408	-	ABCB4	23	ABCB4.E023	-0.14786	0.882603	0.963898	-9.99169e-05	0.000675751	FALSE	FALSE	FALSE
7	87080939	87081110	-	ABCB4	24	ABCB4.E024	-0.192474	0.847567	0.951998	-0.000126403	0.00065673	FALSE	FALSE	FALSE
7	87082260	87082451	-	ABCB4	25	ABCB4.E025	-1.21744	0.224879	0.597881	-0.00517432	0.00425017	FALSE	FALSE	FALSE
7	87083851	87083908	-	ABCB4	26	ABCB4.E026	-1.77496	0.0774325	0.366088	-0.0134591	0.00758274	FALSE	FALSE	FALSE
7	87101937	87101991	-	ABCB4	28	ABCB4.E028	-2.33287	0.0206538	0.164457	-0.00362441	0.00155363	FALSE	FALSE	FALSE
7	87104702	87104787	-	ABCB4	29	ABCB4.E029	-1.37333	0.171194	0.532458	-0.00345643	0.00251682	FALSE	FALSE	FALSE
7	87104950	87105019	-	ABCB4	30	ABCB4.E030	-2.50005	0.0132255	0.120467	-0.0553071	0.0221224	FALSE	FALSE	FALSE
7	87105020	87105055	-	ABCB4	31	ABCB4.E031	0.0670312	0.946624	0.985354	0.000576665	0.00860293	FALSE	FALSE	FALSE
2	220074952	220075020	-	ABCB6	2	ABCB6.E002	0.236599	0.813212	0.938421	2.79269e-05	0.000118035	FALSE	FALSE	FALSE
2	220075103	220075197	-	ABCB6	3	ABCB6.E003	-2.91789	0.00392945	0.0484621	-0.00199551	0.00068389	FALSE	FALSE	FALSE
2	220075656	220075830	-	ABCB6	5	ABCB6.E005	-0.85001	0.396341	0.740807	-0.000600815	0.000706833	FALSE	FALSE	FALSE
2	220077109	220077213	-	ABCB6	6	ABCB6.E006	0.461163	0.645185	0.873528	4.41433e-05	9.57216e-05	FALSE	FALSE	FALSE
2	220077730	220077787	-	ABCB6	7	ABCB6.E007	1.46564	0.144325	0.493041	0.000492943	0.000336333	FALSE	FALSE	FALSE
2	220077963	220078048	-	ABCB6	8	ABCB6.E008	1.68612	0.0933396	0.401249	0.000725395	0.000430215	FALSE	FALSE	FALSE
2	220078161	220078224	-	ABCB6	9	ABCB6.E009	0.964179	0.336126	0.697985	0.000262456	0.000272207	FALSE	FALSE	FALSE
2	220078312	220078388	-	ABCB6	10	ABCB6.E010	0.753882	0.451811	0.772341	0.000251408	0.000333484	FALSE	FALSE	FALSE
2	220078548	220078673	-	ABCB6	11	ABCB6.E011	2.19943	0.0289989	0.204186	0.00232057	0.00105507	FALSE	FALSE	FALSE
2	220078843	220078908	-	ABCB6	12	ABCB6.E012	0.940496	0.348104	0.705886	0.000346313	0.000368224	FALSE	FALSE	FALSE
2	220079111	220079220	-	ABCB6	13	ABCB6.E013	2.65619	0.00854374	0.0870609	0.00170097	0.000640379	FALSE	FALSE	FALSE
2	220079683	220079804	-	ABCB6	14	ABCB6.E014	1.78198	0.0762766	0.363211	0.00166383	0.000933697	FALSE	FALSE	FALSE
2	220080719	220080902	-	ABCB6	15	ABCB6.E015	-0.174093	0.861969	0.957433	-0.000804769	0.00462264	FALSE	FALSE	FALSE
2	220081086	220081187	-	ABCB6	16	ABCB6.E016	1.94079	0.0536964	0.297881	0.00158007	0.000814137	FALSE	FALSE	FALSE
2	220081374	220081554	-	ABCB6	17	ABCB6.E017	-1.92168	0.0560746	0.305422	-0.015867	0.00825685	FALSE	FALSE	FALSE
2	220082392	220082529	-	ABCB6	18	ABCB6.E018	1.3548	0.177018	0.540867	0.0131065	0.00967412	FALSE	FALSE	FALSE
X	74280058	74280165	-	ABCB7	4	ABCB7.E004	0.97705	0.329731	0.693654	0.000180983	0.000185234	FALSE	FALSE	FALSE
X	74282163	74282266	-	ABCB7	5	ABCB7.E005	0.984521	0.326055	0.690563	0.000200295	0.000203444	FALSE	FALSE	FALSE
X	74284905	74285076	-	ABCB7	6	ABCB7.E006	0.957098	0.339679	0.700136	0.000463866	0.000484658	FALSE	FALSE	FALSE
X	74288842	74288971	-	ABCB7	7	ABCB7.E007	2.47261	0.0142517	0.127259	0.00428491	0.00173295	FALSE	FALSE	FALSE
X	74289126	74289289	-	ABCB7	8	ABCB7.E008	3.80424	0.000189205	0.0039726	0.0054472	0.00143188	FALSE	FALSE	FALSE
X	74290200	74290357	-	ABCB7	9	ABCB7.E009	0.624242	0.533184	0.820139	0.000272235	0.000436105	FALSE	FALSE	FALSE
X	74291344	74291518	-	ABCB7	10	ABCB7.E010	0.0518643	0.958689	0.989046	4.64028e-05	0.000894695	FALSE	FALSE	FALSE
X	74293524	74293611	-	ABCB7	11	ABCB7.E011	3.01974	0.00286142	0.0377517	0.00260126	0.000861418	FALSE	FALSE	FALSE
X	74293703	74293791	-	ABCB7	12	ABCB7.E012	3.16496	0.0017946	0.0260454	0.00251575	0.000794876	FALSE	FALSE	FALSE
X	74295197	74295465	-	ABCB7	13	ABCB7.E013	1.80059	0.0732824	0.355644	0.000688149	0.00038218	FALSE	FALSE	FALSE
X	74296357	74296489	-	ABCB7	14	ABCB7.E014	1.47057	0.142986	0.490903	0.000743506	0.000505589	FALSE	FALSE	FALSE
X	74318777	74318896	-	ABCB7	15	ABCB7.E015	0.196166	0.844681	0.95094	0.000257682	0.00131359	FALSE	FALSE	FALSE
X	74332721	74332807	-	ABCB7	16	ABCB7.E016	-1.01305	0.312265	0.679633	-0.000862467	0.000851355	FALSE	FALSE	FALSE
X	74334589	74334666	-	ABCB7	17	ABCB7.E017	-1.68409	0.0937326	0.402151	-0.0356773	0.0211849	FALSE	FALSE	FALSE
X	74334667	74334669	-	ABCB7	18	ABCB7.E018	-2.52965	0.0121928	0.113627	-0.0389946	0.015415	FALSE	FALSE	FALSE
7	150728328	150728378	+	ABCB8	4	ABCB8.E004	14.6419	1.99975e-33	1.18347e-30	0.150763	0.0102966	TRUE	FALSE	FALSE
7	150730692	150731004	+	ABCB8	5	ABCB8.E005	-3.66215	0.000320543	0.00623454	-0.0508987	0.0138986	FALSE	FALSE	FALSE
7	150731360	150731515	+	ABCB8	6	ABCB8.E006	1.82317	0.0697784	0.346333	0.00400117	0.00219462	FALSE	FALSE	FALSE
7	150731592	150731686	+	ABCB8	7	ABCB8.E007	-1.08067	0.281153	0.656262	-0.000169279	0.000156643	FALSE	FALSE	FALSE
7	150732668	150732829	+	ABCB8	9	ABCB8.E009	1.15922	0.247755	0.622641	0.000234827	0.000202573	FALSE	FALSE	FALSE
7	150733631	150733736	+	ABCB8	12	ABCB8.E012	0.184067	0.854149	0.954628	7.63718e-05	0.000414914	FALSE	FALSE	FALSE
7	150737355	150737388	+	ABCB8	13	ABCB8.E013	0.441348	0.65944	0.880394	0.00192268	0.00435639	FALSE	FALSE	FALSE
7	150738186	150738319	+	ABCB8	16	ABCB8.E016	1.01348	0.312062	0.679503	0.0039514	0.00389884	FALSE	FALSE	FALSE
7	150741058	150741233	+	ABCB8	18	ABCB8.E018	0.138386	0.890075	0.967095	7.03826e-05	0.000508596	FALSE	FALSE	FALSE
7	150741234	150741308	+	ABCB8	19	ABCB8.E019	-0.911036	0.363379	0.716478	-0.00241397	0.0026497	FALSE	FALSE	FALSE
7	150742296	150742496	+	ABCB8	20	ABCB8.E020	0.619294	0.536431	0.821633	4.90605e-05	7.922e-05	FALSE	FALSE	FALSE
7	150742497	150742649	+	ABCB8	21	ABCB8.E021	1.26255	0.20823	0.578977	0.00423886	0.00335739	FALSE	FALSE	FALSE
7	150742650	150742650	+	ABCB8	22	ABCB8.E022	2.84529	0.00490139	0.0574601	0.0194236	0.0068266	FALSE	FALSE	FALSE
7	150742651	150744869	+	ABCB8	23	ABCB8.E023	0.498432	0.61873	0.862163	0.000323955	0.000649948	FALSE	FALSE	FALSE
12	123405498	123405590	-	ABCB9	1	ABCB9.E001	-0.313785	0.754013	0.91631	-0.00153761	0.0049002	FALSE	FALSE	FALSE
12	123409072	123409357	-	ABCB9	2	ABCB9.E002	0	1	1	0	NA	FALSE	FALSE	FALSE
12	123413541	123414718	-	ABCB9	3	ABCB9.E003	-3.46552	0.000648169	0.0113215	-0.0614288	0.0177257	FALSE	FALSE	FALSE
12	123416739	123416875	-	ABCB9	4	ABCB9.E004	1.15046	0.251335	0.626278	0.0047097	0.00409376	FALSE	FALSE	FALSE
12	123419819	123419978	-	ABCB9	5	ABCB9.E005	-0.143034	0.886408	0.965622	-0.000947376	0.00662343	FALSE	FALSE	FALSE
12	123424658	123424831	-	ABCB9	6	ABCB9.E006	-1.04666	0.296526	0.667966	-0.00255043	0.00243673	FALSE	FALSE	FALSE
12	123425354	123425542	-	ABCB9	7	ABCB9.E007	-0.735383	0.462972	0.779501	-0.0154891	0.0210626	FALSE	FALSE	FALSE
12	123428938	123429066	-	ABCB9	8	ABCB9.E008	0.78712	0.432148	0.76088	0.00760106	0.00965679	FALSE	FALSE	FALSE
12	123430572	123430769	-	ABCB9	9	ABCB9.E009	-0.829698	0.407704	0.747087	-0.0007139	0.000860433	FALSE	FALSE	FALSE
12	123433171	123433376	-	ABCB9	10	ABCB9.E010	-0.829698	0.407704	0.747087	-0.000543794	0.000655412	FALSE	FALSE	FALSE
12	123434335	123434465	-	ABCB9	11	ABCB9.E011	-0.802087	0.42346	0.755565	-0.000727245	0.000906692	FALSE	FALSE	FALSE
12	123434998	123435112	-	ABCB9	12	ABCB9.E012	-0.816201	0.415361	0.750816	-0.000713284	0.000873907	FALSE	FALSE	FALSE
16	16043434	16043656	+	ABCC1	1	ABCC1.E001	-0.412672	0.680291	0.887123	-0.000703757	0.00170537	FALSE	FALSE	FALSE
16	16103633	16103758	+	ABCC1	3	ABCC1.E003	-1.54081	0.124951	0.461573	-0.0037717	0.00244786	FALSE	FALSE	FALSE
16	16108348	16108485	+	ABCC1	4	ABCC1.E004	-1.41021	0.16004	0.515754	-0.00803078	0.00569475	FALSE	FALSE	FALSE
16	16110353	16110478	+	ABCC1	5	ABCC1.E005	0.173322	0.862575	0.957663	0.00105213	0.00607042	FALSE	FALSE	FALSE
16	16126966	16127027	+	ABCC1	6	ABCC1.E006	-0.442583	0.658548	0.879944	-0.00079273	0.00179114	FALSE	FALSE	FALSE
16	16130329	16130460	+	ABCC1	7	ABCC1.E007	-0.975869	0.330314	0.694196	-0.000589788	0.000604373	FALSE	FALSE	FALSE
16	16138307	16138537	+	ABCC1	8	ABCC1.E008	-0.711659	0.47751	0.788493	-0.000994232	0.00139706	FALSE	FALSE	FALSE
16	16139693	16139870	+	ABCC1	9	ABCC1.E009	-0.664026	0.507442	0.80613	-0.000398114	0.000599545	FALSE	FALSE	FALSE
16	16141999	16142160	+	ABCC1	10	ABCC1.E010	-0.969859	0.333294	0.696684	-0.00219723	0.00226552	FALSE	FALSE	FALSE
16	16146581	16146673	+	ABCC1	11	ABCC1.E011	-0.696022	0.487227	0.794214	-0.000125354	0.000180101	FALSE	FALSE	FALSE
16	16162013	16162159	+	ABCC1	13	ABCC1.E013	-0.884472	0.377509	0.727009	-0.00721312	0.00815528	FALSE	FALSE	FALSE
16	16165499	16165586	+	ABCC1	14	ABCC1.E014	-0.15488	0.877073	0.962023	-0.000242105	0.00156318	FALSE	FALSE	FALSE
16	16170183	16170258	+	ABCC1	15	ABCC1.E015	1.19232	0.234555	0.608026	0.00167486	0.0014047	FALSE	FALSE	FALSE
16	16173209	16173335	+	ABCC1	16	ABCC1.E016	1.08805	0.277891	0.653142	0.00275754	0.0025344	FALSE	FALSE	FALSE
16	16177223	16177399	+	ABCC1	17	ABCC1.E017	0.0267028	0.978724	0.995178	0.000276523	0.0103556	FALSE	FALSE	FALSE
16	16180681	16180848	+	ABCC1	18	ABCC1.E018	-0.388474	0.69808	0.89403	-0.00294155	0.00757205	FALSE	FALSE	FALSE
16	16184262	16184445	+	ABCC1	19	ABCC1.E019	-1.18886	0.23591	0.609352	-0.000221675	0.000186459	FALSE	FALSE	FALSE
16	16196484	16196574	+	ABCC1	20	ABCC1.E020	-0.791627	0.429521	0.759554	-0.000112099	0.000141606	FALSE	FALSE	FALSE
16	16200595	16200730	+	ABCC1	21	ABCC1.E021	-1.30014	0.195056	0.562076	-0.000401733	0.000308991	FALSE	FALSE	FALSE
16	16208623	16208933	+	ABCC1	23	ABCC1.E023	1.58494	0.114569	0.443065	0.00289663	0.0018276	FALSE	FALSE	FALSE
16	16215832	16216031	+	ABCC1	24	ABCC1.E024	1.31128	0.191273	0.557315	0.0023311	0.00177773	FALSE	FALSE	FALSE
16	16218646	16218772	+	ABCC1	25	ABCC1.E025	1.5193	0.130273	0.470585	0.00889696	0.00585594	FALSE	FALSE	FALSE
16	16219667	16219768	+	ABCC1	26	ABCC1.E026	1.10857	0.268954	0.644435	0.00286065	0.00258049	FALSE	FALSE	FALSE
16	16225646	16225792	+	ABCC1	27	ABCC1.E027	-1.25895	0.209525	0.580617	-0.00127958	0.00101639	FALSE	FALSE	FALSE
16	16228207	16228365	+	ABCC1	28	ABCC1.E028	-0.818777	0.413893	0.749864	-0.000138772	0.000169487	FALSE	FALSE	FALSE
16	16232221	16232415	+	ABCC1	30	ABCC1.E030	2.85412	0.00477247	0.0562627	0.0143849	0.00504006	FALSE	FALSE	FALSE
6	43395706	43395877	+	ABCC10	2	ABCC10.E002	0.975849	0.330324	0.694196	0.023368	0.0239463	FALSE	FALSE	FALSE
6	43399489	43399879	+	ABCC10	3	ABCC10.E003	8.50687	4.26792e-15	5.78226e-13	0.107582	0.0126465	TRUE	FALSE	FALSE
6	43399880	43401098	+	ABCC10	4	ABCC10.E004	-0.1935	0.846764	0.951761	-0.000431084	0.00222782	FALSE	FALSE	FALSE
6	43402359	43402586	+	ABCC10	5	ABCC10.E005	0.377226	0.706407	0.898033	0.000891486	0.00236327	FALSE	FALSE	FALSE
6	43403489	43403645	+	ABCC10	6	ABCC10.E006	1.0307	0.303933	0.673728	0.00197799	0.00191908	FALSE	FALSE	FALSE
6	43403831	43403875	+	ABCC10	7	ABCC10.E007	4.89753	2.00466e-06	7.35424e-05	0.0403663	0.00824218	FALSE	FALSE	FALSE
6	43403876	43403985	+	ABCC10	8	ABCC10.E008	0.943099	0.346774	0.704942	0.000258808	0.000274422	FALSE	FALSE	FALSE
6	43405672	43405751	+	ABCC10	9	ABCC10.E009	0.962262	0.337086	0.698848	0.000264209	0.000274571	FALSE	FALSE	FALSE
6	43406362	43406533	+	ABCC10	10	ABCC10.E010	0.951517	0.342496	0.702031	0.000224767	0.000236219	FALSE	FALSE	FALSE
6	43409600	43409698	+	ABCC10	11	ABCC10.E011	1.09878	0.273192	0.648866	0.00208776	0.00190007	FALSE	FALSE	FALSE
6	43410708	43410897	+	ABCC10	12	ABCC10.E012	-0.508734	0.611502	0.858416	-0.00367624	0.00722625	FALSE	FALSE	FALSE
6	43411671	43411748	+	ABCC10	13	ABCC10.E013	-1.51225	0.132058	0.473255	-0.000598997	0.000396098	FALSE	FALSE	FALSE
6	43411897	43412091	+	ABCC10	14	ABCC10.E014	-1.50982	0.132676	0.474459	-0.000591264	0.000391613	FALSE	FALSE	FALSE
6	43412526	43412676	+	ABCC10	15	ABCC10.E015	-0.933959	0.351457	0.708286	-0.00109435	0.00117173	FALSE	FALSE	FALSE
6	43412863	43413052	+	ABCC10	16	ABCC10.E016	1.91567	0.0568409	0.307703	0.0115672	0.00603822	FALSE	FALSE	FALSE
6	43413337	43413680	+	ABCC10	17	ABCC10.E017	0.0561739	0.95526	0.988074	0.000106972	0.0019043	FALSE	FALSE	FALSE
6	43414015	43414184	+	ABCC10	18	ABCC10.E018	2.42944	0.0160098	0.138086	0.00965779	0.00397531	FALSE	FALSE	FALSE
6	43414986	43415146	+	ABCC10	19	ABCC10.E019	-1.27027	0.205473	0.575362	-0.00157519	0.00124004	FALSE	FALSE	FALSE
6	43416619	43416764	+	ABCC10	21	ABCC10.E021	0.550098	0.582869	0.844838	0.00516981	0.00939798	FALSE	FALSE	FALSE
6	43416845	43416942	+	ABCC10	22	ABCC10.E022	0.563973	0.573407	0.839816	0.0025379	0.00450003	FALSE	FALSE	FALSE
10	101590064	101590190	+	ABCC2	20	ABCC2.E020	0.73981	0.460287	0.777575	0.00145833	0.00197123	FALSE	FALSE	FALSE
10	101590473	101590608	+	ABCC2	21	ABCC2.E021	1.24301	0.215326	0.587401	0.00238	0.00191471	FALSE	FALSE	FALSE
10	101591368	101591587	+	ABCC2	22	ABCC2.E022	0.848523	0.397166	0.741466	0.00235286	0.00277289	FALSE	FALSE	FALSE
10	101591734	101591888	+	ABCC2	23	ABCC2.E023	0.721043	0.471729	0.784596	0.00131301	0.00182098	FALSE	FALSE	FALSE
10	101601724	101601850	+	ABCC2	26	ABCC2.E026	-0.509655	0.610858	0.858122	-0.00149857	0.00294035	FALSE	FALSE	FALSE
10	101605381	101605539	+	ABCC2	29	ABCC2.E029	0.513041	0.608492	0.856953	0.00159968	0.00311803	FALSE	FALSE	FALSE
10	101610359	101610553	+	ABCC2	31	ABCC2.E031	0.145009	0.88485	0.964985	0.000689752	0.0047566	FALSE	FALSE	FALSE
17	48733193	48733369	+	ABCC3	2	ABCC3.E002	1.41143	0.159678	0.515321	0.00426786	0.00302377	FALSE	FALSE	FALSE
17	48734063	48734188	+	ABCC3	3	ABCC3.E003	0.620336	0.535747	0.82135	0.000289486	0.00046666	FALSE	FALSE	FALSE
17	48734407	48734544	+	ABCC3	4	ABCC3.E004	1.45404	0.147512	0.497765	0.00504098	0.00346689	FALSE	FALSE	FALSE
17	48735443	48735568	+	ABCC3	5	ABCC3.E005	0.261192	0.794215	0.931821	0.000163389	0.00062555	FALSE	FALSE	FALSE
17	48735796	48735857	+	ABCC3	6	ABCC3.E006	-0.643958	0.520344	0.8131	-0.000267374	0.000415205	FALSE	FALSE	FALSE
17	48736598	48736729	+	ABCC3	7	ABCC3.E007	1.49776	0.135781	0.479153	0.00242303	0.00161777	FALSE	FALSE	FALSE
17	48738284	48738475	+	ABCC3	8	ABCC3.E008	0.590577	0.555474	0.8305	0.0061692	0.0104461	FALSE	FALSE	FALSE
17	48741042	48741219	+	ABCC3	9	ABCC3.E009	1.36729	0.173078	0.53535	0.0110677	0.00809469	FALSE	FALSE	FALSE
17	48741311	48741472	+	ABCC3	10	ABCC3.E010	1.16369	0.245942	0.620655	0.00942101	0.00809579	FALSE	FALSE	FALSE
17	48742514	48742606	+	ABCC3	11	ABCC3.E011	1.16992	0.243432	0.618233	0.00480919	0.00411069	FALSE	FALSE	FALSE
17	48745119	48745223	+	ABCC3	13	ABCC3.E013	-2.05081	0.0415962	0.255955	-0.0285069	0.0139003	FALSE	FALSE	FALSE
17	48745224	48745284	+	ABCC3	14	ABCC3.E014	1.15783	0.24832	0.623233	0.00153667	0.00132719	FALSE	FALSE	FALSE
17	48745285	48745370	+	ABCC3	15	ABCC3.E015	1.47585	0.141566	0.488797	0.00226303	0.00153338	FALSE	FALSE	FALSE
17	48750332	48750499	+	ABCC3	20	ABCC3.E020	-0.359254	0.719786	0.902543	-0.00134038	0.00373102	FALSE	FALSE	FALSE
17	48750830	48751019	+	ABCC3	21	ABCC3.E021	0.22135	0.825047	0.942925	0.000421627	0.0019048	FALSE	FALSE	FALSE
17	48752992	48753136	+	ABCC3	23	ABCC3.E023	1.58805	0.113862	0.441722	0.013481	0.008489	FALSE	FALSE	FALSE
17	48753244	48753451	+	ABCC3	24	ABCC3.E024	1.73008	0.0851665	0.383637	0.00634754	0.00366893	FALSE	FALSE	FALSE
17	48753639	48753949	+	ABCC3	25	ABCC3.E025	-0.541135	0.58902	0.847589	-0.00105303	0.00194596	FALSE	FALSE	FALSE
17	48755105	48755304	+	ABCC3	26	ABCC3.E026	-0.240391	0.810275	0.937584	-0.000450908	0.00187573	FALSE	FALSE	FALSE
17	48757159	48757260	+	ABCC3	28	ABCC3.E028	-0.493227	0.622396	0.864016	-0.00013596	0.000275654	FALSE	FALSE	FALSE
17	48764897	48765091	+	ABCC3	32	ABCC3.E032	1.10481	0.270576	0.646215	0.000551203	0.000498911	FALSE	FALSE	FALSE
13	95686859	95686993	-	ABCC4	2	ABCC4.E002	-0.789143	0.430968	0.760633	-0.0022958	0.00290923	FALSE	FALSE	FALSE
13	95695936	95696041	-	ABCC4	3	ABCC4.E003	-0.672621	0.501968	0.802998	-0.00202639	0.00301268	FALSE	FALSE	FALSE
13	95696520	95696692	-	ABCC4	4	ABCC4.E004	0.125948	0.8999	0.970485	0.00039857	0.00316456	FALSE	FALSE	FALSE
13	95705349	95705438	-	ABCC4	5	ABCC4.E005	0.521324	0.602721	0.853812	0.00146692	0.00281384	FALSE	FALSE	FALSE
13	95714958	95715113	-	ABCC4	6	ABCC4.E006	0.0260323	0.979258	0.995456	5.17055e-05	0.00198621	FALSE	FALSE	FALSE
13	95726468	95726578	-	ABCC4	9	ABCC4.E009	-0.624838	0.532793	0.81992	-0.00314293	0.00502999	FALSE	FALSE	FALSE
13	95735394	95735544	-	ABCC4	11	ABCC4.E011	2.65059	0.00868155	0.0880792	0.00788345	0.00297422	FALSE	FALSE	FALSE
13	95748025	95748433	-	ABCC4	12	ABCC4.E012	-3.64876	0.000336602	0.00648969	-0.0458762	0.0125731	FALSE	FALSE	FALSE
13	95768176	95768255	-	ABCC4	13	ABCC4.E013	-0.958963	0.338741	0.699496	-0.00110905	0.00115651	FALSE	FALSE	FALSE
13	95815376	95815470	-	ABCC4	15	ABCC4.E015	0.715145	0.475358	0.787192	0.00301459	0.00421536	FALSE	FALSE	FALSE
13	95816632	95816772	-	ABCC4	17	ABCC4.E017	0.916506	0.360511	0.714374	0.0047836	0.00521939	FALSE	FALSE	FALSE
13	95822786	95822882	-	ABCC4	19	ABCC4.E019	1.45469	0.147331	0.497516	0.00757928	0.00521025	FALSE	FALSE	FALSE
13	95838955	95839146	-	ABCC4	22	ABCC4.E022	0.701894	0.483565	0.792249	0.00105479	0.00150278	FALSE	FALSE	FALSE
13	95840707	95840796	-	ABCC4	23	ABCC4.E023	0.354504	0.723336	0.903976	0.00153389	0.00432687	FALSE	FALSE	FALSE
13	95847090	95847191	-	ABCC4	24	ABCC4.E024	-0.606652	0.544773	0.825872	-0.00141828	0.00233788	FALSE	FALSE	FALSE
13	95858786	95859035	-	ABCC4	25	ABCC4.E025	-0.298965	0.765279	0.920221	-0.000381119	0.00127479	FALSE	FALSE	FALSE
13	95860054	95860179	-	ABCC4	26	ABCC4.E026	0.743854	0.457842	0.775962	0.00201701	0.00271157	FALSE	FALSE	FALSE
13	95861688	95861851	-	ABCC4	27	ABCC4.E027	-0.191656	0.848207	0.952312	-0.000269327	0.00140526	FALSE	FALSE	FALSE
13	95862946	95863035	-	ABCC4	28	ABCC4.E028	-0.0129673	0.989667	0.99897	-1.68475e-05	0.00129923	FALSE	FALSE	FALSE
13	95886864	95887088	-	ABCC4	29	ABCC4.E029	-0.166071	0.86827	0.959567	-0.000612061	0.00368554	FALSE	FALSE	FALSE
13	95899229	95899349	-	ABCC4	30	ABCC4.E030	-1.09953	0.272864	0.648517	-0.0103153	0.00938158	FALSE	FALSE	FALSE
3	183643343	183643507	-	ABCC5	2	ABCC5.E002	1.82294	0.0698123	0.346435	0.000322911	0.000177137	FALSE	FALSE	FALSE
3	183645118	183645231	-	ABCC5	3	ABCC5.E003	1.67169	0.0961575	0.407049	0.00134604	0.000805196	FALSE	FALSE	FALSE
3	183646535	183646613	-	ABCC5	4	ABCC5.E004	0.476796	0.634031	0.86917	0.000330704	0.000693596	FALSE	FALSE	FALSE
3	183655689	183655848	-	ABCC5	5	ABCC5.E005	-0.302889	0.762291	0.919021	-2.81769e-05	9.30272e-05	FALSE	FALSE	FALSE
3	183660515	183660704	-	ABCC5	6	ABCC5.E006	1.64161	0.10225	0.419129	0.00217023	0.00132201	FALSE	FALSE	FALSE
3	183663638	183663727	-	ABCC5	7	ABCC5.E007	0.477705	0.633384	0.868907	9.85209e-05	0.000206238	FALSE	FALSE	FALSE
3	183665112	183665298	-	ABCC5	8	ABCC5.E008	0.489517	0.625015	0.865128	0.000132723	0.00027113	FALSE	FALSE	FALSE
3	183667541	183667669	-	ABCC5	9	ABCC5.E009	-1.65883	0.0987252	0.411852	-0.00686783	0.00414017	FALSE	FALSE	FALSE
3	183667760	183667913	-	ABCC5	10	ABCC5.E010	1.10251	0.271574	0.647127	0.000113774	0.000103196	FALSE	FALSE	FALSE
3	183669229	183669358	-	ABCC5	11	ABCC5.E011	1.09206	0.276125	0.651829	0.00013264	0.000121458	FALSE	FALSE	FALSE
3	183669645	183669791	-	ABCC5	12	ABCC5.E012	1.15961	0.247597	0.622439	0.000149527	0.000128946	FALSE	FALSE	FALSE
3	183670874	183671058	-	ABCC5	13	ABCC5.E013	1.6622	0.0980473	0.410143	0.00013007	7.82515e-05	FALSE	FALSE	FALSE
3	183677521	183677623	-	ABCC5	14	ABCC5.E014	0.270724	0.786884	0.928753	7.38892e-05	0.000272932	FALSE	FALSE	FALSE
3	183679299	183679442	-	ABCC5	15	ABCC5.E015	0.26352	0.792422	0.931078	7.96254e-05	0.000302161	FALSE	FALSE	FALSE
3	183681173	183681376	-	ABCC5	16	ABCC5.E016	1.03883	0.300147	0.670325	0.00347813	0.00334813	FALSE	FALSE	FALSE
3	183682973	183683045	-	ABCC5	17	ABCC5.E017	-0.398667	0.690566	0.890827	-0.000252973	0.000634547	FALSE	FALSE	FALSE
3	183683165	183683289	-	ABCC5	18	ABCC5.E018	-0.247815	0.804533	0.935556	-0.000149576	0.000603578	FALSE	FALSE	FALSE
3	183685483	183685554	-	ABCC5	19	ABCC5.E019	-0.506928	0.612766	0.859209	-0.000191498	0.000377761	FALSE	FALSE	FALSE
3	183689351	183689707	-	ABCC5	20	ABCC5.E020	-1.76029	0.0798954	0.37144	-0.000637366	0.000362081	FALSE	FALSE	FALSE
3	183695305	183695412	-	ABCC5	21	ABCC5.E021	-1.50968	0.132711	0.474532	-0.000565136	0.000374341	FALSE	FALSE	FALSE
3	183696291	183696439	-	ABCC5	22	ABCC5.E022	-2.14471	0.0331882	0.22286	-0.00159007	0.000741389	FALSE	FALSE	FALSE
3	183699515	183699662	-	ABCC5	23	ABCC5.E023	-0.370812	0.711172	0.899697	-0.000296142	0.000798632	FALSE	FALSE	FALSE
3	183700239	183700412	-	ABCC5	24	ABCC5.E024	-0.695349	0.487648	0.794471	-0.000557181	0.000801297	FALSE	FALSE	FALSE
3	183700562	183700795	-	ABCC5	25	ABCC5.E025	-0.443832	0.657646	0.879541	-0.00025243	0.00056875	FALSE	FALSE	FALSE
3	183701541	183702682	-	ABCC5	26	ABCC5.E026	-7.70113	6.20544e-13	6.60909e-11	-0.109897	0.0142703	TRUE	FALSE	FALSE
3	183703092	183703166	-	ABCC5	27	ABCC5.E027	-5.92243	1.37298e-08	7.73178e-07	-0.0822081	0.0138808	FALSE	FALSE	FALSE
3	183705558	183705705	-	ABCC5	28	ABCC5.E028	1.34141	0.181317	0.545956	0.00410432	0.00305971	FALSE	FALSE	FALSE
3	183706360	183706515	-	ABCC5	29	ABCC5.E029	-0.412385	0.680501	0.887232	-3.42932e-05	8.31582e-05	FALSE	FALSE	FALSE
3	183707014	183707171	-	ABCC5	30	ABCC5.E030	-0.172954	0.862863	0.957741	-0.000158818	0.000918267	FALSE	FALSE	FALSE
3	183735678	183735803	-	ABCC5	33	ABCC5.E033	-0.45537	0.649339	0.875683	-0.00340477	0.00747693	FALSE	FALSE	FALSE
16	16256850	16257049	-	ABCC6	8	ABCC6.E008	-1.70279	0.0901691	0.393629	-0.00902875	0.00530233	FALSE	FALSE	FALSE
16	16271309	16271483	-	ABCC6	13	ABCC6.E013	-0.602807	0.547323	0.827002	-0.00313409	0.00519916	FALSE	FALSE	FALSE
16	16276269	16276445	-	ABCC6	15	ABCC6.E015	-0.56203	0.574728	0.84038	-0.00222597	0.00396059	FALSE	FALSE	FALSE
16	16315044	16315505	-	ABCC6	30	ABCC6.E030	-3.60878	0.000389185	0.00734888	-0.0867062	0.0240264	FALSE	FALSE	FALSE
16	14916282	14916742	-	ABCC6P2	4	ABCC6P2.E004	0.06999	0.944272	0.984574	0.000348842	0.00498417	FALSE	FALSE	FALSE
11	17415244	17415306	-	ABCC8	2	ABCC8.E002	2.07	0.0397432	0.249337	0.011171	0.00539659	FALSE	FALSE	FALSE
11	17415813	17415946	-	ABCC8	3	ABCC8.E003	0.841623	0.401009	0.743476	0.00242616	0.00288271	FALSE	FALSE	FALSE
11	17416719	17416822	-	ABCC8	4	ABCC8.E004	1.53536	0.126283	0.464052	0.0190489	0.0124068	FALSE	FALSE	FALSE
11	17417157	17417265	-	ABCC8	5	ABCC8.E005	-1.09883	0.27317	0.648861	-0.000715119	0.000650801	FALSE	FALSE	FALSE
11	17417399	17417477	-	ABCC8	6	ABCC8.E006	-0.71852	0.47328	0.785701	-0.000997284	0.00138797	FALSE	FALSE	FALSE
11	17418463	17418593	-	ABCC8	7	ABCC8.E007	0.864631	0.388282	0.734926	0.00195851	0.00226513	FALSE	FALSE	FALSE
11	17419231	17419344	-	ABCC8	9	ABCC8.E009	0.855399	0.393359	0.738915	0.00557312	0.00651523	FALSE	FALSE	FALSE
11	17426059	17426216	-	ABCC8	12	ABCC8.E012	0.0580624	0.953757	0.987572	4.65777e-05	0.000802201	FALSE	FALSE	FALSE
11	17428169	17428335	-	ABCC8	14	ABCC8.E014	-0.43872	0.661341	0.881324	-0.00070032	0.00159628	FALSE	FALSE	FALSE
11	17428901	17429000	-	ABCC8	16	ABCC8.E016	3.66982	0.000311668	0.0060883	0.0322976	0.00880087	FALSE	FALSE	FALSE
11	17432063	17432200	-	ABCC8	18	ABCC8.E018	1.74128	0.0831803	0.37926	0.00161991	0.000930299	FALSE	FALSE	FALSE
11	17434213	17434293	-	ABCC8	19	ABCC8.E019	1.38791	0.166717	0.525442	0.00259505	0.00186976	FALSE	FALSE	FALSE
11	17434941	17435025	-	ABCC8	20	ABCC8.E020	1.92439	0.0557321	0.30427	0.00191633	0.000995813	FALSE	FALSE	FALSE
11	17436059	17436157	-	ABCC8	21	ABCC8.E021	0.961009	0.337714	0.699174	0.000524398	0.000545674	FALSE	FALSE	FALSE
11	17436851	17436886	-	ABCC8	22	ABCC8.E022	1.05544	0.292502	0.664694	0.000655035	0.000620625	FALSE	FALSE	FALSE
11	17438477	17438512	-	ABCC8	23	ABCC8.E023	1.16432	0.245687	0.620357	0.00284979	0.00244759	FALSE	FALSE	FALSE
11	17448596	17448701	-	ABCC8	24	ABCC8.E024	1.69176	0.0922563	0.398509	0.00594113	0.0035118	FALSE	FALSE	FALSE
11	17449414	17449489	-	ABCC8	25	ABCC8.E025	1.76817	0.0785647	0.368997	0.0138883	0.0078546	FALSE	FALSE	FALSE
11	17449836	17449952	-	ABCC8	26	ABCC8.E026	1.76476	0.0791384	0.370329	0.00649035	0.00367775	FALSE	FALSE	FALSE
11	17450112	17450217	-	ABCC8	27	ABCC8.E027	1.62531	0.105679	0.425976	0.00770111	0.00473823	FALSE	FALSE	FALSE
11	17452361	17452506	-	ABCC8	28	ABCC8.E028	-0.522893	0.60163	0.853252	-0.00508452	0.00972383	FALSE	FALSE	FALSE
11	17453751	17453791	-	ABCC8	29	ABCC8.E029	-0.513969	0.607844	0.856601	-0.0019029	0.00370235	FALSE	FALSE	FALSE
11	17464267	17464429	-	ABCC8	30	ABCC8.E030	1.4066	0.161106	0.517126	0.0064319	0.00457266	FALSE	FALSE	FALSE
11	17464725	17464859	-	ABCC8	31	ABCC8.E031	1.99949	0.0469152	0.275806	0.00468266	0.00234192	FALSE	FALSE	FALSE
11	17470063	17470218	-	ABCC8	32	ABCC8.E032	0.0313507	0.975021	0.994242	0.000125224	0.00399429	FALSE	FALSE	FALSE
11	17474666	17474830	-	ABCC8	33	ABCC8.E033	0.224897	0.82229	0.94183	0.000774428	0.00344348	FALSE	FALSE	FALSE
11	17482035	17482223	-	ABCC8	34	ABCC8.E034	-0.950613	0.342954	0.702268	-0.000453765	0.000477339	FALSE	FALSE	FALSE
11	17483130	17483372	-	ABCC8	35	ABCC8.E035	-0.987253	0.324718	0.689445	-0.000360696	0.000365353	FALSE	FALSE	FALSE
11	17484985	17485151	-	ABCC8	36	ABCC8.E036	-0.916243	0.360649	0.714486	-0.00029254	0.000319283	FALSE	FALSE	FALSE
11	17491648	17491769	-	ABCC8	37	ABCC8.E037	-0.514382	0.607555	0.856527	-0.000257576	0.000500747	FALSE	FALSE	FALSE
11	17496433	17496574	-	ABCC8	38	ABCC8.E038	-1.16165	0.246768	0.62156	-0.0112569	0.0096904	FALSE	FALSE	FALSE
12	21958108	21958245	-	ABCC9	2	ABCC9.E002	1.57725	0.116327	0.445986	0.0246243	0.0156122	FALSE	FALSE	FALSE
12	21958932	21958994	-	ABCC9	3	ABCC9.E003	-0.501805	0.616359	0.860955	-0.00015345	0.000305795	FALSE	FALSE	FALSE
12	21960280	21960413	-	ABCC9	4	ABCC9.E004	-0.45227	0.651567	0.876788	-0.000143136	0.000316483	FALSE	FALSE	FALSE
12	21962786	21962889	-	ABCC9	5	ABCC9.E005	-0.414289	0.679109	0.886772	-0.000138784	0.000334992	FALSE	FALSE	FALSE
12	21964983	21965091	-	ABCC9	6	ABCC9.E006	-0.260377	0.794843	0.931856	-0.000103773	0.00039855	FALSE	FALSE	FALSE
12	21967578	21967656	-	ABCC9	7	ABCC9.E007	-0.582083	0.561169	0.833803	-0.000246998	0.000424334	FALSE	FALSE	FALSE
12	21968697	21968827	-	ABCC9	8	ABCC9.E008	-0.344857	0.730566	0.906761	-0.00015043	0.00043621	FALSE	FALSE	FALSE
12	21970121	21970241	-	ABCC9	9	ABCC9.E009	0.237307	0.812663	0.938173	0.000751198	0.00316551	FALSE	FALSE	FALSE
12	21971084	21971185	-	ABCC9	10	ABCC9.E010	0.359363	0.719705	0.902542	0.000330729	0.00092032	FALSE	FALSE	FALSE
12	21981892	21981994	-	ABCC9	11	ABCC9.E011	0.197312	0.843785	0.950552	6.46785e-05	0.000327798	FALSE	FALSE	FALSE
12	21991012	21991104	-	ABCC9	12	ABCC9.E012	1.88269	0.0612012	0.320771	0.00459798	0.00244223	FALSE	FALSE	FALSE
12	21995248	21995405	-	ABCC9	13	ABCC9.E013	1.96662	0.0506178	0.288115	0.00487205	0.00247738	FALSE	FALSE	FALSE
12	21997417	21997486	-	ABCC9	14	ABCC9.E014	2.79295	0.00573283	0.0647582	0.00813177	0.00291154	FALSE	FALSE	FALSE
12	21997701	21997849	-	ABCC9	15	ABCC9.E015	1.94558	0.0531138	0.295922	0.00568948	0.00292431	FALSE	FALSE	FALSE
12	21998537	21998766	-	ABCC9	16	ABCC9.E016	2.00423	0.0464016	0.2739	0.00659049	0.0032883	FALSE	FALSE	FALSE
12	22001084	22001180	-	ABCC9	17	ABCC9.E017	2.22523	0.0271888	0.196128	0.0046802	0.00210325	FALSE	FALSE	FALSE
12	22005031	22005156	-	ABCC9	18	ABCC9.E018	2.14989	0.0327706	0.221116	0.00522246	0.00242917	FALSE	FALSE	FALSE
12	22005302	22005439	-	ABCC9	19	ABCC9.E019	2.21088	0.0281829	0.2006	0.00887035	0.00401213	FALSE	FALSE	FALSE
12	22012520	22012600	-	ABCC9	20	ABCC9.E020	2.81489	0.00536976	0.0616029	0.00696392	0.00247396	FALSE	FALSE	FALSE
12	22013905	22013989	-	ABCC9	21	ABCC9.E021	2.87886	0.00442749	0.0530559	0.00645616	0.00224261	FALSE	FALSE	FALSE
12	22015887	22015988	-	ABCC9	22	ABCC9.E022	0.44049	0.66006	0.880771	0.00565433	0.0128365	FALSE	FALSE	FALSE
12	22017373	22017411	-	ABCC9	23	ABCC9.E023	1.98663	0.0483361	0.280988	0.0368927	0.0185705	FALSE	FALSE	FALSE
12	22025559	22025664	-	ABCC9	24	ABCC9.E024	-1.54219	0.124616	0.461253	-0.000344965	0.000223685	FALSE	FALSE	FALSE
12	22028588	22028660	-	ABCC9	25	ABCC9.E025	0.513061	0.608478	0.856951	0.000142266	0.000277288	FALSE	FALSE	FALSE
12	22035700	22035807	-	ABCC9	26	ABCC9.E026	-1.48149	0.140058	0.486262	-0.000495636	0.000334553	FALSE	FALSE	FALSE
12	22040760	22040868	-	ABCC9	27	ABCC9.E027	-0.364355	0.71598	0.901121	-5.05851e-05	0.000138835	FALSE	FALSE	FALSE
12	22046966	22047108	-	ABCC9	28	ABCC9.E028	-0.357227	0.721301	0.903234	-5.18663e-05	0.000145191	FALSE	FALSE	FALSE
12	22048209	22048249	-	ABCC9	29	ABCC9.E029	-0.286979	0.774427	0.924237	-4.19815e-05	0.000146288	FALSE	FALSE	FALSE
12	22059060	22059222	-	ABCC9	30	ABCC9.E030	1.59498	0.112303	0.43871	0.00213672	0.00133965	FALSE	FALSE	FALSE
12	22061011	22061145	-	ABCC9	31	ABCC9.E031	-1.02359	0.30727	0.67588	-0.000243232	0.000237626	FALSE	FALSE	FALSE
12	22063091	22063246	-	ABCC9	32	ABCC9.E032	-0.301649	0.763234	0.919428	-0.000766149	0.00253987	FALSE	FALSE	FALSE
12	22063760	22063912	-	ABCC9	33	ABCC9.E033	-1.62929	0.104833	0.424367	-0.000496867	0.000304959	FALSE	FALSE	FALSE
12	22065806	22066000	-	ABCC9	34	ABCC9.E034	-1.0492	0.295359	0.666745	-0.000271899	0.000259149	FALSE	FALSE	FALSE
12	22068602	22068844	-	ABCC9	35	ABCC9.E035	2.99538	0.00308932	0.04011	0.0157904	0.00527161	FALSE	FALSE	FALSE
12	22069871	22070037	-	ABCC9	36	ABCC9.E036	-1.58964	0.113504	0.440897	-0.000666729	0.000419422	FALSE	FALSE	FALSE
12	22078876	22078997	-	ABCC9	37	ABCC9.E037	-3.19735	0.00161356	0.023911	-0.00927866	0.00290198	FALSE	FALSE	FALSE
12	22086716	22086857	-	ABCC9	38	ABCC9.E038	-1.6013	0.110897	0.435945	-0.000335041	0.000209231	FALSE	FALSE	FALSE
X	152990323	152991621	+	ABCD1	1	ABCD1.E001	0.987836	0.324433	0.689145	0.00101286	0.00102534	FALSE	FALSE	FALSE
X	152994687	152994867	+	ABCD1	2	ABCD1.E002	1.4259	0.155463	0.509535	0.00200278	0.00140457	FALSE	FALSE	FALSE
X	153002611	153002705	+	ABCD1	5	ABCD1.E005	0.35852	0.720334	0.902787	0.000193438	0.000539546	FALSE	FALSE	FALSE
X	153006028	153006173	+	ABCD1	7	ABCD1.E007	1.44547	0.149898	0.50153	0.000156735	0.000108432	FALSE	FALSE	FALSE
12	39967518	39967643	-	ABCD2	2	ABCD2.E002	-1.81461	0.0710904	0.34962	-0.0035999	0.00198385	FALSE	FALSE	FALSE
12	39973337	39973421	-	ABCD2	3	ABCD2.E003	-2.26693	0.0244695	0.183603	-0.00233346	0.00102935	FALSE	FALSE	FALSE
12	39979954	39980099	-	ABCD2	4	ABCD2.E004	0.0238672	0.980982	0.996085	7.08956e-05	0.00297042	FALSE	FALSE	FALSE
12	39997714	39997808	-	ABCD2	6	ABCD2.E006	0.900369	0.369012	0.720397	0.000817899	0.000908405	FALSE	FALSE	FALSE
12	40001401	40001516	-	ABCD2	8	ABCD2.E008	0.839991	0.401921	0.74401	0.000977475	0.00116367	FALSE	FALSE	FALSE
12	40010790	40010970	-	ABCD2	9	ABCD2.E009	-0.0978931	0.922116	0.977096	-0.000196164	0.00200386	FALSE	FALSE	FALSE
1	94924163	94924199	+	ABCD3	3	ABCD3.E003	0.147812	0.882641	0.963914	0.000789241	0.00533949	FALSE	FALSE	FALSE
1	94930331	94930429	+	ABCD3	4	ABCD3.E004	2.03151	0.0435325	0.263416	0.00316358	0.00155726	FALSE	FALSE	FALSE
1	94933475	94933563	+	ABCD3	5	ABCD3.E005	1.18621	0.236955	0.610609	0.00202678	0.00170862	FALSE	FALSE	FALSE
1	94939322	94939391	+	ABCD3	6	ABCD3.E006	0.264247	0.791863	0.930874	0.00340784	0.0128964	FALSE	FALSE	FALSE
1	94940699	94940796	+	ABCD3	7	ABCD3.E007	1.49575	0.136302	0.479809	0.00182772	0.00122194	FALSE	FALSE	FALSE
1	94941170	94941293	+	ABCD3	8	ABCD3.E008	1.62091	0.106621	0.427701	0.00201515	0.00124322	FALSE	FALSE	FALSE
1	94943815	94943871	+	ABCD3	9	ABCD3.E009	2.0799	0.0388156	0.245612	0.00298251	0.00143397	FALSE	FALSE	FALSE
1	94944080	94944279	+	ABCD3	10	ABCD3.E010	-5.16678	5.76756e-07	2.38768e-05	-0.1055	0.0204188	TRUE	FALSE	FALSE
1	94946020	94946162	+	ABCD3	11	ABCD3.E011	1.91347	0.0571228	0.308601	0.00301231	0.00157427	FALSE	FALSE	FALSE
1	94948726	94948795	+	ABCD3	12	ABCD3.E012	4.39281	1.81734e-05	0.000520955	0.0270581	0.00615963	FALSE	FALSE	FALSE
1	94953098	94953167	+	ABCD3	13	ABCD3.E013	3.01878	0.00287016	0.0378495	0.0171076	0.00566708	FALSE	FALSE	FALSE
1	94953250	94953347	+	ABCD3	14	ABCD3.E014	3.06406	0.00248613	0.0337668	0.0167884	0.00547913	FALSE	FALSE	FALSE
1	94953448	94953539	+	ABCD3	15	ABCD3.E015	2.95818	0.00346955	0.0439357	0.014995	0.00506899	FALSE	FALSE	FALSE
1	94955281	94955372	+	ABCD3	16	ABCD3.E016	-0.187739	0.851273	0.95361	-0.000154019	0.000820393	FALSE	FALSE	FALSE
1	94955459	94955531	+	ABCD3	17	ABCD3.E017	-0.440394	0.66013	0.880827	-0.000328737	0.000746462	FALSE	FALSE	FALSE
1	94956740	94956803	+	ABCD3	18	ABCD3.E018	-0.416726	0.677328	0.886745	-0.000320574	0.000769268	FALSE	FALSE	FALSE
1	94964158	94964235	+	ABCD3	19	ABCD3.E019	1.33462	0.183525	0.547847	0.000940129	0.000704416	FALSE	FALSE	FALSE
1	94964339	94964404	+	ABCD3	20	ABCD3.E020	1.40424	0.161807	0.518048	0.000869255	0.000619023	FALSE	FALSE	FALSE
1	94964501	94964590	+	ABCD3	21	ABCD3.E021	0.908376	0.364778	0.717261	0.00051865	0.000570964	FALSE	FALSE	FALSE
1	94965051	94965170	+	ABCD3	22	ABCD3.E022	0.722452	0.470865	0.78413	0.000395074	0.000546852	FALSE	FALSE	FALSE
1	94972094	94972198	+	ABCD3	23	ABCD3.E023	1.10327	0.271242	0.646797	0.000740897	0.000671545	FALSE	FALSE	FALSE
1	94980702	94980758	+	ABCD3	24	ABCD3.E024	-2.31083	0.0218671	0.170645	-0.000702135	0.000303846	FALSE	FALSE	FALSE
14	74754513	74754589	-	ABCD4	3	ABCD4.E003	1.6831	0.0939238	0.402524	0.000956694	0.000568411	FALSE	FALSE	FALSE
14	74754910	74754962	-	ABCD4	4	ABCD4.E004	2.56833	0.0109519	0.104886	0.00600501	0.0023381	FALSE	FALSE	FALSE
14	74755419	74755468	-	ABCD4	5	ABCD4.E005	2.61248	0.00967484	0.0956305	0.00247263	0.000946471	FALSE	FALSE	FALSE
14	74756186	74756222	-	ABCD4	6	ABCD4.E006	2.09963	0.0370216	0.238223	0.00292932	0.00139516	FALSE	FALSE	FALSE
14	74756730	74756821	-	ABCD4	7	ABCD4.E007	4.54839	9.3848e-06	0.00029044	0.0729318	0.0160346	FALSE	FALSE	FALSE
14	74756994	74757202	-	ABCD4	8	ABCD4.E008	1.79666	0.0739066	0.35729	0.00181176	0.0010084	FALSE	FALSE	FALSE
14	74758990	74759079	-	ABCD4	9	ABCD4.E009	1.00732	0.315004	0.682036	0.00122221	0.00121333	FALSE	FALSE	FALSE
14	74759254	74759345	-	ABCD4	10	ABCD4.E010	0.390993	0.696221	0.893336	0.000528329	0.00135125	FALSE	FALSE	FALSE
14	74759451	74759572	-	ABCD4	11	ABCD4.E011	0.385771	0.700078	0.8949	0.00046535	0.00120628	FALSE	FALSE	FALSE
14	74759857	74759951	-	ABCD4	12	ABCD4.E012	4.51322	1.09132e-05	0.000331903	0.0306014	0.0067804	FALSE	FALSE	FALSE
14	74761851	74761901	-	ABCD4	13	ABCD4.E013	2.22822	0.0269849	0.195209	0.00585509	0.00262769	FALSE	FALSE	FALSE
14	74762557	74762682	-	ABCD4	14	ABCD4.E014	0.82672	0.409386	0.748214	0.00319876	0.00386921	FALSE	FALSE	FALSE
14	74763036	74763152	-	ABCD4	15	ABCD4.E015	1.17161	0.242755	0.617382	0.0025217	0.00215234	FALSE	FALSE	FALSE
14	74764633	74764772	-	ABCD4	16	ABCD4.E016	4.91045	1.89041e-06	6.99227e-05	0.0409661	0.00834265	FALSE	FALSE	FALSE
14	74766251	74766378	-	ABCD4	17	ABCD4.E017	7.71998	5.53848e-13	5.96442e-11	0.0980456	0.0127002	FALSE	FALSE	FALSE
14	74766853	74766971	-	ABCD4	18	ABCD4.E018	2.13776	0.0337558	0.225347	0.0211504	0.0098937	FALSE	FALSE	FALSE
4	146025538	146025667	+	ABCE1	2	ABCE1.E002	-0.607797	0.544015	0.825486	-5.64004e-05	9.27949e-05	FALSE	FALSE	FALSE
4	146026757	146026842	+	ABCE1	3	ABCE1.E003	-1.03807	0.300496	0.670758	-0.0013222	0.00127371	FALSE	FALSE	FALSE
4	146029167	146029264	+	ABCE1	4	ABCE1.E004	-1.13647	0.257127	0.631911	-0.00154702	0.00136125	FALSE	FALSE	FALSE
4	146030284	146030401	+	ABCE1	5	ABCE1.E005	-0.893295	0.372778	0.723619	-0.00139835	0.00156538	FALSE	FALSE	FALSE
4	146031255	146031392	+	ABCE1	6	ABCE1.E006	-1.19877	0.232042	0.605307	-0.00160223	0.00133656	FALSE	FALSE	FALSE
4	146031527	146031596	+	ABCE1	7	ABCE1.E007	-1.32638	0.186233	0.550712	-0.0015792	0.00119061	FALSE	FALSE	FALSE
4	146032120	146032216	+	ABCE1	8	ABCE1.E008	-1.91509	0.0569152	0.307883	-0.00547373	0.00285822	FALSE	FALSE	FALSE
4	146033391	146033480	+	ABCE1	9	ABCE1.E009	-1.60721	0.109593	0.433307	-0.00194639	0.00121103	FALSE	FALSE	FALSE
4	146038445	146038566	+	ABCE1	10	ABCE1.E010	-1.47102	0.142864	0.490668	-0.00189532	0.00128844	FALSE	FALSE	FALSE
4	146041084	146041305	+	ABCE1	11	ABCE1.E011	-1.06799	0.28682	0.660255	-6.06279e-05	5.67684e-05	FALSE	FALSE	FALSE
4	146042326	146042385	+	ABCE1	12	ABCE1.E012	1.34492	0.180181	0.544358	0.0015077	0.00112103	FALSE	FALSE	FALSE
4	146042485	146042543	+	ABCE1	13	ABCE1.E013	-0.0861468	0.931436	0.980196	-1.13914e-05	0.000132232	FALSE	FALSE	FALSE
4	146044630	146044752	+	ABCE1	16	ABCE1.E016	-0.433896	0.664834	0.88304	-0.000204905	0.000472244	FALSE	FALSE	FALSE
4	146046142	146046253	+	ABCE1	17	ABCE1.E017	-0.33109	0.740925	0.91093	-9.72012e-05	0.000293579	FALSE	FALSE	FALSE
6	30545186	30545232	+	ABCF1	3	ABCF1.E003	0.339863	0.734318	0.907994	0.000864266	0.00254299	FALSE	FALSE	FALSE
6	30546125	30546162	+	ABCF1	6	ABCF1.E006	-0.568419	0.570391	0.838334	-6.3204e-05	0.000111193	FALSE	FALSE	FALSE
6	30546247	30546354	+	ABCF1	7	ABCF1.E007	0.557013	0.578144	0.842255	0.000353063	0.00063385	FALSE	FALSE	FALSE
6	30547708	30547782	+	ABCF1	8	ABCF1.E008	-0.770133	0.442134	0.76726	-0.000127672	0.000165779	FALSE	FALSE	FALSE
6	30548183	30548296	+	ABCF1	9	ABCF1.E009	-1.0603	0.290294	0.663131	-0.000305537	0.000288161	FALSE	FALSE	FALSE
6	30550171	30550284	+	ABCF1	10	ABCF1.E010	0.756063	0.450506	0.771844	0.000709315	0.00093817	FALSE	FALSE	FALSE
6	30551385	30551485	+	ABCF1	12	ABCF1.E012	-1.12563	0.261678	0.636549	-6.09134e-05	5.4115e-05	FALSE	FALSE	FALSE
6	30551582	30551667	+	ABCF1	13	ABCF1.E013	-1.12563	0.261678	0.636549	-4.85643e-05	4.31442e-05	FALSE	FALSE	FALSE
6	30551969	30552108	+	ABCF1	14	ABCF1.E014	1.21168	0.22707	0.600225	0.000147786	0.000121968	FALSE	FALSE	FALSE
6	30553037	30553120	+	ABCF1	16	ABCF1.E016	-0.250856	0.802184	0.934742	-4.4202e-05	0.000176204	FALSE	FALSE	FALSE
6	30553335	30553459	+	ABCF1	17	ABCF1.E017	0.115468	0.90819	0.972372	0.000147099	0.00127393	FALSE	FALSE	FALSE
6	30553656	30553768	+	ABCF1	18	ABCF1.E018	0.3685	0.712892	0.900193	0.000381065	0.0010341	FALSE	FALSE	FALSE
6	30553911	30554082	+	ABCF1	19	ABCF1.E019	0.192879	0.84725	0.951944	0.00018498	0.000959046	FALSE	FALSE	FALSE
6	30554251	30554325	+	ABCF1	20	ABCF1.E020	0.0666506	0.946927	0.985398	6.11433e-05	0.000917371	FALSE	FALSE	FALSE
6	30554418	30554488	+	ABCF1	21	ABCF1.E021	0.0416358	0.966831	0.991825	3.93097e-05	0.000944133	FALSE	FALSE	FALSE
6	30557465	30557497	+	ABCF1	22	ABCF1.E022	0.0393739	0.968632	0.992304	3.81787e-05	0.000969645	FALSE	FALSE	FALSE
6	30557583	30557751	+	ABCF1	23	ABCF1.E023	-0.117616	0.90649	0.972025	-0.000127406	0.00108323	FALSE	FALSE	FALSE
6	30557926	30557990	+	ABCF1	24	ABCF1.E024	-0.0609911	0.951428	0.986917	-5.78483e-05	0.000948472	FALSE	FALSE	FALSE
6	30558083	30558155	+	ABCF1	25	ABCF1.E025	-0.372071	0.710236	0.899263	-0.000587638	0.00157937	FALSE	FALSE	FALSE
7	150904923	150905193	-	ABCF2	1	ABCF2.E001	1.16473	0.245521	0.620252	0.00278772	0.00239344	FALSE	FALSE	FALSE
7	150909576	150911143	-	ABCF2	2	ABCF2.E002	2.43693	0.0156918	0.13603	0.0119561	0.00490623	FALSE	FALSE	FALSE
7	150911144	150911277	-	ABCF2	3	ABCF2.E003	-0.704865	0.481718	0.791219	-8.29769e-05	0.00011772	FALSE	FALSE	FALSE
7	150911965	150912168	-	ABCF2	4	ABCF2.E004	-0.0610705	0.951364	0.98689	-4.05743e-05	0.000664384	FALSE	FALSE	FALSE
7	150912690	150912818	-	ABCF2	5	ABCF2.E005	0.570868	0.568733	0.837591	1.35739e-05	2.37777e-05	FALSE	FALSE	FALSE
7	150913053	150913115	-	ABCF2	6	ABCF2.E006	0.820078	0.413153	0.749864	8.18732e-05	9.98359e-05	FALSE	FALSE	FALSE
7	150915167	150915277	-	ABCF2	7	ABCF2.E007	0.190358	0.849223	0.952682	0.000150128	0.000788665	FALSE	FALSE	FALSE
7	150916150	150916245	-	ABCF2	10	ABCF2.E010	1.17814	0.240146	0.614382	0.000213411	0.000181142	FALSE	FALSE	FALSE
7	150918664	150918766	-	ABCF2	11	ABCF2.E011	1.60233	0.110668	0.435468	0.000281393	0.000175615	FALSE	FALSE	FALSE
7	150919607	150919702	-	ABCF2	12	ABCF2.E012	-2.21892	0.0276217	0.198056	-0.000295036	0.000132963	FALSE	FALSE	FALSE
7	150920764	150920935	-	ABCF2	13	ABCF2.E013	-0.164186	0.869752	0.960179	-1.53504e-05	9.34944e-05	FALSE	FALSE	FALSE
7	150921862	150922074	-	ABCF2	15	ABCF2.E015	0.967623	0.334407	0.697311	0.00111776	0.00115516	FALSE	FALSE	FALSE
7	150923391	150923586	-	ABCF2	16	ABCF2.E016	1.34948	0.178715	0.543095	0.000152319	0.000112872	FALSE	FALSE	FALSE
3	183904295	183904442	+	ABCF3	2	ABCF3.E002	0.814356	0.416414	0.751337	0.000326472	0.000400896	FALSE	FALSE	FALSE
3	183904584	183904663	+	ABCF3	3	ABCF3.E003	1.41458	0.158754	0.513768	0.000355162	0.000251072	FALSE	FALSE	FALSE
3	183905185	183905231	+	ABCF3	4	ABCF3.E004	6.94008	5.39891e-11	4.40154e-09	0.00860001	0.00123918	FALSE	FALSE	FALSE
3	183905452	183905549	+	ABCF3	5	ABCF3.E005	4.07899	6.54075e-05	0.00159206	0.00251568	0.000616741	FALSE	FALSE	FALSE
3	183905649	183905771	+	ABCF3	6	ABCF3.E006	-0.375255	0.707871	0.898264	-0.000160265	0.000427082	FALSE	FALSE	FALSE
3	183905929	183906195	+	ABCF3	7	ABCF3.E007	0.534863	0.593342	0.849697	0.000160509	0.000300094	FALSE	FALSE	FALSE
3	183906549	183906629	+	ABCF3	8	ABCF3.E008	0.192305	0.847699	0.952068	5.62281e-05	0.00029239	FALSE	FALSE	FALSE
3	183906717	183906776	+	ABCF3	9	ABCF3.E009	0.57912	0.563163	0.834919	0.000173899	0.000300281	FALSE	FALSE	FALSE
3	183906876	183906932	+	ABCF3	10	ABCF3.E010	0.449119	0.653834	0.877906	0.000114965	0.000255979	FALSE	FALSE	FALSE
3	183907043	183907065	+	ABCF3	11	ABCF3.E011	0.249928	0.802901	0.93481	5.42374e-05	0.000217012	FALSE	FALSE	FALSE
3	183907176	183907231	+	ABCF3	12	ABCF3.E012	0.748358	0.455128	0.774678	0.000158549	0.000211863	FALSE	FALSE	FALSE
3	183907345	183907545	+	ABCF3	13	ABCF3.E013	-0.0816185	0.935032	0.981597	-1.35248e-05	0.000165707	FALSE	FALSE	FALSE
3	183907643	183907719	+	ABCF3	14	ABCF3.E014	-0.336042	0.737193	0.90923	-5.55057e-05	0.000165175	FALSE	FALSE	FALSE
3	183908787	183908831	+	ABCF3	15	ABCF3.E015	0.732291	0.464853	0.780339	5.86759e-05	8.01265e-05	FALSE	FALSE	FALSE
3	183910389	183910477	+	ABCF3	17	ABCF3.E017	0.756253	0.450392	0.771793	8.96975e-05	0.000118608	FALSE	FALSE	FALSE
3	183910890	183911022	+	ABCF3	19	ABCF3.E019	-0.588406	0.556927	0.831629	-0.000127758	0.000217126	FALSE	FALSE	FALSE
3	183911153	183911240	+	ABCF3	20	ABCF3.E020	1.95847	0.051572	0.291165	0.000105153	5.36913e-05	FALSE	FALSE	FALSE
21	43639931	43640156	+	ABCG1	5	ABCG1.E005	-3.12488	0.00204461	0.0289415	-0.00957148	0.00306299	FALSE	FALSE	FALSE
21	43693413	43693545	+	ABCG1	8	ABCG1.E008	1.80193	0.0730693	0.355055	0.000379098	0.000210384	FALSE	FALSE	FALSE
21	43697005	43697055	+	ABCG1	9	ABCG1.E009	-2.66507	0.0083291	0.0854061	-0.0115185	0.00432203	FALSE	FALSE	FALSE
21	43704670	43704793	+	ABCG1	11	ABCG1.E011	-0.748826	0.454846	0.774452	-0.000392617	0.00052431	FALSE	FALSE	FALSE
21	43705990	43706104	+	ABCG1	12	ABCG1.E012	-0.0109831	0.991248	0.999464	-3.5346e-06	0.000321821	FALSE	FALSE	FALSE
21	43707999	43708147	+	ABCG1	13	ABCG1.E013	-0.562603	0.574339	0.840283	-0.000643403	0.00114362	FALSE	FALSE	FALSE
21	43708148	43708183	+	ABCG1	14	ABCG1.E014	-2.62888	0.00923546	0.0922167	-0.0523901	0.0199287	FALSE	FALSE	FALSE
21	43708321	43708422	+	ABCG1	15	ABCG1.E015	0.892017	0.373461	0.723826	0.000678468	0.0007606	FALSE	FALSE	FALSE
21	43710160	43710328	+	ABCG1	16	ABCG1.E016	-1.11804	0.264899	0.63973	-0.000226036	0.000202172	FALSE	FALSE	FALSE
21	43711202	43711302	+	ABCG1	17	ABCG1.E017	-0.0917355	0.927001	0.978496	-3.43543e-05	0.000374493	FALSE	FALSE	FALSE
21	43711608	43711766	+	ABCG1	18	ABCG1.E018	2.30204	0.0223676	0.173181	0.00141598	0.0006151	FALSE	FALSE	FALSE
21	43714652	43714770	+	ABCG1	19	ABCG1.E019	1.74356	0.0827801	0.378256	0.000892412	0.000511833	FALSE	FALSE	FALSE
4	89016752	89016761	-	ABCG2	5	ABCG2.E005	1.63233	0.104192	0.423135	0.00187189	0.00114676	FALSE	FALSE	FALSE
4	89018605	89018759	-	ABCG2	6	ABCG2.E006	-0.469692	0.639089	0.871363	-0.00137591	0.00292939	FALSE	FALSE	FALSE
4	89020476	89020600	-	ABCG2	7	ABCG2.E007	-2.07704	0.0390817	0.246457	-0.00175535	0.000845122	FALSE	FALSE	FALSE
4	89022382	89022471	-	ABCG2	8	ABCG2.E008	-1.63026	0.104629	0.423916	-0.000895437	0.000549261	FALSE	FALSE	FALSE
4	89028336	89028418	-	ABCG2	9	ABCG2.E009	-0.0379485	0.969767	0.992577	-5.35847e-05	0.00141204	FALSE	FALSE	FALSE
4	89036109	89036210	-	ABCG2	11	ABCG2.E011	0.512117	0.609137	0.857307	0.0016136	0.00315084	FALSE	FALSE	FALSE
4	89039261	89039412	-	ABCG2	12	ABCG2.E012	-0.996749	0.320097	0.685877	-0.000674263	0.000676462	FALSE	FALSE	FALSE
4	89042787	89042944	-	ABCG2	13	ABCG2.E013	0.315642	0.752605	0.915799	0.00212379	0.00672847	FALSE	FALSE	FALSE
4	89052213	89052365	-	ABCG2	14	ABCG2.E014	-0.494906	0.621212	0.863351	-0.00251015	0.00507197	FALSE	FALSE	FALSE
4	89060945	89061166	-	ABCG2	17	ABCG2.E017	1.56188	0.119906	0.453218	0.0088614	0.00567356	FALSE	FALSE	FALSE
4	89079538	89080064	-	ABCG2	18	ABCG2.E018	-2.99466	0.00309624	0.0401702	-0.0310366	0.010364	FALSE	FALSE	FALSE
11	119029267	119029435	+	ABCG4	12	ABCG4.E012	0.818928	0.413807	0.749864	0.00564478	0.00689289	FALSE	FALSE	FALSE
11	119029539	119029639	+	ABCG4	13	ABCG4.E013	-0.195837	0.844938	0.951019	-0.00100506	0.00513213	FALSE	FALSE	FALSE
11	119030937	119031095	+	ABCG4	14	ABCG4.E014	1.81007	0.0717939	0.351739	0.0280342	0.0154879	FALSE	FALSE	FALSE
11	119031248	119031366	+	ABCG4	15	ABCG4.E015	0.542769	0.587896	0.847211	0.00120285	0.00221614	FALSE	FALSE	FALSE
2	27351309	27351469	+	ABHD1	2	ABHD1.E002	5.42608	1.66311e-07	7.68467e-06	0.0972728	0.0179269	FALSE	FALSE	FALSE
2	27351813	27351995	+	ABHD1	3	ABHD1.E003	1.42097	0.156891	0.511157	0.0326795	0.022998	FALSE	FALSE	FALSE
2	27352184	27352229	+	ABHD1	4	ABHD1.E004	-0.400253	0.689399	0.890147	-0.00880589	0.0220008	FALSE	FALSE	FALSE
2	27352382	27352494	+	ABHD1	5	ABHD1.E005	-0.304425	0.761122	0.918548	-0.00206194	0.00677323	FALSE	FALSE	FALSE
2	27352622	27352795	+	ABHD1	6	ABHD1.E006	-0.670588	0.50326	0.803484	-0.00324245	0.00483524	FALSE	FALSE	FALSE
2	27352973	27353021	+	ABHD1	7	ABHD1.E007	-0.434678	0.664267	0.882869	-0.00849525	0.0195438	FALSE	FALSE	FALSE
3	111700631	111700814	+	ABHD10	3	ABHD10.E003	2.7329	0.00684321	0.0741488	0.0187563	0.00686314	FALSE	FALSE	FALSE
3	111705111	111705222	+	ABHD10	4	ABHD10.E004	-0.782883	0.434627	0.762161	-0.00415487	0.00530715	FALSE	FALSE	FALSE
3	111705761	111705898	+	ABHD10	5	ABHD10.E005	0.919977	0.358699	0.713418	5.95828e-05	6.47655e-05	FALSE	FALSE	FALSE
3	111709547	111709598	+	ABHD10	6	ABHD10.E006	-1.04843	0.295713	0.667169	-0.00261854	0.00249759	FALSE	FALSE	FALSE
3	111710224	111710387	+	ABHD10	7	ABHD10.E007	-0.964235	0.336098	0.697974	-3.14665e-05	3.26336e-05	FALSE	FALSE	FALSE
7	73150889	73151021	-	ABHD11	2	ABHD11.E002	-0.753778	0.451874	0.77237	-4.23574e-05	5.61935e-05	FALSE	FALSE	FALSE
7	73151259	73151440	-	ABHD11	3	ABHD11.E003	-1.08693	0.278382	0.653465	-0.0146363	0.0134657	FALSE	FALSE	FALSE
7	73151551	73151721	-	ABHD11	4	ABHD11.E004	-2.04811	0.0418628	0.257133	-0.0389417	0.0190135	FALSE	FALSE	FALSE
7	73151722	73151891	-	ABHD11	5	ABHD11.E005	-2.51498	0.0126952	0.116985	-0.0158424	0.00629922	FALSE	FALSE	FALSE
7	73152658	73152662	-	ABHD11	7	ABHD11.E007	2.15347	0.0324845	0.219897	0.00128834	0.000598261	FALSE	FALSE	FALSE
7	73152663	73152772	-	ABHD11	8	ABHD11.E008	1.33105	0.184697	0.549323	0.000821344	0.000617067	FALSE	FALSE	FALSE
7	73152773	73152793	-	ABHD11	9	ABHD11.E009	0.0963084	0.923373	0.977351	0.000246648	0.00256103	FALSE	FALSE	FALSE
7	73152976	73153111	-	ABHD11	10	ABHD11.E010	0.93142	0.352765	0.709065	0.000198896	0.00021354	FALSE	FALSE	FALSE
7	73153112	73153162	-	ABHD11	11	ABHD11.E011	0.827761	0.408797	0.747843	0.000347259	0.000419516	FALSE	FALSE	FALSE
7	73153163	73153182	-	ABHD11	12	ABHD11.E012	1.41047	0.159962	0.515754	0.00329592	0.00233675	FALSE	FALSE	FALSE
20	25280834	25281520	-	ABHD12	2	ABHD12.E002	-2.72749	0.00695222	0.0750178	-0.020546	0.00753293	FALSE	FALSE	FALSE
20	25282855	25282982	-	ABHD12	3	ABHD12.E003	1.03321	0.302761	0.6727	0.00628545	0.00608344	FALSE	FALSE	FALSE
20	25284186	25284264	-	ABHD12	4	ABHD12.E004	-0.826205	0.409677	0.748315	-0.000591399	0.000715802	FALSE	FALSE	FALSE
20	25287469	25287551	-	ABHD12	5	ABHD12.E005	1.1356	0.257488	0.632363	0.000791889	0.000697329	FALSE	FALSE	FALSE
20	25288602	25288681	-	ABHD12	6	ABHD12.E006	-0.843163	0.40015	0.74321	-0.000189847	0.00022516	FALSE	FALSE	FALSE
20	25289093	25289130	-	ABHD12	7	ABHD12.E007	-0.902753	0.367749	0.719342	-0.000231978	0.000256967	FALSE	FALSE	FALSE
20	25290082	25290211	-	ABHD12	8	ABHD12.E008	-1.01316	0.312216	0.679601	-0.000497408	0.000490949	FALSE	FALSE	FALSE
20	25295561	25295606	-	ABHD12	9	ABHD12.E009	2.47546	0.0141418	0.126499	0.00706891	0.00285559	FALSE	FALSE	FALSE
20	25297684	25297714	-	ABHD12	10	ABHD12.E010	2.79454	0.00570579	0.0645479	0.00751832	0.00269036	FALSE	FALSE	FALSE
20	25300835	25300954	-	ABHD12	11	ABHD12.E011	3.27035	0.00126584	0.0196343	0.0139708	0.00427194	FALSE	FALSE	FALSE
20	25303961	25304066	-	ABHD12	12	ABHD12.E012	2.16413	0.0316457	0.216301	0.00119203	0.000550814	FALSE	FALSE	FALSE
20	25319863	25319987	-	ABHD12	13	ABHD12.E013	1.06173	0.289644	0.662714	0.00102615	0.00096649	FALSE	FALSE	FALSE
13	108870727	108871007	+	ABHD13	1	ABHD13.E001	-1.2994	0.195312	0.562219	-0.00288018	0.00221656	FALSE	FALSE	FALSE
3	52009084	52009220	+	ABHD14A	1	ABHD14A.E001	-0.125925	0.899919	0.970485	-0.000190992	0.00151671	FALSE	FALSE	FALSE
3	52011887	52012098	+	ABHD14A	2	ABHD14A.E002	1.55171	0.122321	0.457091	0.00202303	0.00130375	FALSE	FALSE	FALSE
3	52012275	52012390	+	ABHD14A	3	ABHD14A.E003	2.81619	0.00534897	0.061424	0.00725561	0.00257639	FALSE	FALSE	FALSE
3	52014409	52014644	+	ABHD14A	4	ABHD14A.E004	1.76392	0.0792797	0.370645	0.00639695	0.00362655	FALSE	FALSE	FALSE
3	52003959	52004200	-	ABHD14B	2	ABHD14B.E002	1.21213	0.226899	0.600042	0.000736627	0.000607712	FALSE	FALSE	FALSE
3	52005476	52005908	-	ABHD14B	3	ABHD14B.E003	0.613606	0.540176	0.823467	0.00564606	0.00920145	FALSE	FALSE	FALSE
6	31655275	31655321	-	ABHD16A	3	ABHD16A.E003	0.952181	0.34216	0.701674	2.92908e-05	3.07619e-05	FALSE	FALSE	FALSE
6	31655818	31655880	-	ABHD16A	6	ABHD16A.E006	0.777565	0.437749	0.764056	2.17471e-05	2.79682e-05	FALSE	FALSE	FALSE
6	31656026	31656082	-	ABHD16A	7	ABHD16A.E007	-2.23325	0.0266462	0.193587	-0.000584487	0.00026172	FALSE	FALSE	FALSE
6	31656500	31656563	-	ABHD16A	8	ABHD16A.E008	1.11989	0.264111	0.639024	6.01782e-05	5.37358e-05	FALSE	FALSE	FALSE
6	31656792	31656896	-	ABHD16A	9	ABHD16A.E009	1.89127	0.060041	0.317128	0.00036849	0.000194838	FALSE	FALSE	FALSE
6	31657358	31657481	-	ABHD16A	10	ABHD16A.E010	1.06132	0.289832	0.662925	0.000114145	0.00010755	FALSE	FALSE	FALSE
6	31657855	31657904	-	ABHD16A	11	ABHD16A.E011	1.89395	0.0596824	0.316093	0.00256784	0.00135581	FALSE	FALSE	FALSE
6	31658316	31658379	-	ABHD16A	12	ABHD16A.E012	2.74561	0.00659318	0.0720634	0.00366371	0.00133439	FALSE	FALSE	FALSE
6	31659356	31659457	-	ABHD16A	13	ABHD16A.E013	1.16101	0.247029	0.621963	0.000456968	0.000393595	FALSE	FALSE	FALSE
6	31659581	31659695	-	ABHD16A	14	ABHD16A.E014	1.09106	0.276566	0.651847	0.000189219	0.000173427	FALSE	FALSE	FALSE
6	31660804	31660926	-	ABHD16A	15	ABHD16A.E015	1.09068	0.276731	0.651847	0.000206974	0.000189765	FALSE	FALSE	FALSE
6	31661136	31661209	-	ABHD16A	16	ABHD16A.E016	0.481008	0.63104	0.867874	0.000109223	0.00022707	FALSE	FALSE	FALSE
6	31664725	31664810	-	ABHD16A	17	ABHD16A.E017	0.994163	0.321351	0.687096	0.000707682	0.000711837	FALSE	FALSE	FALSE
6	31668719	31668805	-	ABHD16A	18	ABHD16A.E018	1.23773	0.217275	0.58918	0.000342834	0.000276986	FALSE	FALSE	FALSE
6	31669051	31669117	-	ABHD16A	19	ABHD16A.E019	1.01555	0.311079	0.678804	0.0132994	0.0130958	FALSE	FALSE	FALSE
6	31669851	31669907	-	ABHD16A	20	ABHD16A.E020	4.20124	4.00523e-05	0.00104297	0.0406004	0.00966392	FALSE	FALSE	FALSE
6	31670389	31670847	-	ABHD16A	21	ABHD16A.E021	3.7824	0.000205383	0.00425599	0.00472289	0.00124865	FALSE	FALSE	FALSE
19	1877507	1877686	-	ABHD17A	3	ABHD17A.E003	1.63231	0.104196	0.423135	0.000213335	0.000130695	FALSE	FALSE	FALSE
19	1880895	1881047	-	ABHD17A	5	ABHD17A.E005	7.16558	1.47617e-11	1.28903e-09	0.0115026	0.00160525	FALSE	FALSE	FALSE
19	1881234	1881803	-	ABHD17A	6	ABHD17A.E006	3.67849	0.000301928	0.00592917	0.00537582	0.00146142	FALSE	FALSE	FALSE
19	1885351	1885432	-	ABHD17A	7	ABHD17A.E007	0.824392	0.410704	0.748982	0.000877952	0.00106497	FALSE	FALSE	FALSE
9	74480068	74481714	-	ABHD17B	2	ABHD17B.E002	0.400459	0.689248	0.890097	0.00226208	0.00564872	FALSE	FALSE	FALSE
9	74481715	74481922	-	ABHD17B	3	ABHD17B.E003	1.17446	0.241615	0.615902	0.00215158	0.00183198	FALSE	FALSE	FALSE
9	74484999	74485178	-	ABHD17B	4	ABHD17B.E004	2.15532	0.0323376	0.219252	0.0126077	0.00584956	FALSE	FALSE	FALSE
9	74489530	74489999	-	ABHD17B	5	ABHD17B.E005	0.824464	0.410663	0.748945	0.00146818	0.00178077	FALSE	FALSE	FALSE
15	89633514	89633603	+	ABHD2	3	ABHD2.E003	-7.05516	2.7937e-11	2.36037e-09	-0.0248773	0.00352611	FALSE	FALSE	FALSE
15	89645628	89645807	+	ABHD2	4	ABHD2.E004	-5.18775	5.22402e-07	2.18489e-05	-0.00819547	0.00157977	FALSE	FALSE	FALSE
15	89647134	89647275	+	ABHD2	5	ABHD2.E005	-2.10763	0.0363154	0.23547	-0.00605035	0.00287069	FALSE	FALSE	FALSE
15	89647413	89647501	+	ABHD2	6	ABHD2.E006	0.800177	0.424562	0.756495	0.00316053	0.00394979	FALSE	FALSE	FALSE
15	89656956	89657055	+	ABHD2	7	ABHD2.E007	3.04163	0.00266997	0.0358007	0.0150874	0.00496029	FALSE	FALSE	FALSE
15	89659553	89659752	+	ABHD2	8	ABHD2.E008	1.24071	0.216172	0.58836	0.00317997	0.00256302	FALSE	FALSE	FALSE
15	89694908	89695083	+	ABHD2	9	ABHD2.E009	-0.0871432	0.930645	0.979841	-5.92768e-05	0.000680223	FALSE	FALSE	FALSE
15	89698598	89698765	+	ABHD2	10	ABHD2.E010	-0.024488	0.980488	0.995923	-1.35636e-05	0.000553888	FALSE	FALSE	FALSE
15	89719043	89719226	+	ABHD2	11	ABHD2.E011	-0.313586	0.754164	0.91631	-0.000105102	0.000335162	FALSE	FALSE	FALSE
15	89728655	89728747	+	ABHD2	12	ABHD2.E012	-1.33211	0.184347	0.548821	-0.000231406	0.000173714	FALSE	FALSE	FALSE
15	89731424	89731534	+	ABHD2	13	ABHD2.E013	-1.28611	0.199898	0.568197	-4.36767e-05	3.39602e-05	FALSE	FALSE	FALSE
15	89734311	89734380	+	ABHD2	14	ABHD2.E014	-2.84299	0.00493546	0.0577606	-0.000736481	0.000259052	FALSE	FALSE	FALSE
15	89736466	89736550	+	ABHD2	15	ABHD2.E015	-0.400549	0.689182	0.890097	-0.00010613	0.000264961	FALSE	FALSE	FALSE
15	89738458	89738982	+	ABHD2	16	ABHD2.E016	0.641415	0.521991	0.814074	0.000284858	0.000444109	FALSE	FALSE	FALSE
18	19236822	19236987	-	ABHD3	2	ABHD3.E002	-0.0590103	0.953003	0.987387	-6.97766e-05	0.00118245	FALSE	FALSE	FALSE
18	19237065	19237113	-	ABHD3	3	ABHD3.E003	-0.450655	0.652729	0.877345	-0.0004891	0.00108531	FALSE	FALSE	FALSE
18	19239131	19239304	-	ABHD3	4	ABHD3.E004	0.0952118	0.924242	0.977694	0.000269113	0.00282647	FALSE	FALSE	FALSE
18	19244079	19244191	-	ABHD3	5	ABHD3.E005	-2.0179	0.044945	0.268552	-0.0382709	0.0189658	FALSE	FALSE	FALSE
18	19263881	19263926	-	ABHD3	6	ABHD3.E006	-3.29883	0.00115021	0.0181455	-0.0764911	0.0231874	FALSE	FALSE	FALSE
18	19282277	19282459	-	ABHD3	7	ABHD3.E007	-0.254876	0.799082	0.933575	-0.000207335	0.000813474	FALSE	FALSE	FALSE
18	19283545	19283708	-	ABHD3	8	ABHD3.E008	-0.23175	0.81697	0.939529	-0.000207153	0.000893863	FALSE	FALSE	FALSE
14	23072295	23072667	+	ABHD4	4	ABHD4.E004	0.562597	0.574343	0.840283	0.000396528	0.000704817	FALSE	FALSE	FALSE
14	23072830	23072984	+	ABHD4	5	ABHD4.E005	2.65441	0.00858733	0.0873752	0.00533777	0.00201091	FALSE	FALSE	FALSE
14	23074693	23074772	+	ABHD4	6	ABHD4.E006	-4.68276	5.2323e-06	0.00017321	-0.0598994	0.0127915	FALSE	FALSE	FALSE
3	43732362	43732531	+	ABHD5	1	ABHD5.E001	0.994977	0.320956	0.686744	0.00259851	0.00261163	FALSE	FALSE	FALSE
3	43740768	43740853	+	ABHD5	2	ABHD5.E002	2.3349	0.0205452	0.163794	0.00409633	0.00175439	FALSE	FALSE	FALSE
3	43743707	43744079	+	ABHD5	3	ABHD5.E003	1.46715	0.143913	0.492418	0.00183798	0.00125276	FALSE	FALSE	FALSE
3	43753201	43753355	+	ABHD5	4	ABHD5.E004	0.755462	0.450865	0.772046	0.00030588	0.000404892	FALSE	FALSE	FALSE
3	43756439	43756550	+	ABHD5	5	ABHD5.E005	3.59541	0.000408442	0.00765706	0.0065725	0.00182803	FALSE	FALSE	FALSE
3	43759163	43759349	+	ABHD5	6	ABHD5.E006	1.11478	0.266291	0.641419	0.00276086	0.00247661	FALSE	FALSE	FALSE
3	58223259	58223643	+	ABHD6	1	ABHD6.E001	-0.122597	0.90255	0.971281	-0.000120332	0.00098152	FALSE	FALSE	FALSE
3	58242289	58242432	+	ABHD6	2	ABHD6.E002	-1.25716	0.210169	0.581374	-0.00539081	0.00428808	FALSE	FALSE	FALSE
3	58252916	58253072	+	ABHD6	3	ABHD6.E003	0.330248	0.74156	0.911172	0.000982905	0.00297627	FALSE	FALSE	FALSE
3	58255048	58255161	+	ABHD6	4	ABHD6.E004	0.476297	0.634385	0.869362	0.00101002	0.00212057	FALSE	FALSE	FALSE
3	58256659	58256791	+	ABHD6	5	ABHD6.E005	1.09731	0.273831	0.64951	0.00223989	0.00204125	FALSE	FALSE	FALSE
3	58260385	58260542	+	ABHD6	6	ABHD6.E006	0.708521	0.479451	0.789775	0.00112725	0.00159099	FALSE	FALSE	FALSE
3	58270812	58270866	+	ABHD6	7	ABHD6.E007	-1.78893	0.0751472	0.36036	-0.00249917	0.00139702	FALSE	FALSE	FALSE
3	58271080	58271180	+	ABHD6	8	ABHD6.E008	-0.393706	0.69422	0.892396	-0.000371696	0.000944096	FALSE	FALSE	FALSE
3	58279316	58280461	+	ABHD6	9	ABHD6.E009	-0.762411	0.446717	0.769681	-0.00141776	0.00185957	FALSE	FALSE	FALSE
19	17405097	17405313	-	ABHD8	2	ABHD8.E002	2.77214	0.00609765	0.0679013	0.0103693	0.00374055	FALSE	FALSE	FALSE
19	17405484	17405654	-	ABHD8	3	ABHD8.E003	1.57206	0.117526	0.448242	0.00302756	0.00192586	FALSE	FALSE	FALSE
19	17411665	17412433	-	ABHD8	4	ABHD8.E004	2.01087	0.0456891	0.271136	0.00419121	0.00208428	FALSE	FALSE	FALSE
10	27040527	27040712	-	ABI1	3	ABI1.E003	1.11944	0.2643	0.63928	0.000354828	0.000316967	FALSE	FALSE	FALSE
10	27044584	27044670	-	ABI1	4	ABI1.E004	4.20421	3.95716e-05	0.00103249	0.0399945	0.00951296	FALSE	FALSE	FALSE
10	27047991	27048164	-	ABI1	5	ABI1.E005	-0.303013	0.762196	0.918984	-0.00116926	0.00385878	FALSE	FALSE	FALSE
10	27048165	27048167	-	ABI1	6	ABI1.E006	-0.185593	0.852953	0.95412	-0.00167236	0.00901091	FALSE	FALSE	FALSE
10	27052809	27052889	-	ABI1	7	ABI1.E007	7.4433	2.89732e-12	2.77168e-10	0.132983	0.0178661	TRUE	FALSE	FALSE
10	27054147	27054247	-	ABI1	8	ABI1.E008	-1.60754	0.109521	0.433307	-0.000296494	0.00018444	FALSE	FALSE	FALSE
10	27057781	27057921	-	ABI1	9	ABI1.E009	2.3825	0.0181372	0.150237	0.00193182	0.000810838	FALSE	FALSE	FALSE
10	27059174	27059274	-	ABI1	10	ABI1.E010	-0.800146	0.42458	0.756508	-0.0001598	0.000199713	FALSE	FALSE	FALSE
10	27059452	27059469	-	ABI1	11	ABI1.E011	-1.32551	0.186522	0.550913	-0.00236174	0.00178176	FALSE	FALSE	FALSE
10	27060004	27060018	-	ABI1	12	ABI1.E012	4.61242	7.11534e-06	0.000227171	0.0533356	0.0115635	FALSE	FALSE	FALSE
10	27065994	27066170	-	ABI1	13	ABI1.E013	0.281944	0.778279	0.925492	0.000195228	0.000692434	FALSE	FALSE	FALSE
10	27112067	27112234	-	ABI1	14	ABI1.E014	0.809481	0.419205	0.75289	0.000306915	0.00037915	FALSE	FALSE	FALSE
10	27128662	27128712	-	ABI1	15	ABI1.E015	-0.799789	0.424787	0.756622	-0.000803827	0.00100505	FALSE	FALSE	FALSE
2	204231600	204231767	+	ABI2	4	ABI2.E004	-2.42935	0.0160136	0.138094	-0.00470867	0.00193824	FALSE	FALSE	FALSE
2	204240780	204240855	+	ABI2	5	ABI2.E005	-1.14159	0.254998	0.629929	-0.00322616	0.00282604	FALSE	FALSE	FALSE
2	204244931	204245107	+	ABI2	6	ABI2.E006	-1.85201	0.0655052	0.333609	-0.00428748	0.00231504	FALSE	FALSE	FALSE
2	204246912	204246929	+	ABI2	7	ABI2.E007	7.20058	1.20456e-11	1.0647e-09	0.10239	0.0142197	TRUE	FALSE	FALSE
2	204255769	204255866	+	ABI2	8	ABI2.E008	-1.77496	0.0774335	0.366088	-0.00372249	0.00209723	FALSE	FALSE	FALSE
2	204259423	204259569	+	ABI2	9	ABI2.E009	-2.89246	0.00424776	0.0513843	-0.0380967	0.013171	FALSE	FALSE	FALSE
2	204260379	204260503	+	ABI2	10	ABI2.E010	-0.862348	0.389534	0.735976	-0.00298312	0.0034593	FALSE	FALSE	FALSE
2	204261508	204261690	+	ABI2	11	ABI2.E011	0.37816	0.705715	0.897793	0.00499839	0.0132177	FALSE	FALSE	FALSE
2	204267299	204267457	+	ABI2	12	ABI2.E012	-1.3461	0.1798	0.544207	-0.000571678	0.00042469	FALSE	FALSE	FALSE
2	204276008	204276094	+	ABI2	13	ABI2.E013	-1.13991	0.255695	0.63057	-0.00957408	0.00839899	FALSE	FALSE	FALSE
2	204281631	204281804	+	ABI2	14	ABI2.E014	-2.12422	0.0348861	0.230129	-0.000463004	0.000217964	FALSE	FALSE	FALSE
2	204291900	204292671	+	ABI2	15	ABI2.E015	-1.05737	0.291626	0.663783	-7.97208e-05	7.53955e-05	FALSE	FALSE	FALSE
2	204292672	204296896	+	ABI2	16	ABI2.E016	0.321491	0.748176	0.914034	0.000132541	0.000412268	FALSE	FALSE	FALSE
17	47293893	47294060	+	ABI3	2	ABI3.E002	0.742807	0.458475	0.776488	0.00154079	0.00207428	FALSE	FALSE	FALSE
17	47295101	47295277	+	ABI3	3	ABI3.E003	0.780653	0.435934	0.762873	0.000352979	0.000452158	FALSE	FALSE	FALSE
17	47296902	47296987	+	ABI3	4	ABI3.E004	1.87763	0.0618953	0.323049	0.00256109	0.001364	FALSE	FALSE	FALSE
17	47297220	47297315	+	ABI3	5	ABI3.E005	2.32535	0.0210613	0.166614	0.00322398	0.00138645	FALSE	FALSE	FALSE
17	47297531	47297688	+	ABI3	6	ABI3.E006	0.737959	0.461408	0.778426	0.00120886	0.00163811	FALSE	FALSE	FALSE
17	47299453	47299587	+	ABI3	7	ABI3.E007	1.49016	0.137767	0.482419	0.00138292	0.000928038	FALSE	FALSE	FALSE
3	100472663	100472692	-	ABI3BP	4	ABI3BP.E004	-1.68294	0.0939546	0.402582	-0.000560608	0.000333112	FALSE	FALSE	FALSE
3	100473456	100473535	-	ABI3BP	5	ABI3BP.E005	-0.22982	0.818468	0.940214	-6.72714e-05	0.000292714	FALSE	FALSE	FALSE
3	100484685	100484793	-	ABI3BP	6	ABI3BP.E006	2.73095	0.00688244	0.0744129	0.011521	0.00421868	FALSE	FALSE	FALSE
3	100489587	100489796	-	ABI3BP	7	ABI3BP.E007	2.0433	0.0423411	0.258983	0.00958226	0.00468961	FALSE	FALSE	FALSE
3	100493449	100493517	-	ABI3BP	8	ABI3BP.E008	1.95992	0.0514009	0.290653	0.00104585	0.000533618	FALSE	FALSE	FALSE
3	100494051	100494179	-	ABI3BP	9	ABI3BP.E009	2.33013	0.0208017	0.165173	0.00103869	0.000445764	FALSE	FALSE	FALSE
3	100497128	100497220	-	ABI3BP	10	ABI3BP.E010	2.23282	0.0266746	0.193697	0.00147025	0.000658472	FALSE	FALSE	FALSE
3	100498976	100499053	-	ABI3BP	11	ABI3BP.E011	2.24351	0.0259659	0.190696	0.00178729	0.00079665	FALSE	FALSE	FALSE
3	100508298	100508360	-	ABI3BP	12	ABI3BP.E012	2.05987	0.0407128	0.252826	0.00292535	0.00142017	FALSE	FALSE	FALSE
3	100511535	100511612	-	ABI3BP	13	ABI3BP.E013	-2.71257	0.00726124	0.07746	-0.0348762	0.0128572	FALSE	FALSE	FALSE
3	100513767	100513847	-	ABI3BP	14	ABI3BP.E014	-1.97255	0.0499316	0.286297	-0.00365054	0.00185067	FALSE	FALSE	FALSE
3	100515253	100515312	-	ABI3BP	15	ABI3BP.E015	-0.331461	0.740645	0.910902	-0.00497205	0.0150004	FALSE	FALSE	FALSE
3	100523636	100523710	-	ABI3BP	16	ABI3BP.E016	-0.843052	0.400211	0.743289	-0.00329408	0.00390733	FALSE	FALSE	FALSE
3	100527005	100527079	-	ABI3BP	17	ABI3BP.E017	-1.05873	0.291006	0.663456	-0.00443076	0.00418497	FALSE	FALSE	FALSE
3	100565216	100565290	-	ABI3BP	18	ABI3BP.E018	-0.205167	0.837651	0.948097	-0.000388257	0.0018924	FALSE	FALSE	FALSE
3	100566446	100566517	-	ABI3BP	19	ABI3BP.E019	-0.458429	0.647145	0.874379	-0.000922222	0.0020117	FALSE	FALSE	FALSE
3	100567645	100567719	-	ABI3BP	20	ABI3BP.E020	-0.748309	0.455157	0.774698	-0.00164788	0.00220213	FALSE	FALSE	FALSE
3	100568889	100568963	-	ABI3BP	21	ABI3BP.E021	-1.15797	0.248266	0.623213	-0.00840692	0.00726007	FALSE	FALSE	FALSE
3	100569504	100569578	-	ABI3BP	22	ABI3BP.E022	-0.939015	0.348861	0.706544	-0.00737631	0.00785537	FALSE	FALSE	FALSE
3	100570719	100570784	-	ABI3BP	23	ABI3BP.E023	0.721614	0.471379	0.784409	0.00746086	0.0103391	FALSE	FALSE	FALSE
3	100581155	100581229	-	ABI3BP	24	ABI3BP.E024	-1.53329	0.126794	0.464621	-0.0122027	0.00795854	FALSE	FALSE	FALSE
3	100583677	100583751	-	ABI3BP	25	ABI3BP.E025	-0.830417	0.407298	0.747043	-0.00759991	0.00915192	FALSE	FALSE	FALSE
3	100585723	100585800	-	ABI3BP	26	ABI3BP.E026	0.00432278	0.996555	1	2.93366e-06	0.000678651	FALSE	FALSE	FALSE
3	100593685	100593777	-	ABI3BP	27	ABI3BP.E027	0.00715672	0.994297	1	3.98993e-06	0.000557508	FALSE	FALSE	FALSE
3	100594352	100594423	-	ABI3BP	28	ABI3BP.E028	-0.0260324	0.979258	0.995456	-1.11308e-05	0.000427574	FALSE	FALSE	FALSE
3	100595356	100595404	-	ABI3BP	29	ABI3BP.E029	2.67425	0.00811217	0.0837646	0.00253192	0.000946775	FALSE	FALSE	FALSE
3	100604380	100604432	-	ABI3BP	30	ABI3BP.E030	0.0201662	0.983931	0.997026	1.02047e-05	0.000506029	FALSE	FALSE	FALSE
3	100604986	100605167	-	ABI3BP	31	ABI3BP.E031	-0.0208669	0.983373	0.996874	-1.18501e-05	0.000567891	FALSE	FALSE	FALSE
3	100617606	100617738	-	ABI3BP	32	ABI3BP.E032	-0.226329	0.821178	0.9414	-0.000200338	0.000885164	FALSE	FALSE	FALSE
3	100621462	100621530	-	ABI3BP	33	ABI3BP.E033	-0.188833	0.850416	0.953271	-0.000107513	0.000569356	FALSE	FALSE	FALSE
3	100645146	100645325	-	ABI3BP	34	ABI3BP.E034	-0.292469	0.770233	0.922446	-0.000736024	0.00251659	FALSE	FALSE	FALSE
9	133710453	133710912	+	ABL1	2	ABL1.E002	-11.222	5.84656e-23	1.63e-20	-0.259706	0.0231426	TRUE	FALSE	FALSE
9	133729451	133729624	+	ABL1	3	ABL1.E003	-0.884603	0.377438	0.726943	-0.000951813	0.00107598	FALSE	FALSE	FALSE
9	133730188	133730483	+	ABL1	4	ABL1.E004	-0.889355	0.374886	0.725036	-0.000949317	0.00106742	FALSE	FALSE	FALSE
9	133738150	133738422	+	ABL1	5	ABL1.E005	-1.32442	0.186883	0.551405	-0.00188442	0.00142283	FALSE	FALSE	FALSE
9	133748247	133748424	+	ABL1	7	ABL1.E007	-0.82334	0.4113	0.749398	-0.000166976	0.000202803	FALSE	FALSE	FALSE
9	133750255	133750439	+	ABL1	8	ABL1.E008	1.0975	0.273748	0.64942	0.00450532	0.00410507	FALSE	FALSE	FALSE
9	133755455	133755544	+	ABL1	10	ABL1.E010	-0.737803	0.461503	0.778473	-5.43737e-05	7.36968e-05	FALSE	FALSE	FALSE
9	133759356	133761070	+	ABL1	12	ABL1.E012	0.560175	0.57599	0.840974	4.76168e-05	8.50034e-05	FALSE	FALSE	FALSE
1	179068463	179073182	-	ABL2	2	ABL2.E002	0.582692	0.560761	0.833581	0.000455967	0.000782518	FALSE	FALSE	FALSE
1	179073183	179078033	-	ABL2	3	ABL2.E003	0.937176	0.349804	0.707146	0.0040206	0.00429012	FALSE	FALSE	FALSE
1	179078034	179078342	-	ABL2	4	ABL2.E004	-1.3951	0.164542	0.522067	-0.0368742	0.0264313	FALSE	FALSE	FALSE
1	179079716	179079980	-	ABL2	7	ABL2.E007	-6.86741	8.15827e-11	6.42584e-09	-0.145153	0.0211364	TRUE	FALSE	FALSE
1	179084013	179084165	-	ABL2	9	ABL2.E009	0.0973316	0.922561	0.977209	7.07584e-05	0.000726982	FALSE	FALSE	FALSE
1	179086467	179086651	-	ABL2	10	ABL2.E010	-1.10424	0.270822	0.646379	-0.0056301	0.00509861	FALSE	FALSE	FALSE
1	179087722	179087899	-	ABL2	11	ABL2.E011	1.3586	0.17581	0.539187	0.00426413	0.00313861	FALSE	FALSE	FALSE
1	179089325	179089409	-	ABL2	12	ABL2.E012	-0.406735	0.684639	0.888439	-0.00126785	0.00311713	FALSE	FALSE	FALSE
1	179090730	179091002	-	ABL2	13	ABL2.E013	-0.174693	0.861499	0.957321	-0.000167419	0.000958362	FALSE	FALSE	FALSE
1	179095512	179095807	-	ABL2	14	ABL2.E014	0.884944	0.377255	0.726735	0.00357751	0.00404264	FALSE	FALSE	FALSE
1	179100446	179100616	-	ABL2	15	ABL2.E015	1.00061	0.318233	0.68444	0.00200546	0.00200425	FALSE	FALSE	FALSE
1	179102447	179102509	-	ABL2	16	ABL2.E016	-0.293783	0.76923	0.922	-0.00315282	0.0107318	FALSE	FALSE	FALSE
1	179112068	179112179	-	ABL2	17	ABL2.E017	-1.99553	0.047349	0.277483	-0.0255357	0.0127965	FALSE	FALSE	FALSE
1	179112180	179112224	-	ABL2	18	ABL2.E018	-0.403254	0.687194	0.889514	-0.00102551	0.00254309	FALSE	FALSE	FALSE
10	116190872	116195796	-	ABLIM1	1	ABLIM1.E001	1.38519	0.167545	0.526845	2.74808e-05	1.9839e-05	FALSE	FALSE	FALSE
10	116195797	116196132	-	ABLIM1	2	ABLIM1.E002	5.47021	1.34033e-07	6.29994e-06	0.0304472	0.005566	FALSE	FALSE	FALSE
10	116197603	116197683	-	ABLIM1	3	ABLIM1.E003	0.754924	0.451187	0.772119	0.000279499	0.000370234	FALSE	FALSE	FALSE
10	116198935	116199009	-	ABLIM1	4	ABLIM1.E004	0.629583	0.52969	0.81859	9.78472e-05	0.000155416	FALSE	FALSE	FALSE
10	116199841	116199848	-	ABLIM1	5	ABLIM1.E005	-0.473019	0.636718	0.870369	-9.25954e-05	0.000195754	FALSE	FALSE	FALSE
10	116200776	116200836	-	ABLIM1	6	ABLIM1.E006	-0.0656058	0.947757	0.985543	-8.72603e-06	0.000133007	FALSE	TRUE	FALSE
10	116201481	116201545	-	ABLIM1	7	ABLIM1.E007	0.00468584	0.996266	1	5.68371e-07	0.000121296	FALSE	TRUE	FALSE
10	116203788	116203893	-	ABLIM1	8	ABLIM1.E008	-0.623381	0.533748	0.820139	-6.37929e-05	0.000102334	FALSE	FALSE	FALSE
10	116205071	116205162	-	ABLIM1	9	ABLIM1.E009	0.571772	0.568122	0.837285	8.47531e-05	0.000148229	FALSE	FALSE	FALSE
10	116207639	116207779	-	ABLIM1	10	ABLIM1.E010	0.658932	0.510701	0.808161	0.00825015	0.0125205	FALSE	FALSE	FALSE
10	116211383	116211430	-	ABLIM1	11	ABLIM1.E011	-0.323178	0.7469	0.913518	-0.000469384	0.0014524	FALSE	FALSE	FALSE
10	116213138	116213242	-	ABLIM1	12	ABLIM1.E012	0.177357	0.859408	0.956687	0.00175914	0.00991861	FALSE	FALSE	FALSE
10	116225457	116225586	-	ABLIM1	13	ABLIM1.E013	-2.89875	0.00416697	0.0506707	-0.000522229	0.000180157	FALSE	FALSE	FALSE
10	116227940	116227975	-	ABLIM1	14	ABLIM1.E014	-1.45121	0.148296	0.49905	-0.000601424	0.000414429	FALSE	FALSE	FALSE
10	116232736	116232891	-	ABLIM1	15	ABLIM1.E015	1.01731	0.310242	0.678276	0.000813302	0.000799464	FALSE	FALSE	FALSE
10	116233638	116233715	-	ABLIM1	16	ABLIM1.E016	1.84229	0.0669211	0.338014	0.00221981	0.00120492	FALSE	FALSE	FALSE
10	116245056	116245139	-	ABLIM1	17	ABLIM1.E017	-3.7548	0.000227695	0.00465904	-0.0552448	0.0147131	FALSE	FALSE	FALSE
10	116247717	116247775	-	ABLIM1	18	ABLIM1.E018	-5.20281	4.86458e-07	2.04838e-05	-0.0017563	0.000337567	FALSE	FALSE	FALSE
10	116251550	116251637	-	ABLIM1	19	ABLIM1.E019	-2.22066	0.0275021	0.197568	-0.00110534	0.000497752	FALSE	FALSE	FALSE
10	116286419	116286690	-	ABLIM1	20	ABLIM1.E020	-6.40135	1.08342e-09	7.28235e-08	-0.0176065	0.00275043	FALSE	FALSE	FALSE
10	116304764	116304857	-	ABLIM1	21	ABLIM1.E021	-0.926455	0.355332	0.711133	-0.000333778	0.000360274	FALSE	FALSE	FALSE
10	116307409	116307535	-	ABLIM1	22	ABLIM1.E022	-1.11763	0.265072	0.639842	-0.000304537	0.000272484	FALSE	FALSE	FALSE
10	116331056	116331165	-	ABLIM1	23	ABLIM1.E023	1.86735	0.0633229	0.327397	0.00150663	0.000806824	FALSE	FALSE	FALSE
10	116335175	116335358	-	ABLIM1	24	ABLIM1.E024	-3.95954	0.000104513	0.00238057	-0.00137605	0.000347529	FALSE	FALSE	FALSE
10	116361586	116361720	-	ABLIM1	25	ABLIM1.E025	-4.11155	5.7458e-05	0.00142331	-0.00145898	0.000354849	FALSE	FALSE	FALSE
10	116417716	116418057	-	ABLIM1	26	ABLIM1.E026	-8.68921	1.34055e-15	1.9201e-13	-0.0202151	0.00232646	FALSE	FALSE	FALSE
4	7968029	7968085	-	ABLIM2	4	ABLIM2.E004	0.25989	0.795217	0.932015	0.000429304	0.00165187	FALSE	FALSE	FALSE
4	7984991	7985071	-	ABLIM2	7	ABLIM2.E007	-0.392966	0.694765	0.892624	-0.00016998	0.000432557	FALSE	FALSE	FALSE
4	7985274	7985281	-	ABLIM2	8	ABLIM2.E008	-0.434176	0.664631	0.882964	-0.000957261	0.00220477	FALSE	FALSE	FALSE
4	7986566	7986620	-	ABLIM2	9	ABLIM2.E009	1.11962	0.264226	0.639152	0.013153	0.0117478	FALSE	FALSE	FALSE
4	7994593	7994654	-	ABLIM2	10	ABLIM2.E010	1.79501	0.0741688	0.358044	0.022187	0.0123603	FALSE	FALSE	FALSE
4	8008752	8009785	-	ABLIM2	11	ABLIM2.E011	-6.68867	2.22802e-10	1.64821e-08	-0.0517529	0.0077374	FALSE	FALSE	FALSE
4	8009786	8009924	-	ABLIM2	12	ABLIM2.E012	-0.398386	0.690773	0.890882	-0.000342042	0.00085857	FALSE	FALSE	FALSE
4	8009925	8009927	-	ABLIM2	13	ABLIM2.E013	-0.515942	0.606467	0.855854	-0.00647447	0.0125488	FALSE	FALSE	FALSE
4	8010777	8010829	-	ABLIM2	14	ABLIM2.E014	-0.375819	0.707452	0.898217	-0.000337136	0.000897068	FALSE	FALSE	FALSE
4	8021345	8021398	-	ABLIM2	15	ABLIM2.E015	-1.81922	0.0703803	0.347902	-0.0331118	0.0182011	FALSE	FALSE	FALSE
4	8021929	8022030	-	ABLIM2	16	ABLIM2.E016	-0.539365	0.590238	0.848256	-0.00973996	0.0180582	FALSE	FALSE	FALSE
4	8029486	8029584	-	ABLIM2	17	ABLIM2.E017	3.92611	0.000118936	0.00265841	0.0756839	0.0192771	FALSE	FALSE	FALSE
4	8031383	8031503	-	ABLIM2	18	ABLIM2.E018	2.29961	0.0225081	0.173855	0.00364338	0.00158435	FALSE	FALSE	FALSE
4	8034375	8034407	-	ABLIM2	19	ABLIM2.E019	-1.08769	0.278046	0.653224	-0.00657046	0.00604073	FALSE	FALSE	FALSE
4	8046891	8046968	-	ABLIM2	21	ABLIM2.E021	-0.164374	0.869604	0.960099	-9.85607e-05	0.000599612	FALSE	FALSE	FALSE
4	8073496	8073713	-	ABLIM2	24	ABLIM2.E024	-1.63547	0.103531	0.421803	-0.00107674	0.000658369	FALSE	FALSE	FALSE
4	8079355	8079448	-	ABLIM2	25	ABLIM2.E025	0.594193	0.553058	0.829239	0.000138269	0.0002327	FALSE	FALSE	FALSE
4	8082403	8082529	-	ABLIM2	26	ABLIM2.E026	-0.81257	0.417435	0.751916	-0.00133932	0.00164826	FALSE	FALSE	FALSE
4	8098826	8099009	-	ABLIM2	28	ABLIM2.E028	0.958645	0.338901	0.699556	0.000476318	0.000496866	FALSE	FALSE	FALSE
5	148521572	148521671	+	ABLIM3	2	ABLIM3.E002	0.0295976	0.976418	0.994389	6.58205e-06	0.000222385	FALSE	FALSE	FALSE
5	148563015	148563152	+	ABLIM3	3	ABLIM3.E003	0.0856999	0.931791	0.980291	2.62675e-05	0.000306506	FALSE	FALSE	FALSE
5	148577782	148577965	+	ABLIM3	4	ABLIM3.E004	1.76017	0.0799155	0.37144	0.000614956	0.000349373	FALSE	FALSE	FALSE
5	148579879	148579991	+	ABLIM3	5	ABLIM3.E005	2.65443	0.00858672	0.0873752	0.000942375	0.000355019	FALSE	FALSE	FALSE
5	148586571	148586697	+	ABLIM3	6	ABLIM3.E006	2.33822	0.0203689	0.162735	0.000712662	0.000304789	FALSE	FALSE	FALSE
5	148590289	148590382	+	ABLIM3	7	ABLIM3.E007	1.45755	0.146542	0.49622	0.000420511	0.000288506	FALSE	FALSE	FALSE
5	148596522	148596609	+	ABLIM3	8	ABLIM3.E008	0.912401	0.362661	0.715942	0.000171846	0.000188345	FALSE	FALSE	FALSE
5	148610212	148610270	+	ABLIM3	9	ABLIM3.E009	-1.14252	0.254609	0.62947	-6.49901e-05	5.68829e-05	FALSE	FALSE	FALSE
5	148612792	148612863	+	ABLIM3	10	ABLIM3.E010	-1.34032	0.18167	0.546512	-0.000156317	0.000116627	FALSE	FALSE	FALSE
5	148617011	148617166	+	ABLIM3	11	ABLIM3.E011	2.45563	0.0149217	0.131401	0.0549299	0.022369	FALSE	FALSE	FALSE
5	148618811	148618840	+	ABLIM3	12	ABLIM3.E012	2.4923	0.0135083	0.122305	0.0544224	0.0218362	FALSE	FALSE	FALSE
5	148619322	148619451	+	ABLIM3	13	ABLIM3.E013	-0.794668	0.427753	0.758556	-0.00954365	0.0120096	FALSE	FALSE	FALSE
5	148620239	148620337	+	ABLIM3	14	ABLIM3.E014	6.4398	8.78933e-10	5.99452e-08	0.0334131	0.00518853	FALSE	FALSE	FALSE
5	148622054	148622101	+	ABLIM3	15	ABLIM3.E015	1.7768	0.0771284	0.365215	0.025082	0.0141164	FALSE	FALSE	FALSE
5	148624444	148624578	+	ABLIM3	16	ABLIM3.E016	2.04459	0.0422122	0.258511	0.00129174	0.000631784	FALSE	FALSE	FALSE
5	148627345	148627492	+	ABLIM3	18	ABLIM3.E018	1.65453	0.0995957	0.413412	5.67428e-05	3.42954e-05	FALSE	FALSE	FALSE
5	148629378	148629407	+	ABLIM3	19	ABLIM3.E019	1.85898	0.064506	0.330821	0.000133676	7.19081e-05	FALSE	FALSE	FALSE
5	148630010	148630068	+	ABLIM3	20	ABLIM3.E020	2.6926	0.00769409	0.0805722	0.00183156	0.000680219	FALSE	FALSE	FALSE
5	148630922	148630982	+	ABLIM3	21	ABLIM3.E021	2.16337	0.0317049	0.216529	0.000220865	0.000102093	FALSE	FALSE	FALSE
5	148631764	148631771	+	ABLIM3	22	ABLIM3.E022	3.40871	0.000790019	0.0133748	0.00162507	0.00047674	FALSE	FALSE	FALSE
5	148632320	148632400	+	ABLIM3	23	ABLIM3.E023	0.586858	0.557964	0.832155	1.48089e-05	2.52341e-05	FALSE	FALSE	FALSE
17	909301	909409	-	ABR	4	ABR.E004	2.69595	0.00761987	0.0799816	0.00013362	4.95633e-05	FALSE	FALSE	FALSE
17	910405	910552	-	ABR	5	ABR.E005	0.129842	0.896823	0.969571	3.33311e-05	0.000256705	FALSE	FALSE	FALSE
17	912919	913024	-	ABR	6	ABR.E006	-0.233822	0.815364	0.939052	-5.15386e-06	2.20418e-05	FALSE	FALSE	FALSE
17	913969	914103	-	ABR	7	ABR.E007	-0.233822	0.815364	0.939052	-5.89404e-06	2.52074e-05	FALSE	FALSE	FALSE
17	915086	915225	-	ABR	8	ABR.E008	-0.233822	0.815364	0.939052	-5.71937e-06	2.44604e-05	FALSE	FALSE	FALSE
17	915928	916037	-	ABR	9	ABR.E009	1.40645	0.161151	0.517171	0.000857344	0.000609581	FALSE	FALSE	FALSE
17	916345	916404	-	ABR	10	ABR.E010	1.40895	0.160411	0.516172	0.000801263	0.000568695	FALSE	FALSE	FALSE
17	934838	935078	-	ABR	11	ABR.E011	-5.64031	5.76978e-08	2.92871e-06	-0.0231703	0.00410798	FALSE	FALSE	FALSE
17	953290	953421	-	ABR	12	ABR.E012	1.47902	0.140717	0.487292	0.000784951	0.000530725	FALSE	FALSE	FALSE
17	953777	953874	-	ABR	13	ABR.E013	1.49429	0.136684	0.480465	0.000791146	0.000529446	FALSE	FALSE	FALSE
17	959275	959349	-	ABR	14	ABR.E014	2.47645	0.0141039	0.126261	0.00452924	0.00182892	FALSE	FALSE	FALSE
17	960238	960342	-	ABR	15	ABR.E015	1.64241	0.102085	0.418766	0.000985677	0.000600141	FALSE	FALSE	FALSE
17	961210	961285	-	ABR	16	ABR.E016	1.46609	0.144201	0.492879	0.000926449	0.000631917	FALSE	FALSE	FALSE
17	961985	962107	-	ABR	17	ABR.E017	-0.05947	0.952637	0.987279	-5.09234e-05	0.000856288	FALSE	FALSE	FALSE
17	970317	970482	-	ABR	18	ABR.E018	-0.0114677	0.990862	0.999407	-1.0359e-06	9.03316e-05	FALSE	FALSE	FALSE
17	973209	973330	-	ABR	19	ABR.E019	-1.16866	0.243939	0.618837	-0.000186795	0.000159837	FALSE	FALSE	FALSE
17	976865	976917	-	ABR	21	ABR.E021	-0.144379	0.885347	0.965146	-1.17031e-05	8.10584e-05	FALSE	FALSE	FALSE
17	982570	982630	-	ABR	22	ABR.E022	-0.605715	0.545394	0.826165	-0.000117236	0.00019355	FALSE	FALSE	FALSE
17	986760	986867	-	ABR	23	ABR.E023	3.07094	0.00243205	0.0331534	0.00326494	0.00106317	FALSE	FALSE	FALSE
17	994905	995090	-	ABR	24	ABR.E024	-0.965207	0.335613	0.697779	-0.000137496	0.000142452	FALSE	FALSE	FALSE
17	1003877	1003975	-	ABR	25	ABR.E025	0.517343	0.605491	0.85528	0.000897998	0.00173579	FALSE	FALSE	FALSE
17	1012174	1012340	-	ABR	26	ABR.E026	-3.02724	0.00279449	0.0370921	-0.0503643	0.0166371	FALSE	FALSE	FALSE
17	1028518	1028702	-	ABR	27	ABR.E027	-1.9021	0.0586024	0.312932	-0.0023547	0.00123795	FALSE	FALSE	FALSE
17	1082961	1083168	-	ABR	28	ABR.E028	-7.55044	1.53227e-12	1.52639e-10	-0.216809	0.0287148	TRUE	FALSE	FALSE
6	139349819	139350012	+	ABRACL	1	ABRACL.E001	1.98004	0.0490771	0.283598	0.00382688	0.00193273	FALSE	FALSE	FALSE
6	139355292	139355358	+	ABRACL	2	ABRACL.E002	-0.971791	0.332334	0.695886	-0.000171063	0.000176028	FALSE	FALSE	FALSE
6	26598142	26598338	+	ABT1	2	ABT1.E002	-3.13104	0.00200422	0.0284905	-0.0215434	0.00688057	FALSE	FALSE	FALSE
3	127393188	127393233	+	ABTB1	3	ABTB1.E003	5.92425	1.36009e-08	7.66918e-07	0.0591098	0.00997758	FALSE	FALSE	FALSE
3	127393234	127393261	+	ABTB1	4	ABTB1.E004	2.85632	0.00474079	0.0559653	0.00655929	0.00229641	FALSE	FALSE	FALSE
3	127393262	127393296	+	ABTB1	5	ABTB1.E005	-3.0358	0.00271979	0.0363191	-0.0269497	0.00887731	FALSE	FALSE	FALSE
3	127393388	127393443	+	ABTB1	6	ABTB1.E006	3.0111	0.0029404	0.0386195	0.00706747	0.00234714	FALSE	FALSE	FALSE
3	127394813	127394957	+	ABTB1	7	ABTB1.E007	2.80542	0.00552392	0.0630168	0.00113493	0.000404551	FALSE	FALSE	FALSE
3	127395115	127395274	+	ABTB1	8	ABTB1.E008	1.38384	0.167956	0.52745	0.00110566	0.000798974	FALSE	FALSE	FALSE
3	127395379	127395424	+	ABTB1	9	ABTB1.E009	1.95278	0.0522486	0.293306	0.000550371	0.00028184	FALSE	FALSE	FALSE
3	127395810	127395926	+	ABTB1	10	ABTB1.E010	2.0349	0.0431868	0.262222	0.0086884	0.00426968	FALSE	FALSE	FALSE
3	127396011	127396129	+	ABTB1	11	ABTB1.E011	0.87077	0.384929	0.732602	0.000112174	0.000128822	FALSE	FALSE	FALSE
3	127396308	127396406	+	ABTB1	12	ABTB1.E012	0.994045	0.321408	0.687171	0.00117392	0.00118095	FALSE	FALSE	FALSE
3	127396519	127396686	+	ABTB1	13	ABTB1.E013	0.778222	0.437362	0.763983	0.000322112	0.000413908	FALSE	FALSE	FALSE
3	127398828	127399028	+	ABTB1	14	ABTB1.E014	-0.804577	0.422024	0.754721	-8.36119e-05	0.00010392	FALSE	FALSE	FALSE
11	34175812	34175925	-	ABTB2	2	ABTB2.E002	1.59145	0.113095	0.440073	0.00109785	0.000689843	FALSE	FALSE	FALSE
11	34176248	34176316	-	ABTB2	3	ABTB2.E003	-1.12123	0.26354	0.638597	-0.000183774	0.000163903	FALSE	FALSE	FALSE
11	34181453	34181555	-	ABTB2	5	ABTB2.E005	0.811765	0.417897	0.752174	0.000172842	0.000212922	FALSE	FALSE	FALSE
11	34181795	34181900	-	ABTB2	6	ABTB2.E006	0.885426	0.376995	0.726652	0.000436186	0.000492629	FALSE	FALSE	FALSE
11	34182450	34182628	-	ABTB2	7	ABTB2.E007	1.75923	0.0800748	0.37144	0.000903034	0.000513311	FALSE	FALSE	FALSE
11	34186233	34186368	-	ABTB2	9	ABTB2.E009	1.36296	0.174436	0.537264	0.000473347	0.000347294	FALSE	FALSE	FALSE
11	34186807	34186903	-	ABTB2	10	ABTB2.E010	1.56373	0.119471	0.452373	0.000675511	0.000431988	FALSE	FALSE	FALSE
11	34188806	34188907	-	ABTB2	11	ABTB2.E011	-0.115611	0.908078	0.972349	-7.72381e-05	0.000668087	FALSE	FALSE	FALSE
11	34189450	34189539	-	ABTB2	12	ABTB2.E012	1.35443	0.177136	0.540946	0.00033505	0.000247374	FALSE	FALSE	FALSE
11	34192453	34192618	-	ABTB2	13	ABTB2.E013	0.385156	0.700533	0.895121	0.00085308	0.00221489	FALSE	FALSE	FALSE
11	34194702	34194854	-	ABTB2	14	ABTB2.E014	0.158104	0.874535	0.961097	0.000369639	0.00233794	FALSE	FALSE	FALSE
11	34218872	34219085	-	ABTB2	15	ABTB2.E015	0.0226006	0.981992	0.996408	3.78365e-05	0.00167414	FALSE	FALSE	FALSE
11	34226091	34226237	-	ABTB2	16	ABTB2.E016	1.33977	0.181847	0.546781	0.00587618	0.00438595	FALSE	FALSE	FALSE
22	51222203	51222289	+	AC002055.4	1	AC002055.4.E001	1.57942	0.115827	0.445046	0.0189328	0.0119871	FALSE	FALSE	FALSE
22	51222290	51222500	+	AC002055.4	2	AC002055.4.E002	1.35609	0.176607	0.540293	0.0127626	0.00941133	FALSE	FALSE	FALSE
22	51223601	51223721	+	AC002055.4	3	AC002055.4.E003	-2.09678	0.0372767	0.23932	-0.000573872	0.000273692	FALSE	FALSE	FALSE
22	51227178	51227226	+	AC002055.4	4	AC002055.4.E004	1.67798	0.0949217	0.40451	0.0243056	0.0144851	FALSE	FALSE	FALSE
22	51227323	51227382	+	AC002055.4	5	AC002055.4.E005	1.83136	0.0685419	0.342981	0.0309816	0.0169173	FALSE	FALSE	FALSE
19	36507714	36507862	+	AC002116.7	2	AC002116.7.E002	0.71759	0.473851	0.786185	0.00189439	0.00263994	FALSE	FALSE	FALSE
7	90221030	90221215	-	AC002456.2	2	AC002456.2.E002	-2.26312	0.024708	0.184754	-0.00498742	0.00220378	FALSE	FALSE	FALSE
7	90225047	90225204	-	AC002456.2	3	AC002456.2.E003	1.61645	0.10758	0.429535	0.0359511	0.0222407	FALSE	FALSE	FALSE
7	22604585	22604771	+	AC002480.3	2	AC002480.3.E002	-4.69703	4.91381e-06	0.000163749	-0.126048	0.0268357	TRUE	FALSE	FALSE
19	35900188	35900374	+	AC002511.1	3	AC002511.1.E003	0.725501	0.468997	0.78284	0.00406773	0.00560678	FALSE	FALSE	FALSE
7	17338684	17338981	-	AC003075.4	2	AC003075.4.E002	-0.739143	0.460691	0.777962	-0.000487763	0.000659905	FALSE	FALSE	FALSE
7	25697580	25697713	-	AC003090.1	2	AC003090.1.E002	0.241484	0.809428	0.937232	0.000664325	0.00275101	FALSE	FALSE	FALSE
17	45975640	45976150	-	AC003665.1	1	AC003665.1.E001	-0.155227	0.8768	0.961981	-0.00386514	0.0249	FALSE	FALSE	FALSE
17	45976151	45976669	-	AC003665.1	2	AC003665.1.E002	-0.506221	0.613262	0.859478	-0.00657439	0.0129872	FALSE	FALSE	FALSE
17	45976670	45977744	-	AC003665.1	3	AC003665.1.E003	7.46598	2.53275e-12	2.4481e-10	0.220007	0.0294679	TRUE	FALSE	FALSE
17	45995818	45995937	-	AC003665.1	4	AC003665.1.E004	-0.85159	0.395466	0.740303	-0.00104464	0.00122669	FALSE	FALSE	FALSE
17	46018702	46018725	-	AC003665.1	5	AC003665.1.E005	0.905109	0.366502	0.71857	0.00193437	0.00213717	FALSE	FALSE	FALSE
17	39564673	39566569	+	AC003958.2	2	AC003958.2.E002	0.21034	0.833617	0.946345	0.0012667	0.00602214	FALSE	FALSE	FALSE
5	131973742	131973849	-	AC004041.2	2	AC004041.2.E002	-0.143512	0.886031	0.965544	-0.00010855	0.000756381	FALSE	FALSE	FALSE
16	20817821	20817842	+	AC004381.6	1	AC004381.6.E001	0.272835	0.785263	0.928085	0.000170288	0.000624142	FALSE	FALSE	FALSE
16	20817843	20818027	+	AC004381.6	2	AC004381.6.E002	0.0569613	0.954633	0.987866	0.00132825	0.0233184	FALSE	FALSE	FALSE
16	20818274	20818413	+	AC004381.6	3	AC004381.6.E003	1.53943	0.125287	0.462196	0.0158303	0.0102832	FALSE	FALSE	FALSE
16	20824512	20824624	+	AC004381.6	4	AC004381.6.E004	-0.961107	0.337665	0.699135	-0.0170242	0.0177131	FALSE	FALSE	FALSE
16	20826249	20826375	+	AC004381.6	5	AC004381.6.E005	2.09719	0.0372397	0.239164	0.0101107	0.00482107	FALSE	FALSE	FALSE
16	20827438	20827534	+	AC004381.6	6	AC004381.6.E006	2.51788	0.0125945	0.116321	0.0107648	0.00427533	FALSE	FALSE	FALSE
16	20833084	20833224	+	AC004381.6	7	AC004381.6.E007	0.161321	0.872004	0.960986	0.00023948	0.00148449	FALSE	FALSE	FALSE
16	20835761	20835849	+	AC004381.6	8	AC004381.6.E008	0.7769	0.43814	0.764442	0.0118976	0.0153142	FALSE	FALSE	FALSE
16	20838675	20838769	+	AC004381.6	11	AC004381.6.E011	-1.69251	0.0921143	0.398215	-0.00165814	0.000979696	FALSE	FALSE	FALSE
16	20843478	20843581	+	AC004381.6	13	AC004381.6.E013	0.500897	0.616997	0.861286	0.000284117	0.000567215	FALSE	FALSE	FALSE
16	20844325	20844445	+	AC004381.6	14	AC004381.6.E014	0.704519	0.481934	0.791245	0.00192118	0.00272695	FALSE	FALSE	FALSE
16	20851077	20851181	+	AC004381.6	15	AC004381.6.E015	-1.61023	0.108934	0.432078	-0.00362129	0.00224893	FALSE	FALSE	FALSE
16	20851653	20851790	+	AC004381.6	16	AC004381.6.E016	-1.67663	0.0951856	0.405105	-0.00166942	0.000995702	FALSE	FALSE	FALSE
16	20855256	20855348	+	AC004381.6	17	AC004381.6.E017	2.07461	0.0393092	0.247429	0.0438474	0.0211352	FALSE	FALSE	FALSE
16	20856376	20856563	+	AC004381.6	19	AC004381.6.E019	-1.3592	0.17562	0.538874	-0.00960589	0.00706729	FALSE	FALSE	FALSE
7	2485577	2487485	+	AC004840.9	2	AC004840.9.E002	1.24465	0.214723	0.586743	0.00515104	0.00413854	FALSE	FALSE	FALSE
7	76180737	76180839	+	AC004980.7	2	AC004980.7.E002	3.27735	0.00123648	0.0192661	0.0116962	0.00356881	FALSE	FALSE	FALSE
7	86781066	86781598	-	AC005076.5	2	AC005076.5.E002	1.1089	0.26881	0.644291	0.0284186	0.0256277	FALSE	FALSE	FALSE
17	70070690	70072874	-	AC005152.2	2	AC005152.2.E002	9.4224	1.1527e-17	1.99308e-15	0.140043	0.0148628	TRUE	FALSE	FALSE
17	70076079	70077542	-	AC005152.2	3	AC005152.2.E003	17.7418	7.4333e-43	9.30578e-40	0.172007	0.00969502	TRUE	FALSE	FALSE
17	70078062	70078182	-	AC005152.2	4	AC005152.2.E004	1.56486	0.119204	0.451818	0.00438335	0.00280111	FALSE	FALSE	FALSE
17	70080047	70080169	-	AC005152.2	5	AC005152.2.E005	0.348705	0.727679	0.905491	0.000722655	0.0020724	FALSE	FALSE	FALSE
17	70081131	70081186	-	AC005152.2	6	AC005152.2.E006	3.58295	0.000427185	0.00796714	0.0580797	0.01621	FALSE	FALSE	FALSE
17	70110347	70110541	-	AC005152.2	7	AC005152.2.E007	-0.493962	0.621878	0.863712	-0.00269662	0.00545916	FALSE	FALSE	FALSE
17	70111995	70112157	-	AC005152.2	8	AC005152.2.E008	1.53855	0.125504	0.462623	0.00428847	0.00278735	FALSE	FALSE	FALSE
17	70115555	70115589	-	AC005152.2	9	AC005152.2.E009	6.36369	1.32886e-09	8.80481e-08	0.104038	0.0163487	TRUE	FALSE	FALSE
7	30563983	30564102	-	AC005154.6	2	AC005154.6.E002	-0.432311	0.665984	0.883511	-0.000158548	0.000366745	FALSE	FALSE	FALSE
7	30587973	30590251	-	AC005154.6	3	AC005154.6.E003	-2.86797	0.00457647	0.0544501	-0.0101877	0.00355224	FALSE	FALSE	FALSE
7	30590252	30590397	-	AC005154.6	4	AC005154.6.E004	1.73099	0.0850029	0.383413	0.00389384	0.00224948	FALSE	FALSE	FALSE
7	30590398	30597711	-	AC005154.6	5	AC005154.6.E005	12.4247	1.30568e-26	4.81579e-24	0.0598506	0.00481708	FALSE	FALSE	FALSE
7	30597712	30598971	-	AC005154.6	6	AC005154.6.E006	5.47746	1.29347e-07	6.10391e-06	0.0467081	0.00852733	FALSE	FALSE	FALSE
7	30598972	30601081	-	AC005154.6	7	AC005154.6.E007	13.0179	1.9838e-28	8.60958e-26	0.088246	0.00677882	FALSE	FALSE	FALSE
7	30601082	30601744	-	AC005154.6	8	AC005154.6.E008	1.73935	0.0835197	0.380094	0.00886015	0.00509394	FALSE	FALSE	FALSE
7	30602358	30602441	-	AC005154.6	9	AC005154.6.E009	8.22314	2.53099e-14	3.16856e-12	0.0645282	0.00784715	FALSE	FALSE	FALSE
7	30603339	30603346	-	AC005154.6	10	AC005154.6.E010	2.738	0.00674188	0.0733316	0.032364	0.0118203	FALSE	FALSE	FALSE
7	30603347	30603614	-	AC005154.6	11	AC005154.6.E011	2.05148	0.0415297	0.255727	0.00658802	0.00321134	FALSE	FALSE	FALSE
7	30603615	30604233	-	AC005154.6	12	AC005154.6.E012	4.30639	2.60407e-05	0.000713479	0.0561666	0.0130426	FALSE	FALSE	FALSE
16	4374668	4374776	-	AC005356.1	1	AC005356.1.E001	5.30527	2.98412e-07	1.30509e-05	0.155659	0.0293404	TRUE	FALSE	FALSE
16	4376431	4376495	-	AC005356.1	3	AC005356.1.E003	1.89513	0.0595249	0.315568	0.0193823	0.0102274	FALSE	FALSE	FALSE
16	4378261	4378341	-	AC005356.1	4	AC005356.1.E004	-0.20706	0.836175	0.947437	-0.000807413	0.00389942	FALSE	FALSE	FALSE
5	141732791	141733148	+	AC005592.2	3	AC005592.2.E003	-0.313564	0.754181	0.916311	-0.00164299	0.00523972	FALSE	FALSE	FALSE
7	22893797	22893899	+	AC005682.5	1	AC005682.5.E001	-0.306431	0.759597	0.91794	-0.000701299	0.0022886	FALSE	FALSE	FALSE
7	22896592	22896635	+	AC005682.5	3	AC005682.5.E003	-0.537459	0.591551	0.848592	-0.00113867	0.00211862	FALSE	FALSE	FALSE
17	28903024	28904018	-	AC006050.2	3	AC006050.2.E003	0	1	1	0	NA	FALSE	FALSE	FALSE
19	56849674	56849874	+	AC006116.17	2	AC006116.17.E002	-0.340017	0.734203	0.907967	-0.000957614	0.00281638	FALSE	FALSE	FALSE
19	46145137	46145330	+	AC006132.1	2	AC006132.1.E002	1.2437	0.215074	0.587161	0.0171763	0.0138107	FALSE	FALSE	FALSE
7	8301863	8302049	+	AC007009.1	1	AC007009.1.E001	-1.38493	0.167623	0.527001	-0.0123718	0.0089331	FALSE	FALSE	FALSE
2	210899880	210899968	+	AC007038.7	3	AC007038.7.E003	0.548352	0.584065	0.845602	0.00235573	0.00429602	FALSE	FALSE	FALSE
2	39664557	39664676	+	AC007246.3	2	AC007246.3.E002	0.871852	0.38434	0.732043	0.00572111	0.00656202	FALSE	FALSE	FALSE
2	39680980	39681072	+	AC007246.3	3	AC007246.3.E003	0.00666188	0.994691	1	1.94543e-05	0.00292024	FALSE	FALSE	FALSE
2	39681438	39681506	+	AC007246.3	4	AC007246.3.E004	-0.00579097	0.995385	1	-5.83398e-06	0.00100743	FALSE	FALSE	FALSE
2	39743555	39743682	+	AC007246.3	5	AC007246.3.E005	-1.336	0.183074	0.547222	-0.00100017	0.000748625	FALSE	FALSE	FALSE
2	39745724	39745851	+	AC007246.3	6	AC007246.3.E006	-0.372076	0.710232	0.899263	-0.00121018	0.0032525	FALSE	FALSE	FALSE
2	39785123	39785187	+	AC007246.3	7	AC007246.3.E007	-2.79101	0.00576594	0.0650363	-0.0434531	0.0155689	FALSE	FALSE	FALSE
2	39814156	39814174	+	AC007246.3	8	AC007246.3.E008	-1.55303	0.122006	0.456572	-0.0090052	0.00579848	FALSE	FALSE	FALSE
2	39815589	39815707	+	AC007246.3	9	AC007246.3.E009	-1.67403	0.0956957	0.406319	-0.0161435	0.00964347	FALSE	FALSE	FALSE
7	29724770	29725481	+	AC007276.5	1	AC007276.5.E001	1.85539	0.0650196	0.332264	0.0572401	0.0308507	FALSE	FALSE	FALSE
2	206980271	206981474	+	AC007383.4	1	AC007383.4.E001	1.04426	0.297633	0.66848	0.000692423	0.000663077	FALSE	FALSE	FALSE
2	206986841	206987047	+	AC007383.4	2	AC007383.4.E002	-0.390682	0.69645	0.89339	-1.74119e-05	4.4568e-05	FALSE	FALSE	FALSE
2	171586878	171587507	-	AC007405.4	4	AC007405.4.E004	0.687325	0.492678	0.797406	0.00358467	0.0052154	FALSE	FALSE	FALSE
7	35791466	35794755	-	AC007551.3	1	AC007551.3.E001	-0.241541	0.809385	0.937232	-0.000578715	0.00239593	FALSE	FALSE	FALSE
7	35795343	35795427	-	AC007551.3	3	AC007551.3.E003	-0.0317838	0.974676	0.994082	-0.000281832	0.00886715	FALSE	FALSE	FALSE
7	35820819	35820955	-	AC007551.3	5	AC007551.3.E005	-0.82476	0.410496	0.748865	-0.0115022	0.0139461	FALSE	FALSE	FALSE
7	35833516	35833632	-	AC007551.3	6	AC007551.3.E006	-0.753575	0.451995	0.772426	-0.0075504	0.0100194	FALSE	FALSE	FALSE
7	35840096	35840198	-	AC007551.3	7	AC007551.3.E007	-0.92091	0.358212	0.713418	-0.00176661	0.00191833	FALSE	FALSE	FALSE
2	56404698	56404870	-	AC007743.1	2	AC007743.1.E002	1.67847	0.094825	0.404332	0.00264064	0.00157324	FALSE	FALSE	FALSE
2	56406738	56407297	-	AC007743.1	3	AC007743.1.E003	-0.617169	0.537829	0.822391	-0.0115895	0.0187785	FALSE	FALSE	FALSE
2	56411759	56412048	-	AC007743.1	4	AC007743.1.E004	0.843953	0.399709	0.742928	0.0107035	0.0126825	FALSE	FALSE	FALSE
19	32895897	32896466	-	AC007773.2	3	AC007773.2.E003	-0.332619	0.739772	0.910505	-0.00239399	0.00719738	FALSE	FALSE	FALSE
16	29819966	29820454	-	AC009133.14	1	AC009133.14.E001	-1.23753	0.217348	0.58918	-0.000140883	0.000113842	FALSE	FALSE	FALSE
7	155434958	155435664	-	AC009403.2	1	AC009403.2.E001	-0.0503253	0.959914	0.989372	-0.000218217	0.00433613	FALSE	FALSE	FALSE
7	155436908	155437071	-	AC009403.2	3	AC009403.2.E003	-1.04084	0.299214	0.669504	-0.019523	0.018757	FALSE	FALSE	FALSE
2	63273172	63273276	-	AC009501.4	2	AC009501.4.E002	0.357101	0.721395	0.903266	7.1414e-05	0.000199983	FALSE	FALSE	FALSE
2	179291093	179291388	+	AC009948.5	3	AC009948.5.E003	1.09179	0.276246	0.651847	0.0203884	0.0186744	FALSE	FALSE	FALSE
2	179295422	179295496	+	AC009948.5	4	AC009948.5.E004	3.11937	0.00208143	0.0293763	0.0562433	0.0180303	FALSE	FALSE	FALSE
2	179298109	179298202	+	AC009948.5	6	AC009948.5.E006	1.42172	0.156673	0.510909	0.000720778	0.000506977	FALSE	FALSE	FALSE
2	179298203	179298818	+	AC009948.5	7	AC009948.5.E007	1.36227	0.174651	0.537527	0.0175639	0.0128931	FALSE	FALSE	FALSE
5	114937941	114938157	+	AC010226.4	1	AC010226.4.E001	0.595722	0.552038	0.828887	0.000399369	0.000670395	FALSE	FALSE	FALSE
5	114938743	114938853	+	AC010226.4	2	AC010226.4.E002	5.78437	2.78806e-08	1.4969e-06	0.0815585	0.0140998	FALSE	FALSE	FALSE
17	27048505	27048935	-	AC010761.8	1	AC010761.8.E001	1.71581	0.087753	0.388932	0.00163039	0.000950215	FALSE	TRUE	FALSE
2	134025928	134026014	+	AC010890.1	3	AC010890.1.E003	-0.507712	0.612218	0.858782	-0.000610571	0.00120259	FALSE	FALSE	FALSE
19	41984989	41985192	-	AC011526.1	2	AC011526.1.E002	-0.437969	0.661884	0.881491	-0.00176409	0.00402789	FALSE	FALSE	FALSE
19	42000448	42001335	-	AC011526.1	3	AC011526.1.E003	-2.23686	0.0264048	0.192575	-0.0708307	0.0316652	FALSE	FALSE	FALSE
19	42006494	42006554	-	AC011526.1	4	AC011526.1.E004	-1.01721	0.310287	0.678286	-0.000344013	0.000338191	FALSE	FALSE	FALSE
7	157648619	157648822	+	AC011899.9	2	AC011899.9.E002	0.0623665	0.950334	0.986484	0.000148885	0.00238726	FALSE	FALSE	FALSE
7	157649982	157650240	+	AC011899.9	3	AC011899.9.E003	0.200804	0.841057	0.949368	0.000837175	0.00416911	FALSE	FALSE	FALSE
17	5015227	5015413	+	AC012146.7	1	AC012146.7.E001	-0.809926	0.41895	0.752708	-0.00103601	0.00127914	FALSE	FALSE	FALSE
17	5016681	5016747	+	AC012146.7	2	AC012146.7.E002	-1.48427	0.139319	0.484885	-0.000728375	0.000490729	FALSE	FALSE	FALSE
2	96907615	96908359	+	AC012307.3	2	AC012307.3.E002	0.172884	0.862918	0.957752	0.000124653	0.000721023	FALSE	FALSE	FALSE
19	54625442	54625785	-	AC012314.8	3	AC012314.8.E003	-1.82521	0.0694686	0.345586	-0.00801456	0.00439104	FALSE	FALSE	FALSE
2	110744640	110744767	+	AC013268.5	1	AC013268.5.E001	1.45147	0.148224	0.498926	0.00321297	0.0022136	FALSE	FALSE	FALSE
2	110745138	110746379	+	AC013268.5	2	AC013268.5.E002	4.30966	2.56915e-05	0.00070584	0.0935316	0.0217028	FALSE	FALSE	FALSE
2	110751212	110751396	+	AC013268.5	3	AC013268.5.E003	0.971503	0.332477	0.696025	0.0207419	0.0213503	FALSE	FALSE	FALSE
2	110692389	110692471	+	AC013271.3	2	AC013271.3.E002	-1.57106	0.117758	0.44875	-0.00173787	0.00110618	FALSE	FALSE	FALSE
2	110693919	110695649	+	AC013271.3	3	AC013271.3.E003	-0.804909	0.421833	0.754721	-0.0170417	0.0211722	FALSE	FALSE	FALSE
2	110704941	110705422	+	AC013271.3	4	AC013271.3.E004	-1.04231	0.298535	0.668904	-0.00493987	0.00473937	FALSE	FALSE	FALSE
2	110721046	110721127	+	AC013271.3	5	AC013271.3.E005	0.904797	0.366667	0.718656	0.0132112	0.0146013	FALSE	FALSE	FALSE
2	110722265	110722379	+	AC013271.3	6	AC013271.3.E006	2.56758	0.0109748	0.105058	0.0334577	0.0130308	FALSE	FALSE	FALSE
2	110725647	110726129	+	AC013271.3	7	AC013271.3.E007	-0.413804	0.679463	0.886868	-0.00100753	0.00243481	FALSE	FALSE	FALSE
15	93425937	93426416	+	AC013394.2	1	AC013394.2.E001	-1.58018	0.115654	0.444686	-0.000846619	0.000535775	FALSE	FALSE	FALSE
15	93428745	93428814	+	AC013394.2	2	AC013394.2.E002	-0.211063	0.833054	0.946076	-7.19882e-05	0.000341074	FALSE	FALSE	FALSE
15	93429399	93429484	+	AC013394.2	3	AC013394.2.E003	0.695102	0.487802	0.794572	0.000133058	0.000191422	FALSE	FALSE	FALSE
15	93435234	93435302	+	AC013394.2	4	AC013394.2.E004	1.22717	0.221207	0.593765	0.000106207	8.65459e-05	FALSE	FALSE	FALSE
19	59070592	59070776	+	AC016629.8	1	AC016629.8.E001	1.54386	0.124211	0.460532	0.00203608	0.00131882	FALSE	FALSE	FALSE
19	59080280	59080362	+	AC016629.8	2	AC016629.8.E002	4.39931	1.76847e-05	0.000509068	0.0510056	0.011594	FALSE	FALSE	FALSE
19	59081751	59081824	+	AC016629.8	3	AC016629.8.E003	-1.00407	0.316563	0.683074	-0.000354142	0.000352705	FALSE	FALSE	FALSE
19	59083225	59083322	+	AC016629.8	4	AC016629.8.E004	3.30487	0.00112695	0.0178413	0.0470826	0.0142464	FALSE	FALSE	FALSE
2	113993104	113993147	+	AC016683.6	1	AC016683.6.E001	0.575583	0.565547	0.836122	0.00946298	0.0164407	FALSE	FALSE	FALSE
2	113993846	113994199	+	AC016683.6	2	AC016683.6.E002	1.3696	0.172354	0.534227	0.0379599	0.027716	FALSE	FALSE	FALSE
2	113995667	113995789	+	AC016683.6	3	AC016683.6.E003	1.33825	0.182343	0.546919	0.0239479	0.017895	FALSE	FALSE	FALSE
2	113996666	113998402	+	AC016683.6	4	AC016683.6.E004	-4.68568	5.16552e-06	0.000171304	-0.0977742	0.0208666	FALSE	FALSE	FALSE
2	114008344	114008483	+	AC016683.6	5	AC016683.6.E005	8.68617	1.36683e-15	1.95559e-13	0.14903	0.0171571	TRUE	FALSE	FALSE
2	114012967	114013126	+	AC016683.6	6	AC016683.6.E006	-0.466031	0.641703	0.872266	-0.00594715	0.0127613	FALSE	FALSE	FALSE
2	114016841	114017161	+	AC016683.6	7	AC016683.6.E007	1.81748	0.0706473	0.348417	0.0244744	0.0134661	FALSE	FALSE	FALSE
2	47085219	47085224	+	AC016722.2	4	AC016722.2.E004	0.0648295	0.948375	0.985757	0.000279618	0.00431312	FALSE	FALSE	FALSE
2	135626514	135626611	-	AC016725.4	2	AC016725.4.E002	1.7726	0.0778244	0.367256	0.00596297	0.00336396	FALSE	FALSE	FALSE
2	135633677	135633708	-	AC016725.4	3	AC016725.4.E003	-1.50022	0.135142	0.477885	-0.0225624	0.0150394	FALSE	FALSE	FALSE
2	135635090	135635213	-	AC016725.4	4	AC016725.4.E004	2.56083	0.0111833	0.106522	0.055662	0.0217359	FALSE	FALSE	FALSE
2	239133761	239135253	-	AC016757.3	1	AC016757.3.E001	-0.751406	0.453296	0.77339	-0.0158907	0.021148	FALSE	FALSE	FALSE
2	239139975	239140254	-	AC016757.3	3	AC016757.3.E003	0.703389	0.482635	0.791585	0.0023387	0.00332491	FALSE	FALSE	FALSE
2	177498093	177498468	-	AC017048.3	4	AC017048.3.E004	-0.0279667	0.977717	0.994794	-2.50071e-05	0.000894175	FALSE	FALSE	FALSE
2	98286209	98286297	+	AC017099.3	1	AC017099.3.E001	-0.207136	0.836115	0.947404	-0.000218394	0.00105435	FALSE	FALSE	FALSE
2	98287794	98287962	+	AC017099.3	2	AC017099.3.E002	-0.311148	0.756014	0.916704	-0.00416471	0.013385	FALSE	FALSE	FALSE
2	98290919	98291020	+	AC017099.3	3	AC017099.3.E003	-1.85259	0.0654224	0.333364	-0.0087421	0.00471886	FALSE	FALSE	FALSE
2	98292094	98292184	+	AC017099.3	4	AC017099.3.E004	0.250761	0.802258	0.934742	0.00390847	0.0155864	FALSE	FALSE	FALSE
2	98292308	98292391	+	AC017099.3	5	AC017099.3.E005	-1.88945	0.060285	0.317818	-0.00360436	0.00190762	FALSE	FALSE	FALSE
2	98305358	98305456	+	AC017099.3	6	AC017099.3.E006	-0.934521	0.351168	0.708209	-0.016382	0.0175298	FALSE	FALSE	FALSE
2	98306719	98306790	+	AC017099.3	7	AC017099.3.E007	-0.220664	0.82558	0.943103	-0.00342351	0.0155145	FALSE	FALSE	FALSE
2	98315489	98315599	+	AC017099.3	8	AC017099.3.E008	2.37851	0.0183288	0.151257	0.017633	0.00741343	FALSE	FALSE	FALSE
2	98317617	98317767	+	AC017099.3	9	AC017099.3.E009	0.282528	0.777832	0.925203	0.00850398	0.0300996	FALSE	FALSE	FALSE
7	112596577	112596757	-	AC018464.3	2	AC018464.3.E002	-3.22724	0.00146166	0.022126	-0.0034884	0.00108092	FALSE	FALSE	FALSE
7	112613660	112613727	-	AC018464.3	3	AC018464.3.E003	1.96277	0.0510665	0.289529	0.0124961	0.00636658	FALSE	FALSE	FALSE
7	112620101	112620219	-	AC018464.3	4	AC018464.3.E004	3.95476	0.000106469	0.00241837	0.0161907	0.00409397	FALSE	FALSE	FALSE
7	112626591	112626719	-	AC018464.3	5	AC018464.3.E005	6.35983	1.3569e-09	8.97233e-08	0.0472048	0.00742233	FALSE	FALSE	FALSE
7	35756479	35756640	+	AC018647.3	5	AC018647.3.E005	0.0346674	0.97238	0.993442	0.000285096	0.00822375	FALSE	FALSE	FALSE
7	35756641	35756738	+	AC018647.3	6	AC018647.3.E006	-1.33981	0.181835	0.546781	-0.0189161	0.0141185	FALSE	FALSE	FALSE
7	35758680	35759144	+	AC018647.3	7	AC018647.3.E007	-0.698411	0.485736	0.793566	-0.000307538	0.00044034	FALSE	FALSE	FALSE
7	35759145	35759305	+	AC018647.3	8	AC018647.3.E008	-1.01878	0.309544	0.677742	-0.00112855	0.00110775	FALSE	FALSE	FALSE
2	122407559	122407657	+	AC018737.1	2	AC018737.1.E002	-1.41999	0.157174	0.51148	-0.0309376	0.0217871	FALSE	FALSE	FALSE
2	122407658	122407675	+	AC018737.1	3	AC018737.1.E003	0.239849	0.810694	0.937584	0.00416943	0.0173836	FALSE	FALSE	FALSE
2	122407676	122407679	+	AC018737.1	4	AC018737.1.E004	0.340014	0.734205	0.907967	0.0057164	0.0168122	FALSE	FALSE	FALSE
2	122407680	122407876	+	AC018737.1	5	AC018737.1.E005	-2.0166	0.0450813	0.269045	-0.0373282	0.0185105	FALSE	FALSE	FALSE
2	122407877	122407957	+	AC018737.1	6	AC018737.1.E006	-0.930115	0.353438	0.709624	-0.0142612	0.0153327	FALSE	FALSE	FALSE
2	122408259	122409111	+	AC018737.1	8	AC018737.1.E008	-1.695	0.0916392	0.397149	-0.0182952	0.0107936	FALSE	FALSE	FALSE
2	122409112	122409114	+	AC018737.1	9	AC018737.1.E009	0.821106	0.412569	0.749793	0.00198686	0.00241974	FALSE	FALSE	FALSE
2	122463344	122463483	+	AC018737.1	10	AC018737.1.E010	1.15174	0.25081	0.625765	0.0099502	0.00863928	FALSE	FALSE	FALSE
2	130784418	130785110	-	AC018865.8	1	AC018865.8.E001	-0.192493	0.847552	0.951998	-0.00140118	0.00727913	FALSE	FALSE	FALSE
3	197340898	197341493	-	AC024560.3	1	AC024560.3.E001	4.15638	4.8011e-05	0.00122089	0.0673987	0.0162157	FALSE	FALSE	FALSE
3	197346611	197346759	-	AC024560.3	3	AC024560.3.E003	1.04797	0.295926	0.667399	0.00015069	0.000143793	FALSE	FALSE	FALSE
3	197348575	197348739	-	AC024560.3	4	AC024560.3.E004	-0.0802342	0.936132	0.981937	-8.05374e-05	0.00100378	FALSE	FALSE	FALSE
3	197349058	197349201	-	AC024560.3	5	AC024560.3.E005	-1.81398	0.0711877	0.349918	-0.0431705	0.0237989	FALSE	FALSE	FALSE
3	197350091	197350253	-	AC024560.3	6	AC024560.3.E006	-0.594391	0.552926	0.829094	-0.000163839	0.000275641	FALSE	FALSE	FALSE
3	197350983	197351068	-	AC024560.3	7	AC024560.3.E007	-3.33325	0.00102355	0.0164992	-0.00164156	0.000492482	FALSE	FALSE	FALSE
17	7818997	7819271	-	AC025335.1	2	AC025335.1.E002	0.195976	0.844829	0.950977	0.00356718	0.0182021	FALSE	FALSE	FALSE
2	91824709	91825059	-	AC027612.6	2	AC027612.6.E002	-2.5259	0.0123196	0.114513	-0.0165952	0.00657001	FALSE	FALSE	FALSE
2	91842946	91843023	-	AC027612.6	3	AC027612.6.E003	0.27667	0.78232	0.926852	0.00375365	0.0135672	FALSE	FALSE	FALSE
2	91845739	91845911	-	AC027612.6	5	AC027612.6.E005	0.225104	0.82213	0.94178	0.00020553	0.000913045	FALSE	FALSE	FALSE
5	131667882	131668003	-	AC034220.3	2	AC034220.3.E002	1.00422	0.316494	0.683074	0.0049372	0.00491647	FALSE	FALSE	FALSE
5	131670478	131670619	-	AC034220.3	3	AC034220.3.E003	2.08726	0.0381377	0.242762	0.00146367	0.00070124	FALSE	FALSE	FALSE
5	131685508	131685650	-	AC034220.3	4	AC034220.3.E004	3.01119	0.00293955	0.0386133	0.0672481	0.0223327	FALSE	FALSE	FALSE
5	131695773	131695808	-	AC034220.3	5	AC034220.3.E005	-1.02453	0.306829	0.675731	-0.00339597	0.00331467	FALSE	FALSE	FALSE
5	131700627	131700719	-	AC034220.3	6	AC034220.3.E006	-1.95255	0.0522761	0.293398	-0.0208797	0.0106936	FALSE	FALSE	FALSE
2	13141713	13141866	-	AC064875.2	3	AC064875.2.E003	0.800619	0.424307	0.756301	0.00350166	0.00437369	FALSE	FALSE	FALSE
2	13142549	13142733	-	AC064875.2	4	AC064875.2.E004	1.06163	0.289689	0.662758	0.013424	0.0126447	FALSE	FALSE	FALSE
15	91566543	91567201	+	AC068831.10	2	AC068831.10.E002	0.309182	0.757506	0.917185	0.00339471	0.0109796	FALSE	FALSE	FALSE
2	47441088	47442398	-	AC073283.4	3	AC073283.4.E003	-0.261337	0.794103	0.931821	-0.00220581	0.00844046	FALSE	FALSE	FALSE
2	47559412	47559547	-	AC073283.4	5	AC073283.4.E005	0.792114	0.429237	0.759434	0.00560714	0.0070787	FALSE	FALSE	FALSE
2	47560073	47560165	-	AC073283.4	6	AC073283.4.E006	1.40017	0.16302	0.519696	0.00799096	0.00570713	FALSE	FALSE	FALSE
19	37177588	37177708	-	AC074138.3	3	AC074138.3.E003	1.13586	0.257382	0.632233	0.00117993	0.0010388	FALSE	FALSE	FALSE
2	178175692	178175763	-	AC074286.1	2	AC074286.1.E002	-2.07554	0.0392216	0.247057	-0.0214458	0.0103326	FALSE	FALSE	FALSE
2	178175961	178176056	-	AC074286.1	3	AC074286.1.E003	-2.11491	0.0356823	0.233465	-0.0251824	0.0119071	FALSE	FALSE	FALSE
2	178187967	178188124	-	AC074286.1	4	AC074286.1.E004	-0.0802079	0.936152	0.981939	-0.000281977	0.00351557	FALSE	FALSE	FALSE
2	178196300	178196384	-	AC074286.1	5	AC074286.1.E005	0.673866	0.501178	0.802484	0.00608563	0.00903091	FALSE	FALSE	FALSE
2	178196870	178196979	-	AC074286.1	6	AC074286.1.E006	-0.295375	0.768016	0.92151	-0.0121237	0.0410452	FALSE	FALSE	FALSE
2	178199121	178199257	-	AC074286.1	7	AC074286.1.E007	-0.525428	0.59987	0.852386	-0.000638899	0.00121596	FALSE	FALSE	FALSE
2	178203326	178203427	-	AC074286.1	8	AC074286.1.E008	0.431091	0.666869	0.883697	0.00276361	0.00641075	FALSE	FALSE	FALSE
2	130681131	130681254	-	AC079776.2	2	AC079776.2.E002	0.147385	0.882977	0.964009	0.000460957	0.00312757	FALSE	FALSE	FALSE
2	130726324	130726375	-	AC079776.7	2	AC079776.7.E002	-0.719827	0.472476	0.785206	-0.000811678	0.0011276	FALSE	FALSE	FALSE
2	48133969	48134131	+	AC079807.2	1	AC079807.2.E001	1.77607	0.0772488	0.365596	0.00808471	0.00455201	FALSE	FALSE	FALSE
2	113400756	113400870	-	AC079922.3	3	AC079922.3.E003	1.88845	0.060421	0.318232	0.0119431	0.00632429	FALSE	FALSE	FALSE
2	113401536	113401592	-	AC079922.3	4	AC079922.3.E004	2.41567	0.0166099	0.141595	0.0163958	0.00678726	FALSE	FALSE	FALSE
2	208733306	208733666	-	AC083900.1	1	AC083900.1.E001	-2.5015	0.013173	0.120138	-0.0242053	0.00967632	FALSE	FALSE	FALSE
2	208734532	208734639	-	AC083900.1	2	AC083900.1.E002	-0.930415	0.353284	0.709521	-0.00165976	0.00178389	FALSE	FALSE	FALSE
12	122233546	122233632	-	AC084018.1	3	AC084018.1.E003	0.938345	0.349205	0.706824	0.000372151	0.000396604	FALSE	FALSE	FALSE
12	122233633	122233895	-	AC084018.1	4	AC084018.1.E004	-1.08981	0.277113	0.652303	-0.0140038	0.0128497	FALSE	FALSE	FALSE
12	122233896	122234096	-	AC084018.1	5	AC084018.1.E005	-0.349485	0.727095	0.905194	-0.00472795	0.0135283	FALSE	FALSE	FALSE
12	122234097	122234148	-	AC084018.1	6	AC084018.1.E006	1.6814	0.0942533	0.40318	0.000271965	0.000161749	FALSE	FALSE	FALSE
12	122234149	122234785	-	AC084018.1	7	AC084018.1.E007	-1.70018	0.09066	0.394735	-0.0277204	0.0163044	FALSE	FALSE	FALSE
12	122239478	122239514	-	AC084018.1	9	AC084018.1.E009	10.5594	5.57548e-21	1.29167e-18	0.212321	0.0201073	TRUE	FALSE	FALSE
12	122239715	122240308	-	AC084018.1	11	AC084018.1.E011	11.8352	8.18148e-25	2.59176e-22	0.234663	0.0198276	TRUE	FALSE	FALSE
12	122240537	122240690	-	AC084018.1	12	AC084018.1.E012	0.817787	0.414457	0.750298	0.00692871	0.00847251	FALSE	FALSE	FALSE
12	122240785	122240839	-	AC084018.1	13	AC084018.1.E013	2.18901	0.0297595	0.207576	0.01028	0.00469618	FALSE	FALSE	FALSE
12	122240840	122241390	-	AC084018.1	14	AC084018.1.E014	1.13654	0.257097	0.631897	0.00395913	0.00348349	FALSE	FALSE	FALSE
8	145660602	145660823	+	AC084125.4	1	AC084125.4.E001	-0.60032	0.548976	0.82769	-0.00726913	0.0121088	FALSE	FALSE	FALSE
17	20993581	20993928	+	AC087393.1	2	AC087393.1.E002	-0.241087	0.809736	0.937308	-0.000808457	0.00335338	FALSE	FALSE	FALSE
3	882398	882493	+	AC090044.1	4	AC090044.1.E004	0	1	1	0	NA	FALSE	FALSE	FALSE
8	25798739	25800845	-	AC090103.1	1	AC090103.1.E001	-1.57478	0.116895	0.447065	-0.000505423	0.000320947	FALSE	FALSE	FALSE
8	25800848	25801385	-	AC090103.1	2	AC090103.1.E002	-1.77466	0.0774835	0.366217	-0.000937741	0.000528407	FALSE	FALSE	FALSE
7	1203088	1203131	+	AC091729.9	2	AC091729.9.E002	-1.65347	0.0998116	0.413866	-0.0166037	0.0100417	FALSE	FALSE	FALSE
19	37065723	37065802	+	AC092295.7	2	AC092295.7.E002	2.76145	0.00629313	0.0695133	0.0201506	0.00729712	FALSE	FALSE	FALSE
19	37084748	37084833	+	AC092295.7	3	AC092295.7.E003	0.773349	0.440233	0.766033	0.000253022	0.000327176	FALSE	FALSE	FALSE
19	37085058	37085201	+	AC092295.7	4	AC092295.7.E004	-1.42575	0.155506	0.509579	-0.0317619	0.0222773	FALSE	FALSE	FALSE
19	37085344	37085610	+	AC092295.7	5	AC092295.7.E005	-0.415703	0.678075	0.886772	-0.000391088	0.000940787	FALSE	FALSE	FALSE
2	54756480	54756938	+	AC092839.1	1	AC092839.1.E001	-12.2345	4.97655e-26	1.78005e-23	-0.343165	0.028049	TRUE	FALSE	FALSE
3	37850214	37850371	-	AC093415.2	4	AC093415.2.E004	0.345951	0.729745	0.906303	0.00616063	0.0178078	FALSE	FALSE	FALSE
3	37860301	37860421	-	AC093415.2	5	AC093415.2.E005	9.69513	1.89497e-18	3.53469e-16	0.0872245	0.00899673	FALSE	FALSE	FALSE
3	37862505	37862591	-	AC093415.2	6	AC093415.2.E006	2.46793	0.0144337	0.128429	0.00421929	0.00170965	FALSE	FALSE	FALSE
3	37876170	37876258	-	AC093415.2	7	AC093415.2.E007	0.549621	0.583196	0.845066	0.0046976	0.00854699	FALSE	FALSE	FALSE
2	88003852	88004119	+	AC093616.4	2	AC093616.4.E002	0.58302	0.56054	0.833442	0.00393333	0.00674648	FALSE	FALSE	FALSE
2	88005399	88005489	+	AC093616.4	3	AC093616.4.E003	3.56776	0.000451118	0.00833708	0.0988604	0.0277094	FALSE	FALSE	FALSE
2	88007281	88007429	+	AC093616.4	4	AC093616.4.E004	0.537843	0.591287	0.848499	0.00283807	0.00527676	FALSE	FALSE	FALSE
2	88013567	88013603	+	AC093616.4	6	AC093616.4.E006	-0.10386	0.917385	0.975204	-3.87743e-05	0.000373332	FALSE	FALSE	FALSE
2	88013698	88013768	+	AC093616.4	7	AC093616.4.E007	0.0962275	0.923437	0.977352	0.000337124	0.00350341	FALSE	FALSE	FALSE
2	88021820	88021938	+	AC093616.4	10	AC093616.4.E010	0.648914	0.517142	0.811633	0.000914108	0.00140867	FALSE	FALSE	FALSE
2	88025456	88025727	+	AC093616.4	11	AC093616.4.E011	-1.292	0.197856	0.565071	-0.000567217	0.000439023	FALSE	FALSE	FALSE
2	88035193	88035284	+	AC093616.4	13	AC093616.4.E013	1.68443	0.0936654	0.402012	0.00387472	0.00230031	FALSE	FALSE	FALSE
2	88037237	88037371	+	AC093616.4	14	AC093616.4.E014	0.0482754	0.961545	0.989646	8.26937e-06	0.000171296	FALSE	FALSE	FALSE
2	88037542	88037624	+	AC093616.4	15	AC093616.4.E015	-0.580016	0.56256	0.834523	-0.000209923	0.000361927	FALSE	FALSE	FALSE
7	77038	77353	+	AC093627.8	1	AC093627.8.E001	-0.269714	0.78766	0.929147	-0.000527618	0.00195621	FALSE	FALSE	FALSE
2	243030844	243030952	+	AC093642.5	2	AC093642.5.E002	-1.03277	0.302964	0.672907	-0.00925775	0.00896397	FALSE	FALSE	FALSE
2	243037038	243037178	+	AC093642.5	3	AC093642.5.E003	-0.385942	0.699952	0.8949	-0.00582484	0.0150926	FALSE	FALSE	FALSE
2	243056790	243056892	+	AC093642.5	4	AC093642.5.E004	-1.50396	0.134178	0.476872	-0.0257849	0.0171447	FALSE	FALSE	FALSE
2	243058334	243058383	+	AC093642.5	5	AC093642.5.E005	-2.12643	0.0346992	0.22927	-0.0460904	0.021675	FALSE	FALSE	FALSE
2	243061116	243061208	+	AC093642.5	6	AC093642.5.E006	-1.44631	0.149663	0.501224	-0.0101597	0.0070246	FALSE	FALSE	FALSE
2	243064438	243064606	+	AC093642.5	7	AC093642.5.E007	1.03671	0.301128	0.671293	0.0222379	0.0214504	FALSE	FALSE	FALSE
2	243080915	243080934	+	AC093642.5	8	AC093642.5.E008	0.521067	0.6029	0.853921	0.00434991	0.00834809	FALSE	FALSE	FALSE
2	243080935	243081039	+	AC093642.5	9	AC093642.5.E009	-3.78406	0.000204103	0.00423284	-0.067387	0.0178081	FALSE	FALSE	FALSE
2	243082385	243082789	+	AC093642.5	10	AC093642.5.E010	-1.05537	0.292538	0.664694	-0.00339628	0.00321811	FALSE	FALSE	FALSE
2	243101495	243101644	+	AC093642.5	11	AC093642.5.E011	0.689845	0.491095	0.796389	0.00389092	0.00564029	FALSE	FALSE	FALSE
2	173377062	173377246	-	AC093818.1	3	AC093818.1.E003	-0.173587	0.862366	0.957604	-0.00383111	0.0220702	FALSE	FALSE	FALSE
2	132250386	132250713	+	AC093838.4	1	AC093838.4.E001	-0.242542	0.80861	0.936964	-0.000330684	0.00136341	FALSE	FALSE	FALSE
2	132254783	132254866	+	AC093838.4	2	AC093838.4.E002	-1.56754	0.118576	0.450348	-0.00338861	0.00216173	FALSE	FALSE	FALSE
2	132256440	132256526	+	AC093838.4	3	AC093838.4.E003	4.4582	1.37948e-05	0.00040781	0.0532552	0.0119455	FALSE	FALSE	FALSE
2	132257777	132257919	+	AC093838.4	4	AC093838.4.E004	1.55973	0.120412	0.454258	0.00419942	0.0026924	FALSE	FALSE	FALSE
2	132258079	132258154	+	AC093838.4	5	AC093838.4.E005	0.668399	0.504653	0.804334	0.00104772	0.0015675	FALSE	FALSE	FALSE
2	132258535	132258643	+	AC093838.4	6	AC093838.4.E006	2.1756	0.0307638	0.212315	0.00471092	0.00216534	FALSE	FALSE	FALSE
2	132258754	132258806	+	AC093838.4	7	AC093838.4.E007	2.14102	0.0334887	0.224173	0.00467659	0.00218428	FALSE	FALSE	FALSE
2	132258931	132259081	+	AC093838.4	8	AC093838.4.E008	0.122052	0.902981	0.971355	0.0017496	0.0143349	FALSE	FALSE	FALSE
2	132263885	132264015	+	AC093838.4	9	AC093838.4.E009	0.193453	0.846802	0.951766	0.000442715	0.00228849	FALSE	FALSE	FALSE
2	132266110	132266181	+	AC093838.4	10	AC093838.4.E010	2.07972	0.0388325	0.245647	0.00164983	0.000793295	FALSE	FALSE	FALSE
2	132273175	132273320	+	AC093838.4	11	AC093838.4.E011	-1.02382	0.307165	0.67588	-0.00228566	0.0022325	FALSE	FALSE	FALSE
2	132273887	132273977	+	AC093838.4	12	AC093838.4.E012	0.22794	0.819927	0.940827	5.94495e-05	0.000260812	FALSE	FALSE	FALSE
2	132274430	132274530	+	AC093838.4	13	AC093838.4.E013	-0.20207	0.840068	0.948994	-9.6441e-05	0.000477265	FALSE	FALSE	FALSE
2	132275300	132275463	+	AC093838.4	14	AC093838.4.E014	-0.172015	0.8636	0.957976	-2.08664e-05	0.000121305	FALSE	FALSE	FALSE
2	132276076	132276281	+	AC093838.4	15	AC093838.4.E015	0.47272	0.636931	0.870488	0.000128116	0.000271019	FALSE	FALSE	FALSE
2	118942914	118942966	-	AC093901.1	3	AC093901.1.E003	0	1	1	0	NA	FALSE	FALSE	FALSE
2	186903058	186903159	-	AC097500.2	2	AC097500.2.E002	0.986447	0.325112	0.68989	0.00161131	0.00163345	FALSE	FALSE	FALSE
2	231555636	231556948	-	AC098823.3	1	AC098823.3.E001	0.35176	0.72539	0.9047	0.00236073	0.0067112	FALSE	FALSE	FALSE
15	84869629	84869960	-	AC103965.1	4	AC103965.1.E004	1.33608	0.183051	0.547222	0.0184742	0.0138272	FALSE	FALSE	FALSE
15	84869961	84871621	-	AC103965.1	5	AC103965.1.E005	7.68564	6.81239e-13	7.18768e-11	0.115033	0.0149672	TRUE	FALSE	FALSE
15	84871622	84871772	-	AC103965.1	6	AC103965.1.E006	-0.575027	0.565923	0.836332	-0.0002613	0.000454414	FALSE	FALSE	FALSE
15	84872929	84872933	-	AC103965.1	7	AC103965.1.E007	-1.86921	0.0630625	0.32653	-0.031764	0.0169933	FALSE	FALSE	FALSE
15	84872934	84873083	-	AC103965.1	8	AC103965.1.E008	0.90642	0.36581	0.717996	0.0149837	0.0165307	FALSE	FALSE	FALSE
15	84873178	84873268	-	AC103965.1	9	AC103965.1.E009	-1.60966	0.109058	0.432292	-0.00118825	0.0007382	FALSE	FALSE	FALSE
15	84873352	84873443	-	AC103965.1	10	AC103965.1.E010	2.07501	0.0392714	0.247283	0.0313906	0.0151279	FALSE	FALSE	FALSE
15	84873539	84873727	-	AC103965.1	11	AC103965.1.E011	1.72155	0.0867055	0.387269	0.0100289	0.00582549	FALSE	FALSE	FALSE
15	84873983	84874024	-	AC103965.1	12	AC103965.1.E012	0.0399938	0.968138	0.992209	0.000604248	0.0151086	FALSE	FALSE	FALSE
15	84874025	84874071	-	AC103965.1	13	AC103965.1.E013	-0.00561065	0.995529	1	-8.08718e-05	0.014414	FALSE	FALSE	FALSE
2	105714657	105714720	-	AC104655.2	2	AC104655.2.E002	-0.201667	0.840383	0.949129	-0.000460037	0.00228118	FALSE	FALSE	FALSE
2	241895787	241895877	-	AC104809.4	3	AC104809.4.E003	0.25518	0.798848	0.933485	0.000330056	0.00129342	FALSE	FALSE	FALSE
4	183062803	183064698	-	AC108142.1	6	AC108142.1.E006	-0.551969	0.581589	0.844068	-0.00773517	0.0140138	FALSE	FALSE	FALSE
2	3606082	3606167	+	AC108488.3	1	AC108488.3.E001	-1.31401	0.190355	0.556339	-0.000814775	0.000620066	FALSE	FALSE	FALSE
2	3606168	3606588	+	AC108488.3	2	AC108488.3.E002	-0.559879	0.576191	0.841017	-0.00263709	0.0047101	FALSE	FALSE	FALSE
2	3607038	3607319	+	AC108488.3	3	AC108488.3.E003	5.65272	5.42181e-08	2.76936e-06	0.0965457	0.0170795	FALSE	FALSE	FALSE
2	3608907	3609321	+	AC108488.3	4	AC108488.3.E004	-1.04549	0.297066	0.668318	-0.00118636	0.00113474	FALSE	FALSE	FALSE
2	3580698	3580960	-	AC108488.4	2	AC108488.4.E002	4.44869	1.43616e-05	0.000422183	0.0438127	0.00984844	FALSE	FALSE	FALSE
2	242751562	242751732	-	AC114730.3	2	AC114730.3.E002	-1.05249	0.293849	0.665446	-0.00534722	0.00508051	FALSE	FALSE	FALSE
17	36607550	36607637	-	AC124789.1	2	AC124789.1.E002	1.00432	0.316444	0.683074	0.0111323	0.0110845	FALSE	FALSE	FALSE
2	87258939	87259021	-	AC125232.1	2	AC125232.1.E002	-1.23753	0.217348	0.58918	-0.000291581	0.000235615	FALSE	FALSE	FALSE
2	87259192	87259326	-	AC125232.1	3	AC125232.1.E003	0.0482754	0.961545	0.989646	1.91827e-05	0.00039736	FALSE	FALSE	FALSE
2	87261275	87261366	-	AC125232.1	4	AC125232.1.E004	0.820509	0.412908	0.749864	0.0018868	0.00229955	FALSE	FALSE	FALSE
2	87264417	87264651	-	AC125232.1	5	AC125232.1.E005	-0.851669	0.395421	0.740242	-0.00022475	0.000263894	FALSE	FALSE	FALSE
2	87270836	87271107	-	AC125232.1	6	AC125232.1.E006	0.58124	0.561736	0.834086	0.00159704	0.00274763	FALSE	FALSE	FALSE
2	87274311	87274429	-	AC125232.1	7	AC125232.1.E007	-0.892833	0.373025	0.723731	-0.00384297	0.00430424	FALSE	FALSE	FALSE
2	87276712	87276926	-	AC125232.1	8	AC125232.1.E008	-1.34523	0.180082	0.544244	-0.00101541	0.00075482	FALSE	FALSE	FALSE
2	87279937	87280115	-	AC125232.1	9	AC125232.1.E009	-0.508159	0.611905	0.858666	-0.000248601	0.000489219	FALSE	FALSE	FALSE
2	87282781	87282923	-	AC125232.1	10	AC125232.1.E010	1.37103	0.171911	0.533444	0.0048434	0.00353268	FALSE	FALSE	FALSE
9	42853631	42853675	-	AC129778.2	2	AC129778.2.E002	2.57552	0.0107341	0.103385	0.0210025	0.00815466	FALSE	FALSE	FALSE
9	42856170	42856277	-	AC129778.2	4	AC129778.2.E004	0.908831	0.364539	0.717246	0.000106869	0.000117589	FALSE	FALSE	FALSE
9	42856278	42856292	-	AC129778.2	5	AC129778.2.E005	0.77776	0.437634	0.763996	0.00332342	0.00427306	FALSE	FALSE	FALSE
11	2350534	2350792	-	AC129929.5	2	AC129929.5.E002	1.41182	0.159566	0.515115	0.00823564	0.00583337	FALSE	FALSE	FALSE
2	242823626	242823629	+	AC131097.3	3	AC131097.3.E003	0.826554	0.40948	0.748215	0.00232384	0.00281148	FALSE	FALSE	FALSE
2	242824099	242824280	+	AC131097.3	4	AC131097.3.E004	0.917266	0.360114	0.71427	0.000683622	0.000745282	FALSE	FALSE	FALSE
2	242876225	242876361	+	AC131097.3	6	AC131097.3.E006	-0.46588	0.641811	0.872266	-0.0018088	0.00388254	FALSE	FALSE	FALSE
2	242901010	242901084	+	AC131097.3	7	AC131097.3.E007	-0.754004	0.451738	0.772317	-0.00112606	0.00149345	FALSE	FALSE	FALSE
2	242908199	242908479	+	AC131097.3	9	AC131097.3.E009	-0.753213	0.452212	0.772543	-0.00676896	0.00898677	FALSE	FALSE	FALSE
5	180740830	180740953	+	AC138035.2	2	AC138035.2.E002	1.24233	0.215576	0.587643	0.00789837	0.0063577	FALSE	FALSE	FALSE
5	180742838	180742954	+	AC138035.2	3	AC138035.2.E003	1.06752	0.28703	0.660463	0.00438928	0.00411165	FALSE	FALSE	FALSE
5	180743291	180743325	+	AC138035.2	4	AC138035.2.E004	-0.207067	0.836169	0.947437	-0.000402627	0.00194443	FALSE	FALSE	FALSE
5	180743326	180743487	+	AC138035.2	5	AC138035.2.E005	-0.0865011	0.931155	0.980084	-0.000431238	0.00498534	FALSE	FALSE	FALSE
5	180747496	180747553	+	AC138035.2	8	AC138035.2.E008	0.0587819	0.953185	0.987463	0.000222783	0.00378999	FALSE	FALSE	FALSE
5	180747647	180747879	+	AC138035.2	9	AC138035.2.E009	-0.493282	0.622357	0.864016	-0.00619981	0.0125685	FALSE	FALSE	FALSE
5	180748653	180748817	+	AC138035.2	10	AC138035.2.E010	0.86231	0.389555	0.735998	0.00296638	0.00344004	FALSE	FALSE	FALSE
5	180748818	180748843	+	AC138035.2	11	AC138035.2.E011	0.59617	0.551739	0.828809	0.00175137	0.00293771	FALSE	FALSE	FALSE
5	180750903	180750960	+	AC138035.2	12	AC138035.2.E012	1.37812	0.169715	0.529803	0.00428281	0.00310772	FALSE	FALSE	FALSE
5	180751054	180751131	+	AC138035.2	13	AC138035.2.E013	-1.2849	0.20032	0.568603	-0.000930615	0.000724269	FALSE	FALSE	FALSE
16	16416162	16416294	+	AC138969.4	1	AC138969.4.E001	0.570024	0.569305	0.837783	0.000134188	0.000235408	FALSE	FALSE	FALSE
16	16416385	16416408	+	AC138969.4	2	AC138969.4.E002	-3.38905	0.000845535	0.0141173	-0.0207124	0.00611156	FALSE	FALSE	FALSE
16	16416485	16416660	+	AC138969.4	3	AC138969.4.E003	-0.118154	0.906064	0.971944	-3.56189e-06	3.01461e-05	FALSE	FALSE	FALSE
16	16417013	16417146	+	AC138969.4	4	AC138969.4.E004	0.534345	0.593699	0.850013	6.98696e-05	0.000130758	FALSE	FALSE	FALSE
16	16418241	16418384	+	AC138969.4	5	AC138969.4.E005	0.626955	0.531408	0.819215	0.000105968	0.000169021	FALSE	FALSE	FALSE
16	16418512	16418791	+	AC138969.4	6	AC138969.4.E006	-0.311975	0.755386	0.916562	-1.65982e-05	5.32037e-05	FALSE	FALSE	FALSE
16	16418885	16419098	+	AC138969.4	7	AC138969.4.E007	-1.59792	0.111648	0.437395	-0.000341841	0.000213929	FALSE	FALSE	FALSE
16	16419715	16419867	+	AC138969.4	9	AC138969.4.E009	-0.821249	0.412487	0.749752	-4.71145e-05	5.73693e-05	FALSE	FALSE	FALSE
16	16420722	16420866	+	AC138969.4	10	AC138969.4.E010	-0.829698	0.407704	0.747087	-4.16907e-05	5.0248e-05	FALSE	FALSE	FALSE
16	16421593	16422055	+	AC138969.4	11	AC138969.4.E011	-0.829698	0.407704	0.747087	-3.32472e-05	4.00714e-05	FALSE	FALSE	FALSE
16	16422508	16422664	+	AC138969.4	12	AC138969.4.E012	0.118337	0.90592	0.971944	4.10917e-05	0.000347243	FALSE	FALSE	FALSE
16	16422845	16423097	+	AC138969.4	13	AC138969.4.E013	-1.72189	0.0866429	0.387135	-0.00011257	6.53755e-05	FALSE	FALSE	FALSE
16	16423222	16423417	+	AC138969.4	14	AC138969.4.E014	-0.125415	0.900322	0.970529	-1.16031e-05	9.25177e-05	FALSE	FALSE	FALSE
16	16424915	16425085	+	AC138969.4	15	AC138969.4.E015	-0.360631	0.718758	0.902103	-4.25168e-05	0.000117895	FALSE	FALSE	FALSE
16	16425172	16425315	+	AC138969.4	16	AC138969.4.E016	-0.360631	0.718758	0.902103	-2.18462e-05	6.05776e-05	FALSE	FALSE	FALSE
16	16425410	16425620	+	AC138969.4	17	AC138969.4.E017	-0.360631	0.718758	0.902103	-1.3292e-05	3.68576e-05	FALSE	FALSE	FALSE
16	16425711	16425837	+	AC138969.4	18	AC138969.4.E018	1.96339	0.050994	0.289287	0.00286276	0.00145807	FALSE	FALSE	FALSE
16	16427504	16427741	+	AC138969.4	19	AC138969.4.E019	2.83163	0.00510698	0.0592408	0.00253074	0.000893739	FALSE	FALSE	FALSE
16	16429909	16429994	+	AC138969.4	20	AC138969.4.E020	5.23966	4.08379e-07	1.74385e-05	0.0872767	0.016657	FALSE	FALSE	FALSE
16	16434163	16434291	+	AC138969.4	21	AC138969.4.E021	0.253938	0.799806	0.933939	8.65312e-05	0.000340758	FALSE	FALSE	FALSE
16	16437902	16438001	+	AC138969.4	22	AC138969.4.E022	1.40742	0.160862	0.516637	0.000127495	9.05876e-05	FALSE	FALSE	FALSE
16	16438165	16438309	+	AC138969.4	23	AC138969.4.E023	1.19326	0.23419	0.607428	7.36847e-05	6.1751e-05	FALSE	FALSE	FALSE
16	16442554	16442589	+	AC138969.4	24	AC138969.4.E024	1.04384	0.297825	0.66848	2.14788e-05	2.05767e-05	FALSE	FALSE	FALSE
2	131182664	131182731	-	AC140481.1	3	AC140481.1.E003	-0.0690639	0.945008	0.984822	-4.44281e-05	0.00064329	FALSE	FALSE	FALSE
16	2660463	2661053	+	AC141586.5	2	AC141586.5.E002	1.69827	0.09102	0.395641	0.0467787	0.0275449	FALSE	FALSE	FALSE
16	2663961	2664069	+	AC141586.5	3	AC141586.5.E003	1.25225	0.211948	0.58373	0.0248863	0.0198732	FALSE	FALSE	FALSE
3	18510478	18511194	+	AC144521.1	7	AC144521.1.E007	-0.981721	0.327429	0.691786	-0.0052577	0.0053556	FALSE	FALSE	FALSE
3	18571473	18571886	+	AC144521.1	13	AC144521.1.E013	-0.505499	0.613768	0.859621	-0.00146629	0.00290069	FALSE	FALSE	FALSE
7	563717	563917	+	AC147651.3	2	AC147651.3.E002	2.08468	0.0383746	0.243734	0.0541663	0.0259831	FALSE	FALSE	FALSE
7	564491	564869	+	AC147651.3	3	AC147651.3.E003	1.081	0.281003	0.656135	0.0016418	0.00151878	FALSE	FALSE	FALSE
7	642822	642934	+	AC147651.4	1	AC147651.4.E001	0.357669	0.72097	0.903093	0.000743995	0.00208012	FALSE	FALSE	FALSE
12	122502456	122502588	+	AC156455.1	2	AC156455.1.E002	1.08336	0.27996	0.655073	0.0118415	0.0109303	FALSE	FALSE	FALSE
12	122505934	122506097	+	AC156455.1	3	AC156455.1.E003	1.48371	0.139469	0.485225	0.00181437	0.00122286	FALSE	FALSE	FALSE
2	98088032	98088252	-	AC159540.1	2	AC159540.1.E002	2.90694	0.00406371	0.0497309	0.0360118	0.0123882	FALSE	FALSE	FALSE
2	98088548	98088577	-	AC159540.1	3	AC159540.1.E003	0.555976	0.578852	0.8427	0.000175015	0.000314788	FALSE	FALSE	FALSE
2	98088578	98088677	-	AC159540.1	4	AC159540.1.E004	0.728644	0.467076	0.781671	0.000201991	0.000277215	FALSE	FALSE	FALSE
2	98088866	98089394	-	AC159540.1	6	AC159540.1.E006	1.95767	0.0516667	0.291486	0.0274567	0.0140252	FALSE	FALSE	FALSE
2	98089395	98089994	-	AC159540.1	7	AC159540.1.E007	2.82354	0.00523245	0.0603682	0.0283313	0.0100339	FALSE	FALSE	FALSE
2	98089995	98091049	-	AC159540.1	8	AC159540.1.E008	4.53082	1.0121e-05	0.000310694	0.0764542	0.0168743	FALSE	FALSE	FALSE
3	38164201	38164613	-	ACAA1	1	ACAA1.E001	1.66326	0.0978342	0.410143	2.23845e-05	1.34582e-05	FALSE	FALSE	FALSE
3	38167056	38167201	-	ACAA1	2	ACAA1.E002	-0.133013	0.894317	0.96853	-7.80881e-06	5.87069e-05	FALSE	FALSE	FALSE
3	38167317	38167372	-	ACAA1	3	ACAA1.E003	0.301735	0.763169	0.919365	7.53538e-06	2.49735e-05	FALSE	FALSE	FALSE
3	38167653	38167832	-	ACAA1	4	ACAA1.E004	-0.437646	0.662117	0.881637	-0.00109453	0.00250095	FALSE	FALSE	FALSE
3	38168001	38168191	-	ACAA1	5	ACAA1.E005	0.858038	0.391903	0.737931	0.000163191	0.000190191	FALSE	FALSE	FALSE
3	38169277	38169357	-	ACAA1	6	ACAA1.E006	2.51745	0.0126095	0.116377	0.00107387	0.000426573	FALSE	FALSE	FALSE
3	38170781	38170879	-	ACAA1	7	ACAA1.E007	1.42979	0.154345	0.507779	0.000913741	0.000639074	FALSE	FALSE	FALSE
3	38173087	38173129	-	ACAA1	8	ACAA1.E008	5.21003	4.70096e-07	1.98461e-05	0.030483	0.00585082	FALSE	FALSE	FALSE
3	38173417	38173496	-	ACAA1	9	ACAA1.E009	2.06165	0.0405403	0.252335	0.000727868	0.00035305	FALSE	FALSE	FALSE
3	38175443	38175500	-	ACAA1	10	ACAA1.E010	3.49438	0.000585615	0.0103976	0.00278184	0.000796089	FALSE	FALSE	FALSE
3	38178083	38178176	-	ACAA1	11	ACAA1.E011	0.076319	0.939242	0.982811	4.27634e-06	5.60324e-05	FALSE	FALSE	FALSE
3	38178356	38178699	-	ACAA1	12	ACAA1.E012	0.720441	0.472099	0.784862	0.00102106	0.00141727	FALSE	FALSE	FALSE
18	47311567	47311721	-	ACAA2	2	ACAA2.E002	1.44298	0.150599	0.502115	0.000341006	0.000236321	FALSE	FALSE	FALSE
18	47313661	47313731	-	ACAA2	3	ACAA2.E003	0.644678	0.519879	0.813003	1.44787e-05	2.24588e-05	FALSE	FALSE	FALSE
18	47317840	47317969	-	ACAA2	4	ACAA2.E004	-0.339754	0.7344	0.908048	-8.40774e-06	2.47466e-05	FALSE	FALSE	FALSE
18	47318522	47318697	-	ACAA2	5	ACAA2.E005	-0.381482	0.703253	0.896382	-9.40821e-06	2.46623e-05	FALSE	FALSE	FALSE
18	47320650	47320797	-	ACAA2	6	ACAA2.E006	-0.176155	0.860351	0.957034	-3.2378e-06	1.83804e-05	FALSE	FALSE	FALSE
18	47322135	47322251	-	ACAA2	7	ACAA2.E007	-0.398837	0.690441	0.890772	-3.16392e-05	7.93287e-05	FALSE	FALSE	FALSE
18	47323836	47323964	-	ACAA2	8	ACAA2.E008	-0.33574	0.737421	0.909283	-3.4685e-05	0.000103309	FALSE	FALSE	FALSE
18	47329057	47329223	-	ACAA2	9	ACAA2.E009	-0.0410487	0.967298	0.991932	-1.09147e-05	0.000265897	FALSE	FALSE	FALSE
17	35445873	35446009	-	ACACA	4	ACACA.E004	1.48549	0.138997	0.484428	0.0024152	0.00162586	FALSE	FALSE	FALSE
17	35468466	35468578	-	ACACA	7	ACACA.E007	2.28389	0.0234339	0.178257	0.00414832	0.00181634	FALSE	FALSE	FALSE
17	35470023	35470200	-	ACACA	8	ACACA.E008	1.48753	0.138457	0.48341	0.00392725	0.00264011	FALSE	FALSE	FALSE
17	35479453	35479549	-	ACACA	10	ACACA.E010	-1.63515	0.103599	0.421919	-0.000315426	0.000192904	FALSE	FALSE	FALSE
17	35482619	35482715	-	ACACA	11	ACACA.E011	0.463791	0.643304	0.872949	0.000825525	0.00177995	FALSE	FALSE	FALSE
17	35506788	35506898	-	ACACA	14	ACACA.E014	1.90602	0.0580888	0.311582	0.00486345	0.00255162	FALSE	FALSE	FALSE
17	35508226	35508346	-	ACACA	15	ACACA.E015	0.319318	0.74982	0.914578	0.00277915	0.0087034	FALSE	FALSE	FALSE
17	35512605	35512702	-	ACACA	16	ACACA.E016	1.82596	0.0693547	0.345191	0.00323851	0.00177359	FALSE	FALSE	FALSE
17	35518695	35518964	-	ACACA	17	ACACA.E017	-0.283998	0.776707	0.924775	-0.00114551	0.00403351	FALSE	FALSE	FALSE
17	35536201	35536347	-	ACACA	18	ACACA.E018	0.335907	0.737295	0.909255	0.00053437	0.00159083	FALSE	FALSE	FALSE
17	35545217	35545420	-	ACACA	20	ACACA.E020	0.0303341	0.975831	0.99431	8.42354e-06	0.000277692	FALSE	FALSE	FALSE
17	35548061	35548216	-	ACACA	21	ACACA.E021	0.130654	0.896181	0.969289	3.72832e-05	0.000285358	FALSE	FALSE	FALSE
17	35549031	35549246	-	ACACA	22	ACACA.E022	0.166251	0.868128	0.959552	5.66473e-05	0.000340733	FALSE	FALSE	FALSE
17	35550315	35550356	-	ACACA	23	ACACA.E023	0.481864	0.630432	0.867664	0.000225204	0.00046736	FALSE	FALSE	FALSE
17	35557082	35557126	-	ACACA	24	ACACA.E024	0.509908	0.610681	0.858041	0.000225028	0.00044131	FALSE	FALSE	FALSE
17	35557370	35557426	-	ACACA	25	ACACA.E025	0.464888	0.64252	0.872527	0.000202477	0.000435539	FALSE	FALSE	FALSE
17	35562679	35562786	-	ACACA	26	ACACA.E026	0.143447	0.886082	0.965544	0.00010129	0.000706115	FALSE	FALSE	FALSE
17	35563697	35563793	-	ACACA	27	ACACA.E027	-0.0444956	0.964554	0.990703	-0.000232172	0.00521787	FALSE	FALSE	FALSE
17	35564571	35564714	-	ACACA	28	ACACA.E028	0.0198053	0.984219	0.997154	1.00189e-05	0.00050587	FALSE	FALSE	FALSE
17	35567381	35567404	-	ACACA	29	ACACA.E029	0.358379	0.72044	0.902863	0.0046688	0.0130276	FALSE	FALSE	FALSE
17	35581913	35582026	-	ACACA	32	ACACA.E032	-2.69224	0.00770201	0.0806228	-0.00791457	0.00293977	FALSE	FALSE	FALSE
17	35591890	35592014	-	ACACA	34	ACACA.E034	-0.141206	0.88785	0.966274	-7.8515e-05	0.000556032	FALSE	FALSE	FALSE
17	35597392	35597480	-	ACACA	35	ACACA.E035	-0.296152	0.767423	0.921221	-0.000249982	0.000844101	FALSE	FALSE	FALSE
17	35598869	35598969	-	ACACA	36	ACACA.E036	-0.377701	0.706055	0.897967	-0.000337433	0.000893387	FALSE	FALSE	FALSE
17	35600287	35600475	-	ACACA	37	ACACA.E037	0.419106	0.675591	0.886192	0.000461185	0.0011004	FALSE	FALSE	FALSE
17	35601504	35601650	-	ACACA	38	ACACA.E038	-0.572631	0.567541	0.836846	-0.000528296	0.000922575	FALSE	FALSE	FALSE
17	35601996	35602130	-	ACACA	39	ACACA.E039	-0.110887	0.911817	0.973371	-9.15837e-05	0.000825917	FALSE	FALSE	FALSE
17	35603742	35603892	-	ACACA	40	ACACA.E040	-0.120587	0.90414	0.971688	-8.67115e-05	0.000719077	FALSE	FALSE	FALSE
17	35604935	35605080	-	ACACA	41	ACACA.E041	-0.0448692	0.964257	0.990634	-2.78047e-05	0.000619685	FALSE	FALSE	FALSE
17	35605517	35605598	-	ACACA	42	ACACA.E042	-0.000510121	0.999593	1	-3.47382e-07	0.00068098	FALSE	FALSE	FALSE
17	35608931	35609034	-	ACACA	43	ACACA.E043	-2.58841e-05	0.999979	1	-1.80988e-08	0.000699223	FALSE	FALSE	FALSE
17	35609812	35609962	-	ACACA	44	ACACA.E044	-0.0303727	0.9758	0.99431	-1.71371e-05	0.000564226	FALSE	FALSE	FALSE
17	35614625	35614788	-	ACACA	45	ACACA.E045	-0.0334635	0.973338	0.993642	-1.76336e-05	0.000526949	FALSE	FALSE	FALSE
17	35615134	35615295	-	ACACA	46	ACACA.E046	0.0134277	0.9893	0.998863	6.60212e-06	0.00049168	FALSE	FALSE	FALSE
17	35616282	35616452	-	ACACA	47	ACACA.E047	-0.0821531	0.934608	0.981394	-5.59873e-05	0.0006815	FALSE	FALSE	FALSE
17	35640168	35640306	-	ACACA	54	ACACA.E054	-0.336667	0.736723	0.908934	-0.000455785	0.00135382	FALSE	FALSE	FALSE
17	35641739	35641871	-	ACACA	55	ACACA.E055	-0.315807	0.75248	0.915791	-0.000485024	0.00153582	FALSE	FALSE	FALSE
17	35646320	35646430	-	ACACA	56	ACACA.E056	0.394054	0.693963	0.892356	0.00318704	0.00808783	FALSE	FALSE	FALSE
17	35656205	35656692	-	ACACA	57	ACACA.E057	0.122738	0.902439	0.971281	0.00046113	0.00375703	FALSE	FALSE	FALSE
17	35696764	35696810	-	ACACA	59	ACACA.E059	-0.771028	0.441605	0.767009	-0.000748714	0.000971059	FALSE	FALSE	FALSE
17	35715942	35716059	-	ACACA	60	ACACA.E060	-0.496116	0.62036	0.862914	-0.00765093	0.0154216	FALSE	FALSE	FALSE
12	109604666	109604798	+	ACACB	2	ACACB.E002	-2.71645	0.00717965	0.0768099	-0.0008634	0.000317841	FALSE	FALSE	FALSE
12	109605701	109605839	+	ACACB	3	ACACB.E003	0.550695	0.58246	0.844601	0.000526407	0.000955895	FALSE	FALSE	FALSE
12	109609610	109609719	+	ACACB	4	ACACB.E004	-3.57452	0.000440315	0.0081664	-0.00224975	0.000629386	FALSE	FALSE	FALSE
12	109610080	109610161	+	ACACB	5	ACACB.E005	-1.73772	0.0838073	0.380708	-0.00198491	0.00114225	FALSE	FALSE	FALSE
12	109611937	109612035	+	ACACB	6	ACACB.E006	0.985442	0.325603	0.690168	0.00237637	0.00241148	FALSE	FALSE	FALSE
12	109613736	109613845	+	ACACB	7	ACACB.E007	0.565036	0.572686	0.839502	0.00118665	0.00210013	FALSE	FALSE	FALSE
12	109613958	109614068	+	ACACB	8	ACACB.E008	0.641802	0.521741	0.813909	0.00137627	0.00214438	FALSE	FALSE	FALSE
12	109616893	109617102	+	ACACB	9	ACACB.E009	-1.09012	0.276979	0.652187	-0.000154974	0.000142162	FALSE	FALSE	FALSE
12	109617722	109617892	+	ACACB	10	ACACB.E010	-1.04188	0.298732	0.669107	-0.00019228	0.000184551	FALSE	FALSE	FALSE
12	109623384	109623545	+	ACACB	11	ACACB.E011	-2.0968	0.0372746	0.23932	-0.00196065	0.000935068	FALSE	FALSE	FALSE
12	109625804	109625967	+	ACACB	12	ACACB.E012	-1.93925	0.0538843	0.298487	-0.0013156	0.000678403	FALSE	FALSE	FALSE
12	109629418	109629568	+	ACACB	13	ACACB.E013	-1.15474	0.249582	0.624526	-0.000126542	0.000109585	FALSE	FALSE	FALSE
12	109629652	109629755	+	ACACB	14	ACACB.E014	-0.598931	0.5499	0.828046	-0.000862593	0.00144022	FALSE	FALSE	FALSE
12	109631453	109631534	+	ACACB	15	ACACB.E015	-1.78377	0.0759857	0.362651	-0.000430208	0.00024118	FALSE	FALSE	FALSE
12	109634813	109634958	+	ACACB	16	ACACB.E016	-0.758699	0.44893	0.771185	-0.000874756	0.00115297	FALSE	FALSE	FALSE
12	109637207	109637357	+	ACACB	17	ACACB.E017	-3.20238	0.00158704	0.0236047	-0.00273174	0.000853035	FALSE	FALSE	FALSE
12	109639372	109639506	+	ACACB	18	ACACB.E018	-0.354547	0.723304	0.903976	-8.13608e-05	0.000229478	FALSE	FALSE	FALSE
12	109644515	109644661	+	ACACB	19	ACACB.E019	-2.16236	0.0317834	0.216896	-0.000519316	0.000240162	FALSE	FALSE	FALSE
12	109646970	109647158	+	ACACB	20	ACACB.E020	-5.32317	2.73809e-07	1.20478e-05	-0.0460659	0.00865384	FALSE	FALSE	FALSE
12	109650641	109650741	+	ACACB	21	ACACB.E021	0.240187	0.810432	0.937584	0.000406865	0.00169395	FALSE	FALSE	FALSE
12	109654423	109654511	+	ACACB	22	ACACB.E022	-1.6919	0.0922299	0.398439	-0.00422458	0.00249694	FALSE	FALSE	FALSE
12	109654601	109654725	+	ACACB	23	ACACB.E023	-1.63061	0.104554	0.423771	-0.00376536	0.00230917	FALSE	FALSE	FALSE
12	109660312	109660425	+	ACACB	24	ACACB.E024	-0.74327	0.458195	0.776236	-0.000514022	0.000691569	FALSE	FALSE	FALSE
12	109660604	109660717	+	ACACB	25	ACACB.E025	-1.06886	0.286429	0.660089	-0.000837388	0.000783442	FALSE	FALSE	FALSE
12	109661620	109661709	+	ACACB	26	ACACB.E026	-0.744292	0.457578	0.775773	-0.000816731	0.00109733	FALSE	FALSE	FALSE
12	109665176	109665294	+	ACACB	27	ACACB.E027	-3.12722	0.00202917	0.0287699	-0.0138762	0.00443723	FALSE	FALSE	FALSE
12	109670474	109670611	+	ACACB	28	ACACB.E028	-1.20591	0.229284	0.602603	-0.000268167	0.000222378	FALSE	FALSE	FALSE
12	109671553	109671652	+	ACACB	29	ACACB.E029	0.595147	0.552421	0.829054	0.000321539	0.000540269	FALSE	FALSE	FALSE
12	109671743	109671850	+	ACACB	30	ACACB.E030	-0.0517025	0.958818	0.989108	-9.36634e-05	0.00181158	FALSE	FALSE	FALSE
12	109673118	109673174	+	ACACB	31	ACACB.E031	0.707235	0.480248	0.790216	0.000374089	0.000528946	FALSE	FALSE	FALSE
12	109673411	109673452	+	ACACB	32	ACACB.E032	-0.164522	0.869487	0.960019	-7.1091e-05	0.000432106	FALSE	FALSE	FALSE
12	109674970	109675185	+	ACACB	33	ACACB.E033	0.114091	0.909281	0.972678	3.73938e-05	0.000327755	FALSE	FALSE	FALSE
12	109677635	109677790	+	ACACB	34	ACACB.E034	0.951017	0.34275	0.702166	0.00144598	0.00152046	FALSE	FALSE	FALSE
12	109678883	109679086	+	ACACB	35	ACACB.E035	0.424278	0.671821	0.885342	0.000327694	0.000772356	FALSE	FALSE	FALSE
12	109680242	109680397	+	ACACB	36	ACACB.E036	-2.43096	0.0159451	0.13767	-0.00280166	0.00115249	FALSE	FALSE	FALSE
12	109683431	109683553	+	ACACB	37	ACACB.E037	-1.20048	0.23138	0.604536	-0.000882277	0.000734937	FALSE	FALSE	FALSE
12	109683984	109684253	+	ACACB	38	ACACB.E038	1.17486	0.241453	0.615741	0.00357479	0.00304272	FALSE	FALSE	FALSE
12	109685411	109685508	+	ACACB	39	ACACB.E039	0.288724	0.773093	0.923672	0.00266696	0.00923706	FALSE	FALSE	FALSE
12	109687789	109687909	+	ACACB	40	ACACB.E040	-1.89968	0.0589214	0.314069	-0.00227789	0.00119909	FALSE	FALSE	FALSE
12	109689851	109689961	+	ACACB	41	ACACB.E041	0.599291	0.549661	0.828046	0.000118266	0.000197343	FALSE	FALSE	FALSE
12	109690820	109690963	+	ACACB	42	ACACB.E042	2.34494	0.0200151	0.16084	0.00189077	0.000806319	FALSE	FALSE	FALSE
12	109692019	109692139	+	ACACB	43	ACACB.E043	1.12841	0.260505	0.635862	0.000558327	0.00049479	FALSE	FALSE	FALSE
12	109693945	109694041	+	ACACB	44	ACACB.E044	-0.24598	0.805952	0.936176	-0.00022387	0.000910115	FALSE	FALSE	FALSE
12	109696073	109696169	+	ACACB	45	ACACB.E045	2.30654	0.0221099	0.171912	0.00013885	6.01986e-05	FALSE	FALSE	FALSE
12	109696778	109696913	+	ACACB	46	ACACB.E046	0.892829	0.373027	0.723731	0.000177176	0.000198443	FALSE	FALSE	FALSE
12	109698285	109698462	+	ACACB	47	ACACB.E047	0.851596	0.395462	0.740303	0.000537978	0.000631729	FALSE	FALSE	FALSE
12	109700162	109700274	+	ACACB	48	ACACB.E048	-0.0134253	0.989302	0.998863	-1.62717e-05	0.00121202	FALSE	FALSE	FALSE
12	109702037	109702191	+	ACACB	49	ACACB.E049	1.42937	0.154465	0.507958	6.67463e-05	4.66963e-05	FALSE	FALSE	FALSE
12	109702915	109703085	+	ACACB	50	ACACB.E050	-1.45696	0.146704	0.496442	-0.000408623	0.000280463	FALSE	FALSE	FALSE
12	112130501	112130700	+	ACAD10	3	ACAD10.E003	-1.04051	0.299368	0.66961	-0.000242877	0.000233422	FALSE	FALSE	FALSE
12	112139966	112140114	+	ACAD10	4	ACAD10.E004	0.112437	0.91059	0.972943	0.000909268	0.00808689	FALSE	FALSE	FALSE
12	112143542	112143736	+	ACAD10	5	ACAD10.E005	2.62517	0.00933316	0.0929803	0.016395	0.00624531	FALSE	FALSE	FALSE
12	112147330	112147488	+	ACAD10	6	ACAD10.E006	1.6237	0.106023	0.426498	0.00194897	0.00120033	FALSE	FALSE	FALSE
12	112148077	112148169	+	ACAD10	7	ACAD10.E007	4.48522	1.22984e-05	0.000368182	0.0243819	0.00543605	FALSE	FALSE	FALSE
12	112150302	112150461	+	ACAD10	8	ACAD10.E008	1.70469	0.0898125	0.392817	0.0124924	0.00732825	FALSE	FALSE	FALSE
12	112153625	112153766	+	ACAD10	9	ACAD10.E009	2.39769	0.0174228	0.146197	0.00707386	0.00295028	FALSE	FALSE	FALSE
12	112159475	112159543	+	ACAD10	10	ACAD10.E010	0.738682	0.460971	0.778164	0.00101167	0.00136956	FALSE	FALSE	FALSE
12	112165766	112165947	+	ACAD10	11	ACAD10.E011	0.635175	0.526044	0.816152	0.00395791	0.00623121	FALSE	FALSE	FALSE
12	112167610	112167760	+	ACAD10	12	ACAD10.E012	1.90955	0.0576299	0.310189	0.0219257	0.0114822	FALSE	FALSE	FALSE
12	112171727	112171872	+	ACAD10	13	ACAD10.E013	1.70963	0.0888926	0.391315	0.00885771	0.00518106	FALSE	FALSE	FALSE
12	112174635	112174808	+	ACAD10	14	ACAD10.E014	1.18581	0.237111	0.610818	0.00255505	0.00215468	FALSE	FALSE	FALSE
12	112182447	112182847	+	ACAD10	15	ACAD10.E015	1.06509	0.288124	0.661422	0.000822202	0.000771953	FALSE	FALSE	FALSE
12	112183948	112184088	+	ACAD10	16	ACAD10.E016	1.20223	0.230702	0.603601	0.00842575	0.00700842	FALSE	FALSE	FALSE
12	112184853	112184990	+	ACAD10	17	ACAD10.E017	1.29435	0.197046	0.564349	0.0010382	0.000802103	FALSE	FALSE	FALSE
12	112185099	112185189	+	ACAD10	18	ACAD10.E018	0.961667	0.337384	0.699013	0.000733592	0.000762833	FALSE	FALSE	FALSE
12	112186121	112186279	+	ACAD10	19	ACAD10.E019	1.00516	0.316039	0.682996	0.000782345	0.000778326	FALSE	FALSE	FALSE
12	112186977	112187149	+	ACAD10	20	ACAD10.E020	1.31215	0.190979	0.557015	0.00188156	0.00143395	FALSE	FALSE	FALSE
12	112191576	112191719	+	ACAD10	21	ACAD10.E021	-2.36673	0.018906	0.154614	-0.0108497	0.00458424	FALSE	FALSE	FALSE
3	132278677	132278786	-	ACAD11	2	ACAD11.E002	0.367436	0.713684	0.900193	1.2518e-05	3.40684e-05	FALSE	FALSE	FALSE
3	132279945	132280061	-	ACAD11	3	ACAD11.E003	0.924385	0.356406	0.712078	0.000218252	0.000236105	FALSE	FALSE	FALSE
3	132294616	132294770	-	ACAD11	4	ACAD11.E004	2.53524	0.012006	0.112385	0.00382448	0.00150853	FALSE	FALSE	FALSE
3	132295788	132295859	-	ACAD11	5	ACAD11.E005	0.093956	0.925239	0.978049	2.59947e-05	0.000276669	FALSE	FALSE	FALSE
3	132297640	132297725	-	ACAD11	6	ACAD11.E006	0.268853	0.788322	0.929498	8.51114e-05	0.000316573	FALSE	FALSE	FALSE
3	132298336	132298402	-	ACAD11	7	ACAD11.E007	0.570407	0.569045	0.837693	0.000254077	0.00044543	FALSE	FALSE	FALSE
3	132322073	132322171	-	ACAD11	8	ACAD11.E008	2.71303	0.00725151	0.0774069	0.00140595	0.000518223	FALSE	FALSE	FALSE
3	132323942	132324049	-	ACAD11	9	ACAD11.E009	1.90474	0.0582563	0.312004	0.00107116	0.000562365	FALSE	FALSE	FALSE
3	132337478	132337616	-	ACAD11	10	ACAD11.E010	-0.456206	0.648739	0.875317	-0.00159606	0.00349855	FALSE	FALSE	FALSE
3	132338312	132338389	-	ACAD11	11	ACAD11.E011	1.39555	0.164405	0.521924	0.00148315	0.00106277	FALSE	FALSE	FALSE
3	132345535	132345661	-	ACAD11	12	ACAD11.E012	1.19645	0.232944	0.606309	0.00044073	0.000368365	FALSE	FALSE	FALSE
3	132347184	132347290	-	ACAD11	13	ACAD11.E013	1.24438	0.214822	0.586858	0.000626571	0.00050352	FALSE	FALSE	FALSE
3	132349281	132349402	-	ACAD11	14	ACAD11.E014	2.50317	0.0131132	0.119727	0.0034635	0.00138365	FALSE	FALSE	FALSE
3	132350185	132350323	-	ACAD11	15	ACAD11.E015	1.12727	0.260985	0.6359	0.00179661	0.00159377	FALSE	FALSE	FALSE
3	132358336	132358500	-	ACAD11	16	ACAD11.E016	0.535421	0.592957	0.849472	0.000199158	0.000371966	FALSE	FALSE	FALSE
3	132360816	132360977	-	ACAD11	17	ACAD11.E017	1.15799	0.248255	0.623213	0.00253527	0.00218937	FALSE	FALSE	FALSE
3	132361521	132361646	-	ACAD11	18	ACAD11.E018	1.32219	0.187623	0.552347	0.00333707	0.0025239	FALSE	FALSE	FALSE
3	132363641	132363740	-	ACAD11	19	ACAD11.E019	1.76436	0.079206	0.370447	0.00422005	0.00239183	FALSE	FALSE	FALSE
11	134126442	134126542	+	ACAD8	2	ACAD8.E002	3.05274	0.00257739	0.034767	0.00661425	0.00216666	FALSE	FALSE	FALSE
11	134126982	134127151	+	ACAD8	3	ACAD8.E003	-3.39749	0.000821264	0.0138006	-0.0235113	0.00692018	FALSE	FALSE	FALSE
11	134128409	134128518	+	ACAD8	4	ACAD8.E004	-3.78939	0.000200065	0.00416236	-0.0205533	0.00542391	FALSE	FALSE	FALSE
11	134128902	134128978	+	ACAD8	5	ACAD8.E005	-4.94243	1.63399e-06	6.108e-05	-0.0252717	0.00511322	FALSE	FALSE	FALSE
11	134129502	134129639	+	ACAD8	6	ACAD8.E006	1.4756	0.141632	0.488831	0.00081416	0.000551748	FALSE	FALSE	FALSE
11	134130938	134131073	+	ACAD8	7	ACAD8.E007	1.55328	0.121946	0.45652	0.000701532	0.000451646	FALSE	FALSE	FALSE
11	134131169	134131266	+	ACAD8	8	ACAD8.E008	0.902918	0.367661	0.719299	0.000327195	0.000362375	FALSE	FALSE	FALSE
11	134131632	134131784	+	ACAD8	9	ACAD8.E009	0.742478	0.458673	0.77666	0.000271258	0.000365341	FALSE	FALSE	FALSE
11	134132414	134132516	+	ACAD8	10	ACAD8.E010	0.956574	0.339943	0.70028	0.000349474	0.000365339	FALSE	FALSE	FALSE
3	128598454	128598684	+	ACAD9	1	ACAD9.E001	0.24439	0.807181	0.936587	0.000220375	0.000901736	FALSE	FALSE	FALSE
3	128603496	128603589	+	ACAD9	2	ACAD9.E002	-1.50413	0.134132	0.476773	-0.00312979	0.00208079	FALSE	FALSE	FALSE
3	128612398	128612499	+	ACAD9	3	ACAD9.E003	1.32993	0.185063	0.549369	6.41695e-05	4.82502e-05	FALSE	FALSE	FALSE
3	128614153	128614259	+	ACAD9	4	ACAD9.E004	0.28046	0.779416	0.925795	4.67479e-05	0.000166683	FALSE	FALSE	FALSE
3	128615279	128615379	+	ACAD9	5	ACAD9.E005	0.036308	0.971073	0.993076	9.84284e-06	0.000271093	FALSE	FALSE	FALSE
3	128616475	128616553	+	ACAD9	6	ACAD9.E006	-0.573214	0.567147	0.836576	-7.36591e-05	0.000128502	FALSE	FALSE	FALSE
3	128618130	128618304	+	ACAD9	7	ACAD9.E007	-2.01829	0.0449031	0.268425	-0.00627268	0.00310791	FALSE	FALSE	FALSE
3	128621396	128621471	+	ACAD9	9	ACAD9.E009	1.33651	0.182908	0.547222	0.000829015	0.000620282	FALSE	FALSE	FALSE
3	128622905	128622975	+	ACAD9	10	ACAD9.E010	0.354186	0.723574	0.904067	0.00012694	0.000358398	FALSE	FALSE	FALSE
3	128624964	128625092	+	ACAD9	12	ACAD9.E012	1.91065	0.0574872	0.309772	0.00168695	0.000882922	FALSE	FALSE	FALSE
3	128627028	128627107	+	ACAD9	13	ACAD9.E013	2.30385	0.0222635	0.172673	0.00190071	0.000825015	FALSE	FALSE	FALSE
3	128627816	128627942	+	ACAD9	14	ACAD9.E014	1.23562	0.218058	0.590008	0.000900442	0.000728739	FALSE	FALSE	FALSE
3	128628187	128628264	+	ACAD9	15	ACAD9.E015	0.51944	0.604031	0.854503	0.000366165	0.000704923	FALSE	FALSE	FALSE
3	128628864	128628992	+	ACAD9	16	ACAD9.E016	0.521091	0.602883	0.853921	0.000370279	0.000710584	FALSE	FALSE	FALSE
3	128629584	128629656	+	ACAD9	17	ACAD9.E017	0.878686	0.380631	0.729185	0.000476026	0.000541748	FALSE	FALSE	FALSE
2	211057528	211057614	-	ACADL	2	ACADL.E002	1.99014	0.0479441	0.279778	0.00175393	0.00088131	FALSE	FALSE	FALSE
2	211081071	211081235	-	ACADL	8	ACADL.E008	1.39163	0.165587	0.523596	0.00331919	0.0023851	FALSE	FALSE	FALSE
2	211082689	211082826	-	ACADL	9	ACADL.E009	1.34939	0.178744	0.543119	0.00452246	0.00335148	FALSE	FALSE	FALSE
2	211085371	211085526	-	ACADL	10	ACADL.E010	1.46164	0.145418	0.494841	0.00503039	0.00344162	FALSE	FALSE	FALSE
1	76190036	76190393	+	ACADM	1	ACADM.E001	-1.14672	0.252873	0.62781	-0.00183512	0.00160032	FALSE	FALSE	FALSE
1	76190394	76190439	+	ACADM	2	ACADM.E002	-1.33853	0.182252	0.546875	-0.000215054	0.000160665	FALSE	FALSE	FALSE
1	76190440	76190502	+	ACADM	3	ACADM.E003	-1.00201	0.317556	0.683866	-3.87766e-05	3.86988e-05	FALSE	FALSE	FALSE
1	76194086	76194173	+	ACADM	4	ACADM.E004	-0.495129	0.621055	0.863273	-0.000950537	0.00191977	FALSE	FALSE	FALSE
1	76198329	76198426	+	ACADM	5	ACADM.E005	0.402042	0.688085	0.889696	3.1027e-05	7.71736e-05	FALSE	FALSE	FALSE
1	76198538	76198607	+	ACADM	6	ACADM.E006	0.282227	0.778063	0.925371	2.04068e-05	7.23062e-05	FALSE	FALSE	FALSE
1	76198736	76198834	+	ACADM	7	ACADM.E007	1.84653	0.066301	0.336108	0.0015249	0.00082582	FALSE	FALSE	FALSE
1	76199213	76199313	+	ACADM	8	ACADM.E008	-0.130496	0.896305	0.96935	-0.000110988	0.000850505	FALSE	FALSE	FALSE
1	76200476	76200556	+	ACADM	9	ACADM.E009	0.529286	0.597197	0.851164	0.000315594	0.000596263	FALSE	FALSE	FALSE
1	76205665	76205795	+	ACADM	10	ACADM.E010	0.26002	0.795117	0.931985	3.13194e-05	0.00012045	FALSE	FALSE	FALSE
1	76211491	76211599	+	ACADM	11	ACADM.E011	2.03453	0.0432244	0.262353	0.00104368	0.000512982	FALSE	FALSE	FALSE
1	76215104	76215244	+	ACADM	12	ACADM.E012	1.53672	0.125951	0.463504	0.000276532	0.00017995	FALSE	FALSE	FALSE
1	76216136	76216231	+	ACADM	13	ACADM.E013	-0.582331	0.561003	0.833692	-0.000172167	0.000295652	FALSE	FALSE	FALSE
1	76226807	76227055	+	ACADM	14	ACADM.E014	0.756042	0.450518	0.771844	6.20858e-05	8.21195e-05	FALSE	FALSE	FALSE
1	76228377	76228691	+	ACADM	15	ACADM.E015	-0.513463	0.608197	0.856785	-1.10045e-05	2.14319e-05	FALSE	FALSE	FALSE
12	121174789	121174938	+	ACADS	3	ACADS.E003	2.18021	0.030415	0.210727	0.000578183	0.000265196	FALSE	FALSE	FALSE
12	121175159	121175270	+	ACADS	4	ACADS.E004	2.97643	0.00327791	0.0420264	0.00167518	0.000562816	FALSE	FALSE	FALSE
12	121175640	121175791	+	ACADS	5	ACADS.E005	3.10074	0.00221038	0.030809	0.00235968	0.000761005	FALSE	FALSE	FALSE
12	121176083	121176253	+	ACADS	6	ACADS.E006	0.818619	0.413983	0.749864	1.53321e-05	1.87292e-05	FALSE	FALSE	FALSE
12	121176336	121176473	+	ACADS	7	ACADS.E007	-0.9068	0.36561	0.717873	-0.0001051	0.000115902	FALSE	FALSE	FALSE
12	121176623	121176718	+	ACADS	8	ACADS.E008	0.954155	0.341163	0.701263	6.18527e-05	6.48245e-05	FALSE	FALSE	FALSE
10	124768532	124768587	+	ACADSB	1	ACADSB.E001	-0.864105	0.388571	0.735211	-0.000337669	0.000390773	FALSE	FALSE	FALSE
10	124793872	124794031	+	ACADSB	2	ACADSB.E002	-0.359239	0.719797	0.902546	-0.000106881	0.00029752	FALSE	FALSE	FALSE
10	124797263	124797363	+	ACADSB	3	ACADSB.E003	1.55192	0.122271	0.457021	0.00671363	0.00432602	FALSE	FALSE	FALSE
10	124799982	124800188	+	ACADSB	4	ACADSB.E004	0.720767	0.471899	0.784678	0.000894297	0.00124076	FALSE	FALSE	FALSE
10	124800725	124800895	+	ACADSB	5	ACADSB.E005	0.410011	0.682239	0.888035	0.000420599	0.00102582	FALSE	FALSE	FALSE
10	124803909	124804001	+	ACADSB	7	ACADSB.E007	-1.02792	0.305235	0.674465	-6.03748e-05	5.87349e-05	FALSE	FALSE	FALSE
10	124806725	124806814	+	ACADSB	8	ACADSB.E008	-1.01139	0.313057	0.68036	-6.68502e-05	6.60973e-05	FALSE	FALSE	FALSE
10	124810565	124810702	+	ACADSB	9	ACADSB.E009	4.33394	2.32334e-05	0.000646356	0.0180411	0.00416275	FALSE	FALSE	FALSE
10	124812577	124812676	+	ACADSB	10	ACADSB.E010	1.20278	0.230491	0.603412	0.000935177	0.000777514	FALSE	FALSE	FALSE
17	7123125	7123181	+	ACADVL	3	ACADVL.E003	0.038612	0.969238	0.992391	0.00103624	0.0268373	FALSE	FALSE	FALSE
17	7123182	7123365	+	ACADVL	4	ACADVL.E004	-0.306575	0.759487	0.91792	-0.00035195	0.001148	FALSE	FALSE	FALSE
17	7123441	7123516	+	ACADVL	5	ACADVL.E005	-1.33178	0.184457	0.548932	-0.000178124	0.000133749	FALSE	FALSE	FALSE
17	7123783	7123848	+	ACADVL	6	ACADVL.E006	-2.36593	0.0189455	0.154805	-0.0137053	0.00579275	FALSE	FALSE	FALSE
17	7123923	7123995	+	ACADVL	7	ACADVL.E007	0.00110175	0.999122	1	1.217e-07	0.000110461	FALSE	FALSE	FALSE
17	7124085	7124149	+	ACADVL	8	ACADVL.E008	0.796923	0.426445	0.75758	2.42115e-05	3.03813e-05	FALSE	FALSE	FALSE
17	7124243	7124377	+	ACADVL	9	ACADVL.E009	0.461893	0.644662	0.873527	9.69695e-05	0.000209939	FALSE	FALSE	FALSE
17	7124857	7125001	+	ACADVL	10	ACADVL.E010	3.85132	0.000158352	0.00340778	0.00182256	0.00047323	FALSE	FALSE	FALSE
17	7125271	7125400	+	ACADVL	11	ACADVL.E011	1.83607	0.0678391	0.340971	0.00012639	6.88372e-05	FALSE	FALSE	FALSE
17	7125496	7125621	+	ACADVL	12	ACADVL.E012	0.676003	0.499823	0.801593	2.72321e-05	4.0284e-05	FALSE	FALSE	FALSE
17	7125986	7126184	+	ACADVL	13	ACADVL.E013	1.70439	0.0898697	0.392923	8.84056e-05	5.18695e-05	FALSE	FALSE	FALSE
17	7126452	7126556	+	ACADVL	14	ACADVL.E014	3.02991	0.00277096	0.0368361	0.000267418	8.82594e-05	FALSE	FALSE	FALSE
17	7126963	7127005	+	ACADVL	15	ACADVL.E015	0.490864	0.624063	0.864721	8.84305e-05	0.000180153	FALSE	FALSE	FALSE
17	7127006	7127049	+	ACADVL	16	ACADVL.E016	0.601202	0.54839	0.827473	9.5356e-05	0.000158609	FALSE	FALSE	FALSE
17	7127132	7127194	+	ACADVL	17	ACADVL.E017	0.531598	0.595598	0.850683	2.89105e-05	5.43842e-05	FALSE	FALSE	FALSE
17	7127287	7127388	+	ACADVL	18	ACADVL.E018	-0.290935	0.771404	0.92289	-1.80775e-05	6.2136e-05	FALSE	FALSE	FALSE
17	7127465	7127562	+	ACADVL	19	ACADVL.E019	-3.51409	0.000546215	0.00978213	-0.00192411	0.000547542	FALSE	FALSE	FALSE
17	7127640	7127712	+	ACADVL	20	ACADVL.E020	0.311632	0.755646	0.91669	1.1473e-05	3.68159e-05	FALSE	FALSE	FALSE
17	7127799	7127802	+	ACADVL	21	ACADVL.E021	-1.01323	0.312178	0.679566	-0.00167951	0.00165758	FALSE	FALSE	FALSE
17	7127803	7127871	+	ACADVL	22	ACADVL.E022	0.669308	0.504075	0.803978	1.48538e-05	2.21927e-05	FALSE	FALSE	FALSE
17	7127961	7128033	+	ACADVL	23	ACADVL.E023	-14.5607	3.55635e-33	2.0671e-30	-0.00688619	0.000472931	FALSE	FALSE	FALSE
17	7128128	7128203	+	ACADVL	24	ACADVL.E024	-2.46121	0.0146984	0.130043	-9.93695e-05	4.03742e-05	FALSE	FALSE	FALSE
15	89403557	89403670	+	ACAN	14	ACAN.E014	0.313513	0.754219	0.916332	0.000495987	0.00158203	FALSE	FALSE	FALSE
15	89417073	89417255	+	ACAN	18	ACAN.E018	0.700474	0.484449	0.79291	0.000955614	0.00136424	FALSE	FALSE	FALSE
17	7240631	7240688	+	ACAP1	2	ACAP1.E002	0.551595	0.581845	0.844227	0.00424388	0.00769383	FALSE	FALSE	FALSE
17	7247368	7247442	+	ACAP1	9	ACAP1.E009	-0.658842	0.510759	0.808164	-0.00226802	0.00344243	FALSE	FALSE	FALSE
17	7247858	7247967	+	ACAP1	10	ACAP1.E010	-0.824759	0.410496	0.748865	-0.00389906	0.00472751	FALSE	FALSE	FALSE
17	7251625	7251794	+	ACAP1	17	ACAP1.E017	1.06878	0.286461	0.660107	0.000881084	0.000824379	FALSE	FALSE	FALSE
17	7252314	7252486	+	ACAP1	18	ACAP1.E018	1.56493	0.119188	0.451788	0.0135394	0.00865178	FALSE	FALSE	FALSE
17	7253264	7253373	+	ACAP1	19	ACAP1.E019	0.97541	0.330541	0.694395	0.00277476	0.00284471	FALSE	FALSE	FALSE
17	7254269	7254318	+	ACAP1	21	ACAP1.E021	1.76853	0.0785037	0.368868	0.00116517	0.000658836	FALSE	FALSE	FALSE
17	7254614	7254797	+	ACAP1	22	ACAP1.E022	-0.158589	0.874153	0.960986	-3.76243e-05	0.000237243	FALSE	FALSE	FALSE
3	195006525	195006586	-	ACAP2	2	ACAP2.E002	-1.00457	0.316322	0.683074	-0.000432069	0.000430102	FALSE	FALSE	FALSE
3	195009850	195009960	-	ACAP2	3	ACAP2.E003	-1.4122	0.159452	0.514911	-0.00104363	0.000739009	FALSE	FALSE	FALSE
3	195022304	195022373	-	ACAP2	9	ACAP2.E009	-0.871054	0.384774	0.732524	-0.0011524	0.001323	FALSE	FALSE	FALSE
3	195022695	195022903	-	ACAP2	10	ACAP2.E010	-1.04483	0.29737	0.66848	-0.00145258	0.00139026	FALSE	FALSE	FALSE
3	195027240	195027345	-	ACAP2	11	ACAP2.E011	-1.157	0.248658	0.623644	-0.00226463	0.00195732	FALSE	FALSE	FALSE
3	195027952	195028052	-	ACAP2	12	ACAP2.E012	-0.901623	0.368347	0.719916	-0.00216186	0.00239774	FALSE	FALSE	FALSE
3	195029515	195029566	-	ACAP2	13	ACAP2.E013	-0.108662	0.91358	0.974092	-0.000390259	0.00359151	FALSE	FALSE	FALSE
3	195041430	195041542	-	ACAP2	14	ACAP2.E014	-1.03065	0.303957	0.673728	-0.00368501	0.00357543	FALSE	FALSE	FALSE
3	195047614	195047688	-	ACAP2	15	ACAP2.E015	-0.959796	0.338322	0.699322	-0.00328015	0.00341755	FALSE	FALSE	FALSE
3	195053757	195053852	-	ACAP2	16	ACAP2.E016	-1.55297	0.12202	0.456572	-0.00496812	0.00319911	FALSE	FALSE	FALSE
3	195057661	195057705	-	ACAP2	17	ACAP2.E017	-1.50857	0.132994	0.474975	-0.0127955	0.00848184	FALSE	FALSE	FALSE
3	195063200	195063383	-	ACAP2	18	ACAP2.E018	-1.8111	0.0716331	0.351227	-0.00161776	0.000893244	FALSE	FALSE	FALSE
3	195065988	195066046	-	ACAP2	19	ACAP2.E019	-1.04648	0.29661	0.667993	-0.000781581	0.000746869	FALSE	FALSE	FALSE
3	195101738	195101791	-	ACAP2	20	ACAP2.E020	1.24279	0.215407	0.587439	0.001514	0.00121822	FALSE	FALSE	FALSE
3	195102632	195102751	-	ACAP2	21	ACAP2.E021	1.12742	0.260922	0.635862	0.00146483	0.00129928	FALSE	FALSE	FALSE
3	195112819	195112876	-	ACAP2	22	ACAP2.E022	0.21414	0.830657	0.945127	0.000822687	0.00384182	FALSE	FALSE	FALSE
1	1229203	1229313	-	ACAP3	2	ACAP3.E002	0.39041	0.696651	0.89343	4.34983e-05	0.000111417	FALSE	FALSE	FALSE
1	1229782	1230008	-	ACAP3	4	ACAP3.E004	1.16084	0.247099	0.622025	0.000317066	0.000273135	FALSE	FALSE	FALSE
1	1230098	1230196	-	ACAP3	5	ACAP3.E005	2.83677	0.00502865	0.0585251	0.0280314	0.00988142	FALSE	FALSE	FALSE
1	1230827	1230934	-	ACAP3	6	ACAP3.E006	-0.162709	0.870913	0.960673	-2.46662e-05	0.000151597	FALSE	FALSE	FALSE
1	1231395	1231489	-	ACAP3	8	ACAP3.E008	-0.886289	0.376532	0.726298	-0.000646457	0.000729398	FALSE	FALSE	FALSE
1	1231591	1231660	-	ACAP3	9	ACAP3.E009	0.0927828	0.926169	0.978187	2.33233e-06	2.51375e-05	FALSE	FALSE	FALSE
1	1233202	1233313	-	ACAP3	11	ACAP3.E011	2.01562	0.0451846	0.269366	0.000296259	0.000146982	FALSE	FALSE	FALSE
1	1233393	1233493	-	ACAP3	12	ACAP3.E012	0.516541	0.60605	0.855542	5.13908e-05	9.94903e-05	FALSE	FALSE	FALSE
1	1233750	1233801	-	ACAP3	13	ACAP3.E013	0.727965	0.467491	0.781671	3.05696e-05	4.19933e-05	FALSE	FALSE	FALSE
1	1233947	1234059	-	ACAP3	14	ACAP3.E014	0.727965	0.467491	0.781671	3.17065e-05	4.3555e-05	FALSE	FALSE	FALSE
1	1234725	1234736	-	ACAP3	15	ACAP3.E015	-0.443937	0.65757	0.879467	-0.000127645	0.00028753	FALSE	FALSE	FALSE
1	1235211	1235285	-	ACAP3	16	ACAP3.E016	0.727965	0.467491	0.781671	2.97054e-05	4.08061e-05	FALSE	FALSE	FALSE
1	1235353	1235448	-	ACAP3	17	ACAP3.E017	0.828567	0.408342	0.747555	0.00193545	0.0023359	FALSE	FALSE	FALSE
1	1235538	1235582	-	ACAP3	18	ACAP3.E018	0.306103	0.759847	0.918005	0.000242763	0.000793078	FALSE	FALSE	FALSE
1	1235889	1236072	-	ACAP3	19	ACAP3.E019	0.698816	0.485483	0.793494	0.00045856	0.000656196	FALSE	FALSE	FALSE
1	1237368	1237426	-	ACAP3	20	ACAP3.E020	0.909878	0.363988	0.717125	5.49559e-05	6.03992e-05	FALSE	FALSE	FALSE
1	1238302	1238355	-	ACAP3	21	ACAP3.E021	0.892985	0.372944	0.72372	0.000122039	0.000136664	FALSE	FALSE	FALSE
1	1238542	1238661	-	ACAP3	22	ACAP3.E022	1.57529	0.116777	0.446897	0.0008901	0.000565037	FALSE	FALSE	FALSE
1	1239466	1239523	-	ACAP3	23	ACAP3.E023	2.54897	0.011558	0.109267	0.00182309	0.000715224	FALSE	FALSE	FALSE
11	108002634	108002681	+	ACAT1	2	ACAT1.E002	3.26892	0.00127193	0.0197033	0.00123895	0.000379009	FALSE	FALSE	FALSE
11	108004547	108004664	+	ACAT1	3	ACAT1.E003	3.84173	0.000164218	0.00351659	0.00145452	0.00037861	FALSE	FALSE	FALSE
11	108004948	108005043	+	ACAT1	4	ACAT1.E004	3.47521	0.000626512	0.0110022	0.00144069	0.000414561	FALSE	FALSE	FALSE
11	108005869	108005969	+	ACAT1	5	ACAT1.E005	4.82731	2.7526e-06	9.79725e-05	0.00386074	0.00079977	FALSE	FALSE	FALSE
11	108009625	108009768	+	ACAT1	6	ACAT1.E006	0.683688	0.494968	0.798748	2.90392e-05	4.24743e-05	FALSE	FALSE	FALSE
11	108010792	108010942	+	ACAT1	7	ACAT1.E007	1.39891	0.163398	0.520365	0.000148678	0.000106281	FALSE	FALSE	FALSE
11	108012332	108012427	+	ACAT1	8	ACAT1.E008	2.04212	0.0424591	0.259377	0.000156788	7.67771e-05	FALSE	FALSE	FALSE
11	108013164	108013277	+	ACAT1	9	ACAT1.E009	0.262806	0.792972	0.931337	5.1484e-06	1.95901e-05	FALSE	FALSE	FALSE
11	108014710	108014774	+	ACAT1	10	ACAT1.E010	1.40363	0.161989	0.518376	0.000197781	0.000140907	FALSE	FALSE	FALSE
11	108016929	108017086	+	ACAT1	11	ACAT1.E011	-1.22575	0.221742	0.594242	-2.42791e-05	1.98076e-05	FALSE	FALSE	FALSE
11	108017997	108018503	+	ACAT1	12	ACAT1.E012	-1.78953	0.0750509	0.360158	-3.83697e-05	2.14413e-05	FALSE	FALSE	FALSE
6	160188037	160188218	+	ACAT2	3	ACAT2.E003	-0.251854	0.801414	0.934575	-0.000594545	0.00236067	FALSE	FALSE	FALSE
6	160189543	160189660	+	ACAT2	4	ACAT2.E004	-0.622958	0.534025	0.820284	-0.0015408	0.00247336	FALSE	FALSE	FALSE
6	160196202	160196345	+	ACAT2	5	ACAT2.E005	-1.06252	0.289288	0.662324	-0.000281223	0.000264676	FALSE	FALSE	FALSE
6	160197182	160197304	+	ACAT2	6	ACAT2.E006	1.49419	0.136709	0.480465	0.000355769	0.000238102	FALSE	FALSE	FALSE
6	160199202	160199312	+	ACAT2	8	ACAT2.E008	-0.090127	0.928277	0.978981	-7.73729e-05	0.000858488	FALSE	FALSE	FALSE
1	226340036	226340320	-	ACBD3	2	ACBD3.E002	0.909372	0.364254	0.717246	0.000832698	0.000915685	FALSE	FALSE	FALSE
1	226342348	226342534	-	ACBD3	3	ACBD3.E003	-1.08948	0.277258	0.65242	-0.000349642	0.000320924	FALSE	FALSE	FALSE
1	226346885	226347059	-	ACBD3	4	ACBD3.E004	0.744318	0.457562	0.77577	0.00343427	0.00461398	FALSE	FALSE	FALSE
1	226349232	226349390	-	ACBD3	5	ACBD3.E005	0.364512	0.715863	0.901087	0.000125423	0.000344085	FALSE	FALSE	FALSE
1	226352490	226352630	-	ACBD3	6	ACBD3.E006	-0.371748	0.710476	0.899358	-0.000301816	0.000811884	FALSE	FALSE	FALSE
1	226353560	226353701	-	ACBD3	7	ACBD3.E007	1.1846	0.237588	0.611358	0.000227306	0.000191884	FALSE	FALSE	FALSE
17	43209967	43210030	+	ACBD4	1	ACBD4.E001	0.0590524	0.95297	0.987371	9.16897e-05	0.00155268	FALSE	FALSE	FALSE
17	43213014	43213053	+	ACBD4	3	ACBD4.E003	-3.16712	0.00178199	0.0259057	-0.0609284	0.0192378	FALSE	FALSE	FALSE
17	43213054	43213060	+	ACBD4	4	ACBD4.E004	-2.64699	0.00877133	0.0887273	-0.0446477	0.0168673	FALSE	FALSE	FALSE
17	43213061	43213074	+	ACBD4	5	ACBD4.E005	-3.0995	0.00221922	0.0308958	-0.051749	0.0166959	FALSE	FALSE	FALSE
17	43213075	43213208	+	ACBD4	6	ACBD4.E006	-1.71316	0.0882401	0.389982	-0.0237556	0.0138665	FALSE	FALSE	FALSE
17	43213209	43213320	+	ACBD4	7	ACBD4.E007	-0.424087	0.67196	0.885374	-0.000625862	0.00147579	FALSE	FALSE	FALSE
17	43213321	43213474	+	ACBD4	8	ACBD4.E008	3.57584	0.000438234	0.0081336	0.0324407	0.0090722	FALSE	FALSE	FALSE
17	43213475	43213599	+	ACBD4	9	ACBD4.E009	-2.46439	0.0145725	0.129209	-0.0137717	0.00558828	FALSE	FALSE	FALSE
17	43213867	43213987	+	ACBD4	10	ACBD4.E010	-1.4194	0.157347	0.51173	-0.00565561	0.0039845	FALSE	FALSE	FALSE
17	43214059	43214143	+	ACBD4	11	ACBD4.E011	0.146175	0.883931	0.964453	0.000150579	0.00103013	FALSE	FALSE	FALSE
17	43214386	43214506	+	ACBD4	12	ACBD4.E012	0.631704	0.528305	0.817648	0.00707297	0.0111966	FALSE	FALSE	FALSE
17	43214735	43214821	+	ACBD4	13	ACBD4.E013	-1.16875	0.243902	0.618787	-0.00370306	0.00316839	FALSE	FALSE	FALSE
17	43215089	43215126	+	ACBD4	14	ACBD4.E014	1.15397	0.249896	0.624867	0.0153121	0.013269	FALSE	FALSE	FALSE
17	43215127	43215197	+	ACBD4	15	ACBD4.E015	0.422482	0.67313	0.885692	0.000117185	0.000277374	FALSE	FALSE	FALSE
17	43215280	43215289	+	ACBD4	16	ACBD4.E016	-0.924522	0.356334	0.71199	-0.00256627	0.00277578	FALSE	FALSE	FALSE
17	43216388	43216527	+	ACBD4	18	ACBD4.E018	1.76924	0.0783848	0.368652	0.0113968	0.00644161	FALSE	FALSE	FALSE
17	43219950	43220326	+	ACBD4	19	ACBD4.E019	-1.77039	0.0781935	0.368104	-0.0223929	0.0126486	FALSE	FALSE	FALSE
10	27493369	27493478	-	ACBD5	2	ACBD5.E002	-1.49655	0.136094	0.479518	-0.000397679	0.00026573	FALSE	FALSE	FALSE
10	27494127	27494177	-	ACBD5	3	ACBD5.E003	-0.513918	0.60788	0.856602	-0.00017914	0.000348576	FALSE	FALSE	FALSE
10	27497175	27497374	-	ACBD5	4	ACBD5.E004	-0.0942228	0.925027	0.97792	-3.72875e-05	0.000395738	FALSE	FALSE	FALSE
10	27499743	27500010	-	ACBD5	5	ACBD5.E005	-0.096963	0.922853	0.977232	-3.63141e-05	0.000374515	FALSE	FALSE	FALSE
10	27504464	27504570	-	ACBD5	6	ACBD5.E006	2.17434	0.030859	0.212773	0.000776304	0.000357029	FALSE	FALSE	FALSE
10	27506909	27507112	-	ACBD5	7	ACBD5.E007	1.81759	0.0706314	0.348389	0.00784127	0.00431412	FALSE	FALSE	FALSE
10	27508652	27508786	-	ACBD5	8	ACBD5.E008	0.561296	0.575227	0.840508	5.30818e-05	9.45701e-05	FALSE	FALSE	FALSE
10	27512267	27512381	-	ACBD5	9	ACBD5.E009	0.363632	0.716519	0.90139	4.18532e-05	0.000115098	FALSE	FALSE	FALSE
10	27520677	27520749	-	ACBD5	10	ACBD5.E010	-0.767475	0.443709	0.76841	-0.000159332	0.000207606	FALSE	FALSE	FALSE
10	27524021	27524141	-	ACBD5	11	ACBD5.E011	-2.47893	0.0140091	0.125652	-0.00628899	0.00253697	FALSE	FALSE	FALSE
10	27529248	27529413	-	ACBD5	12	ACBD5.E012	0.433028	0.665463	0.883318	0.000115418	0.000266537	FALSE	FALSE	FALSE
10	27529603	27529744	-	ACBD5	13	ACBD5.E013	-2.60222	0.00995898	0.09769	-0.0384048	0.0147585	FALSE	FALSE	FALSE
1	180283827	180283857	-	ACBD6	2	ACBD6.E002	0.311098	0.756052	0.916704	0.000325157	0.00104519	FALSE	FALSE	FALSE
1	180366651	180366740	-	ACBD6	3	ACBD6.E003	-0.144761	0.885046	0.96504	-7.5293e-05	0.000520119	FALSE	FALSE	FALSE
1	180382501	180382606	-	ACBD6	4	ACBD6.E004	1.39631	0.164178	0.521528	0.000889483	0.000637025	FALSE	FALSE	FALSE
1	180399315	180399397	-	ACBD6	5	ACBD6.E005	0.826795	0.409343	0.748211	0.000195337	0.000236258	FALSE	FALSE	FALSE
1	180461404	180461500	-	ACBD6	6	ACBD6.E006	-0.258623	0.796193	0.932419	-0.000450985	0.00174379	FALSE	FALSE	FALSE
1	180464596	180464660	-	ACBD6	7	ACBD6.E007	-0.195485	0.845213	0.951109	-0.000400839	0.00205049	FALSE	FALSE	FALSE
11	44087818	44088251	+	ACCS	1	ACCS.E001	-0.308404	0.758098	0.917432	-0.00142268	0.00461304	FALSE	FALSE	FALSE
11	44092806	44092865	+	ACCS	3	ACCS.E003	-0.067386	0.946342	0.985206	-0.000585853	0.00869399	FALSE	FALSE	FALSE
11	44094997	44095067	+	ACCS	4	ACCS.E004	-0.0152242	0.987869	0.998456	-0.000195711	0.0128552	FALSE	FALSE	FALSE
11	44096162	44096231	+	ACCS	5	ACCS.E005	-1.25586	0.210638	0.582091	-0.000808435	0.000643728	FALSE	FALSE	FALSE
11	44097076	44097142	+	ACCS	6	ACCS.E006	1.16417	0.24575	0.620429	0.000847076	0.000727624	FALSE	FALSE	FALSE
11	44098829	44098926	+	ACCS	7	ACCS.E007	4.1606	4.72005e-05	0.0012031	0.0263751	0.00633926	FALSE	FALSE	FALSE
11	44099395	44099472	+	ACCS	8	ACCS.E008	5.89133	1.61202e-08	8.96548e-07	0.037244	0.00632183	FALSE	FALSE	FALSE
11	44100234	44100334	+	ACCS	9	ACCS.E009	3.55269	0.000476112	0.00871241	0.0176603	0.00497097	FALSE	FALSE	FALSE
11	44101081	44101170	+	ACCS	10	ACCS.E010	1.1594	0.247681	0.622553	0.00326948	0.00281997	FALSE	FALSE	FALSE
11	44102570	44102615	+	ACCS	11	ACCS.E011	2.61226	0.00968071	0.0956594	0.00190394	0.000728847	FALSE	FALSE	FALSE
11	44102729	44102870	+	ACCS	12	ACCS.E012	1.97403	0.0497619	0.285838	0.00160859	0.000814874	FALSE	FALSE	FALSE
11	44104719	44104861	+	ACCS	13	ACCS.E013	-0.74175	0.459113	0.776953	-0.000417976	0.0005635	FALSE	FALSE	FALSE
11	44104974	44105127	+	ACCS	14	ACCS.E014	2.27551	0.0239408	0.180814	0.0127397	0.00559864	FALSE	FALSE	FALSE
16	67691665	67691756	-	ACD	2	ACD.E002	0.244284	0.807262	0.936588	0.000144503	0.000591535	FALSE	FALSE	FALSE
16	67691889	67692265	-	ACD	3	ACD.E003	2.87531	0.00447558	0.0535138	0.00756648	0.00263154	FALSE	FALSE	FALSE
16	67692458	67692544	-	ACD	4	ACD.E004	0.799526	0.424939	0.756712	0.00553919	0.0069281	FALSE	FALSE	FALSE
16	67692623	67692719	-	ACD	5	ACD.E005	3.67644	0.000304205	0.005964	0.0160647	0.00436963	FALSE	FALSE	FALSE
16	67692831	67692982	-	ACD	6	ACD.E006	-0.285152	0.775824	0.924504	-0.000420903	0.00147606	FALSE	FALSE	FALSE
16	67693132	67693166	-	ACD	7	ACD.E007	0.286315	0.774935	0.924502	0.000449893	0.00157132	FALSE	FALSE	FALSE
16	67693278	67693322	-	ACD	8	ACD.E008	1.29411	0.197126	0.56438	0.00219878	0.00169906	FALSE	FALSE	FALSE
16	67693440	67693516	-	ACD	9	ACD.E009	-1.88455	0.0609481	0.320006	-0.000544286	0.000288814	FALSE	FALSE	FALSE
16	67693806	67693939	-	ACD	11	ACD.E011	-0.507402	0.612434	0.858919	-0.0011935	0.00235218	FALSE	FALSE	FALSE
16	67694025	67694713	-	ACD	12	ACD.E012	0.696205	0.487113	0.794123	0.000752342	0.00108063	FALSE	FALSE	FALSE
17	61556368	61556461	+	ACE	3	ACE.E003	1.83381	0.0681751	0.341926	0.0157287	0.00857704	FALSE	FALSE	FALSE
17	61557130	61557273	+	ACE	4	ACE.E004	-0.152534	0.878921	0.9626	-0.000129774	0.000850788	FALSE	FALSE	FALSE
17	61558927	61559099	+	ACE	7	ACE.E007	1.20666	0.228996	0.602332	0.00285611	0.00236696	FALSE	FALSE	FALSE
17	61559827	61560050	+	ACE	8	ACE.E008	-1.02207	0.307989	0.676501	-0.00165158	0.00161592	FALSE	FALSE	FALSE
17	61560390	61560534	+	ACE	9	ACE.E009	2.40405	0.0171314	0.144634	0.0372288	0.0154859	FALSE	FALSE	FALSE
17	61560821	61560919	+	ACE	10	ACE.E010	0.0485823	0.961301	0.989646	2.23249e-05	0.000459528	FALSE	FALSE	FALSE
17	61561210	61561332	+	ACE	11	ACE.E011	1.79579	0.0740445	0.35769	0.0014001	0.000779657	FALSE	FALSE	FALSE
17	61561691	61561902	+	ACE	12	ACE.E012	1.67335	0.0958296	0.40649	0.000190829	0.00011404	FALSE	FALSE	FALSE
17	61562201	61562206	+	ACE	13	ACE.E013	2.83822	0.00500679	0.058375	0.0127258	0.00448372	FALSE	FALSE	FALSE
17	61562207	61562427	+	ACE	14	ACE.E014	4.95352	1.55324e-06	5.82832e-05	0.0167907	0.00338965	FALSE	FALSE	FALSE
17	61562597	61562733	+	ACE	15	ACE.E015	1.67142	0.0962113	0.407049	0.000120853	7.23059e-05	FALSE	FALSE	FALSE
17	61563918	61564076	+	ACE	16	ACE.E016	1.67142	0.0962113	0.407049	0.00010272	6.1457e-05	FALSE	FALSE	FALSE
17	61564347	61564434	+	ACE	17	ACE.E017	1.66943	0.0966043	0.407938	0.000126053	7.55067e-05	FALSE	FALSE	FALSE
17	61566009	61566152	+	ACE	18	ACE.E018	1.67335	0.0958296	0.40649	0.000111192	6.64486e-05	FALSE	FALSE	FALSE
17	61566302	61566493	+	ACE	19	ACE.E019	-2.81804	0.00531947	0.0611607	-0.00902397	0.00320222	FALSE	FALSE	FALSE
17	61568315	61568412	+	ACE	20	ACE.E020	1.75466	0.0808572	0.373412	0.00187473	0.00106843	FALSE	FALSE	FALSE
17	61568570	61568742	+	ACE	21	ACE.E021	1.34664	0.179628	0.544141	0.00125677	0.000933262	FALSE	FALSE	FALSE
17	61570797	61571020	+	ACE	22	ACE.E022	2.49035	0.0135806	0.122789	0.00959081	0.0038512	FALSE	FALSE	FALSE
17	61571733	61571831	+	ACE	24	ACE.E024	2.47089	0.0143182	0.12765	0.00832122	0.0033677	FALSE	FALSE	FALSE
17	61573755	61573877	+	ACE	25	ACE.E025	-1.46117	0.145546	0.495102	-0.00349681	0.00239316	FALSE	FALSE	FALSE
17	61574867	61574979	+	ACE	28	ACE.E028	1.27948	0.202217	0.570813	0.000900371	0.000703699	FALSE	FALSE	FALSE
17	61574980	61574981	+	ACE	29	ACE.E029	1.34067	0.181556	0.546362	0.000694396	0.000517947	FALSE	FALSE	FALSE
X	15584376	15584492	-	ACE2	3	ACE2.E003	-1.22012	0.223862	0.596688	-0.0013792	0.00113038	FALSE	FALSE	FALSE
X	15585849	15585949	-	ACE2	4	ACE2.E004	-4.86248	2.34939e-06	8.47562e-05	-0.0862178	0.0177312	FALSE	FALSE	FALSE
X	15588418	15588476	-	ACE2	5	ACE2.E005	-4.06646	6.87362e-05	0.00165974	-0.0704616	0.0173275	FALSE	FALSE	FALSE
X	15589747	15589919	-	ACE2	6	ACE2.E006	-4.33727	2.29137e-05	0.000638963	-0.0738146	0.0170187	FALSE	FALSE	FALSE
X	15590324	15590446	-	ACE2	7	ACE2.E007	0.166057	0.868281	0.959567	4.94636e-05	0.000297871	FALSE	FALSE	FALSE
X	15591490	15591588	-	ACE2	8	ACE2.E008	-0.114636	0.908849	0.972538	-4.95886e-05	0.000432573	FALSE	FALSE	FALSE
X	15593789	15593933	-	ACE2	9	ACE2.E009	-0.321842	0.74791	0.913886	-2.59602e-05	8.06614e-05	FALSE	FALSE	FALSE
X	15609836	15609979	-	ACE2	15	ACE2.E015	3.15631	0.00184605	0.0266819	0.00406324	0.00128734	FALSE	FALSE	FALSE
X	15612968	15613126	-	ACE2	17	ACE2.E017	0.75427	0.451579	0.772233	0.000385338	0.000510876	FALSE	FALSE	FALSE
9	19409057	19409190	+	ACER2	1	ACER2.E001	-0.571712	0.568162	0.837288	-0.00592513	0.0103638	FALSE	FALSE	FALSE
9	19423860	19423974	+	ACER2	2	ACER2.E002	0.478979	0.63248	0.868627	0.00152204	0.00317767	FALSE	FALSE	FALSE
9	19424698	19424839	+	ACER2	3	ACER2.E003	-0.0575809	0.95414	0.987669	-0.00012891	0.00223876	FALSE	FALSE	FALSE
9	19434945	19435082	+	ACER2	4	ACER2.E004	1.73646	0.0840305	0.381166	0.0101746	0.00585942	FALSE	FALSE	FALSE
9	19446279	19446416	+	ACER2	5	ACER2.E005	0.805478	0.421505	0.754579	0.006509	0.00808091	FALSE	FALSE	FALSE
11	76637601	76637711	+	ACER3	2	ACER3.E002	0.0559687	0.955423	0.988136	0.000159079	0.00284229	FALSE	FALSE	FALSE
11	76670023	76670075	+	ACER3	3	ACER3.E003	-0.500902	0.616994	0.861286	-0.00528776	0.0105565	FALSE	FALSE	FALSE
11	76687333	76687385	+	ACER3	4	ACER3.E004	-1.78034	0.0765469	0.363851	-0.000831916	0.000467281	FALSE	FALSE	FALSE
11	76696687	76696768	+	ACER3	5	ACER3.E005	-1.47825	0.140923	0.487599	-0.00972291	0.00657732	FALSE	FALSE	FALSE
11	76701583	76701618	+	ACER3	6	ACER3.E006	-0.771006	0.441618	0.767015	-0.00403794	0.00523724	FALSE	FALSE	FALSE
11	76709807	76709865	+	ACER3	7	ACER3.E007	-0.353216	0.7243	0.904276	-0.00172968	0.00489694	FALSE	FALSE	FALSE
11	76726060	76726161	+	ACER3	8	ACER3.E008	1.49745	0.13586	0.479268	0.00801782	0.0053543	FALSE	FALSE	FALSE
11	76727719	76727823	+	ACER3	9	ACER3.E009	0.823055	0.411462	0.749461	0.00138091	0.00167779	FALSE	FALSE	FALSE
7	100487957	100488709	-	ACHE	3	ACHE.E003	0.211183	0.832961	0.946003	0.00548362	0.0259663	FALSE	FALSE	FALSE
[truncated: 128,199 more rows]
