# Supplementary material for: Natural genetic variation of the cardiac transcriptome in non-diseased donors and patients with dilated cardiomyopathy
Source: Genome Biol. 2017 Sep 14;18:170. doi: 10.1186/s13059-017-1286-z (PMC5598015; doi:10.1186/s13059-017-1286-z)
Supplement: Supplementary file 5 — DCM and donor specific eQTLs. The table lists significant DCM and donor-specific eQTLs, including information on the gene symbol, identifier of the SNP, group-specific (DCM or control) estimates of the genotype effect, along with the higher and lower bound of the 95% confidence interval and P values for the estimated effect being different from zero. In addition, the F statistic, P value and Benjamini–Hochberg adjusted P value of the nested linear model are reported. The column Specific indicates whether the eQTL was specific for DCM (cases.only) or donors (controls.only) according to the definition in the “Methods” section. (XLSX 103 kb) [file 13059_2017_1286_MOESM5_ESM.xlsx]

## Sheet: Sheet1
		DCM genotype effect				Control genotype effect				Nested model
gene	snp	conf low	estimate	conf high	P-value	conf low	estimate	conf high	P-value	F	P-value	FDR	specific
NPPA-AS1+CLCN6	rs12124598	-0.190128	-0.143907	-0.0976865	3.62184e-09	-0.0736864	-0.0115797	0.050527	0.713703	11.34	0.000886758	0.0157409	cases.only
RIMKLA	rs7524240	-0.103887	-0.0645617	-0.025236	0.0013952	-0.00919804	0.0332049	0.0756079	0.124231	11.0935	0.00100718	0.0167402	cases.only
C1orf123	rs1056425	-0.0526056	-0.036394	-0.0201824	1.49836e-05	-0.0144078	0.00457856	0.0235649	0.63514	10.4556	0.00140146	0.0211971	cases.only
C1orf123	rs10788949	-0.0493376	-0.033265	-0.0171924	6.23998e-05	-0.0125995	0.00594443	0.0244884	0.528297	9.90916	0.00185834	0.0254443	cases.only
C1orf123	rs2297656	-0.0491942	-0.0335798	-0.0179654	3.26024e-05	-0.0147233	0.00341443	0.0215522	0.711062	9.27418	0.0025902	0.0318435	cases.only
SGIP1	rs11465827	0.463355	0.825394	1.18743	1.11058e-05	-0.237231	0.0201182	0.277467	0.87773	12.7573	0.000430409	0.0095868	cases.only
LOC100302401	rs4453002	0.0716788	0.129581	0.187483	1.58501e-05	-0.083377	-0.0186929	0.0459911	0.569658	11.3232	0.000895022	0.0157409	cases.only
FAM202A	rs3767392	0.098911	0.155568	0.212225	1.58732e-07	-0.0442999	0.0221374	0.0885747	0.512126	9.06673	0.00289628	0.0344931	cases.only
DSTYK	rs1610402	-0.138111	-0.0914011	-0.0446912	0.000149585	-0.0219077	0.0485718	0.119051	0.175845	10.6378	0.00127395	0.0198644	cases.only
RPS6KC1	rs11571553	0.0885042	0.15127	0.214037	3.57775e-06	-0.0930428	-0.0163762	0.0602903	0.674264	11.1121	0.000996948	0.0167402	cases.only
ARV1	rs1322783	0.0150736	0.0473996	0.0797255	0.00422946	-0.0607148	-0.0263857	0.00794336	0.131304	9.50413	0.00229608	0.0293065	cases.only
CENPA	rs11126678	-0.691514	-0.533118	-0.374723	2.32793e-10	-0.322609	-0.137444	0.0477201	0.144961	10.236	0.00157042	0.022811	cases.only
CENPA	rs2891519	-0.672919	-0.51598	-0.359041	5.44445e-10	-0.322545	-0.137444	0.0476559	0.144832	9.44405	0.00236946	0.0297487	cases.only
VIT	rs1167434	0.0647869	0.142624	0.22046	0.000374525	-0.152751	-0.0571907	0.0383699	0.23956	10.202	0.00159578	0.0228778	cases.only
PRKD3	rs1137437	-0.0500125	-0.0350674	-0.0201223	6.30102e-06	-0.0169806	-0.00126824	0.0144441	0.873779	9.43141	0.00238973	0.0297487	cases.only
MORN2	rs9309024	0.16767	0.32673	0.485791	7.05369e-05	-0.0962554	0.0168098	0.129875	0.769851	9.78943	0.00197804	0.0266466	cases.only
MCFD2	rs11890177	-0.101064	-0.0739158	-0.0467679	1.95158e-07	-0.0428157	-0.0111069	0.0206019	0.490815	8.78781	0.00334605	0.0380947	cases.only
CEP68	rs10171427	-0.072044	-0.047172	-0.0223	0.000234469	-0.0129643	0.0162214	0.0454071	0.274639	10.6083	0.00129279	0.0200548	cases.only
EPHA4	rs2034747	-0.242726	-0.172561	-0.102396	2.31527e-06	-0.0568247	0.0118412	0.0805071	0.734339	13.6961	0.000268715	0.0073231	cases.only
MYH15	rs9861244	-0.198593	-0.130304	-0.0620141	0.000215585	-0.0292856	0.0437896	0.116865	0.238952	11.7612	0.000715622	0.0139662	cases.only
WDR52	rs11922598	-0.235088	-0.157554	-0.0800198	8.38354e-05	-0.0702024	0.00157063	0.0733437	0.965648	8.80434	0.00331698	0.0380947	cases.only
PCGF3	rs11729193	-0.0666656	-0.0495219	-0.0323782	3.81478e-08	-0.0285195	-0.0127564	0.00300666	0.112195	9.67506	0.00210392	0.0279139	cases.only
LOC100506462	rs2726736	0.0651548	0.109352	0.15355	2.01318e-06	-0.0440296	0.00736122	0.058752	0.778036	8.78805	0.00334562	0.0380947	cases.only
CCDC158	rs1398016	-0.107888	-0.0728242	-0.0377601	5.89362e-05	-0.0232888	0.016484	0.0562568	0.415023	11.012	0.00104968	0.0172318	cases.only
FAM173B	rs17294086	0.0370886	0.0632926	0.0894966	3.41259e-06	-0.0193078	0.00735009	0.034008	0.587503	8.69353	0.00351696	0.039403	cases.only
RBM27	rs609325	-0.0812168	-0.0548575	-0.0284983	5.70309e-05	-0.00501594	0.0242183	0.0534526	0.103997	15.665	0.000100435	0.00349213	cases.only
MED7	rs10065295	0.195393	0.310665	0.425938	2.55077e-07	-0.217792	-0.102445	0.012902	0.0814662	24.9098	1.17301e-06	0.000147848	cases.only
ECI2	rs626080	-0.0459587	-0.0301556	-0.0143524	0.000215157	-0.00942457	0.00733377	0.0240921	0.389473	10.2816	0.00153113	0.0227043	cases.only
FAM65B	rs216258	0.127989	0.177576	0.227164	1.95058e-11	-0.0553503	0.00408691	0.0635241	0.892356	19.4991	1.54097e-05	0.000896429	cases.only
ZSCAN12P1	rs4452638	-0.241235	-0.179964	-0.118693	2.29138e-08	-0.112856	-0.0451867	0.0224828	0.189602	8.46091	0.00397795	0.0434415	cases.only
ZSCAN12P1	rs13207082	-0.281278	-0.211661	-0.142043	7.85525e-09	-0.120047	-0.0438014	0.0324444	0.258874	10.2597	0.00154869	0.022811	cases.only
ZNF192P1	rs9348772	0.0346069	0.0628511	0.0910954	1.76232e-05	-0.0448869	-0.0120776	0.0207318	0.469023	11.6279	0.000765591	0.0143817	cases.only
ZNF192P1	rs149976	0.0409569	0.0671121	0.0932673	8.67084e-07	-0.05474	-0.0240437	0.00665264	0.12414	19.8314	1.3104e-05	0.000792789	cases.only
ZNF192P1	rs203884	0.0568786	0.0841152	0.111352	4.73351e-09	-0.0534787	-0.0177397	0.0179993	0.329122	19.9437	1.24136e-05	0.000792789	cases.only
ZNF192P1	rs4713140	0.0489442	0.0861721	0.1234	8.23832e-06	-0.0856165	-0.0412455	0.00312549	0.0683158	18.7847	2.17395e-05	0.00117432	cases.only
ZNF192P1	rs868987	0.0572229	0.0881259	0.119029	5.4563e-08	-0.0617934	-0.0256999	0.0103936	0.161995	22.2745	4.06886e-06	0.000362009	cases.only
ZNF192P1	rs1233704	0.0490707	0.0796328	0.110195	5.99538e-07	-0.0637637	-0.0272924	0.00917891	0.141738	19.6004	1.4674e-05	0.00087037	cases.only
ZNF192P1	rs1233708	0.0513702	0.0783801	0.10539	3.28487e-08	-0.0554456	-0.0194053	0.016635	0.289877	18.2973	2.75501e-05	0.00141253	cases.only
ZNF192P1	rs9380069	0.0520051	0.0895548	0.127104	4.46694e-06	-0.072665	-0.0282508	0.0161634	0.211395	15.9251	8.81993e-05	0.00329386	cases.only
ZSCAN12P1	rs9380069	-0.210286	-0.148107	-0.0859285	4.58712e-06	-0.0319699	0.0415762	0.115122	0.266532	15.0569	0.000135674	0.00435245	cases.only
ZSCAN12P1	rs17720293	-0.247097	-0.181265	-0.115434	1.44558e-07	-0.093021	-0.00870046	0.0756201	0.839088	10.1004	0.00168231	0.0237803	cases.only
ZNF165	rs450630	-0.0973918	-0.0704497	-0.0435076	5.48191e-07	-0.0415342	-0.0115732	0.0183879	0.447412	8.28745	0.00436172	0.0458132	cases.only
HLA-H	rs2524211	0.102127	0.163645	0.225163	3.57647e-07	-0.0429834	0.0232052	0.0893938	0.490419	9.3761	0.00245649	0.0303301	cases.only
C4A	rs2442749	-0.388714	-0.298757	-0.208801	3.75943e-10	-0.166017	-0.0762599	0.0134971	0.0954876	11.8992	0.000665981	0.0133163	cases.only
C4A	rs2518028	-0.32252	-0.238084	-0.153647	7.51561e-08	-0.098796	-0.00158543	0.0956252	0.974394	13.0944	0.000362907	0.00871264	cases.only
CYP21A1P	rs2518028	-0.37618	-0.267942	-0.159704	1.98939e-06	-0.0504685	0.074145	0.198759	0.242292	16.6726	6.10045e-05	0.00252792	cases.only
HLA-DRB6	rs805293	0.254891	0.459548	0.664205	1.48793e-05	-0.222798	0.000404772	0.223608	0.997152	8.92332	0.0031165	0.0362593	cases.only
HLA-DRB6	rs9469220	-0.748892	-0.559942	-0.370992	1.74914e-08	-0.265298	-0.0660333	0.133232	0.514476	12.5566	0.000476543	0.0102967	cases.only
HLA-DRB6	rs17615250	0.272184	0.468997	0.665811	4.54703e-06	-0.242784	-0.0324528	0.177879	0.761412	11.7627	0.000714076	0.0139662	cases.only
C4A	rs9276915	-0.348747	-0.259853	-0.170959	2.65441e-08	-0.137903	-0.0495904	0.0387222	0.269725	10.9298	0.00109575	0.0176311	cases.only
CYP21A1P	rs9276915	-0.402896	-0.288797	-0.174698	1.19946e-06	-0.0805624	0.0327912	0.146145	0.569265	15.519	0.00010797	0.00368163	cases.only
ENPP5	rs6930766	-0.123734	-0.0789897	-0.0342453	0.000602165	-0.0267443	0.0233892	0.0735228	0.358962	9.00994	0.0029762	0.0350312	cases.only
QRSL1	rs6940205	0.0428721	0.0661551	0.0894381	6.05311e-08	-0.014109	0.0127146	0.0395381	0.351334	8.78656	0.00334826	0.0380947	cases.only
RELN	rs12705140	0.260113	0.356127	0.452141	4.26546e-12	-0.0146064	0.101215	0.217036	0.0864463	11.1438	0.000980816	0.0166684	cases.only
RELN	rs12705148	0.277962	0.372093	0.466224	2.22626e-13	-0.0131475	0.101215	0.215577	0.082531	12.982	0.000384448	0.00900804	cases.only
FAM66A	rs804280	-0.234088	-0.163769	-0.0934492	7.28751e-06	-0.0681858	0.0142818	0.0967493	0.733265	10.4763	0.0013842	0.0211475	cases.only
FAM66A	rs4841662	0.120892	0.19213	0.263368	2.50314e-07	-0.0735639	0.0117757	0.0971152	0.785975	10.2168	0.00158357	0.022811	cases.only
LOC642924	rs12674712	0.034711	0.0710927	0.107474	0.000152566	-0.0619032	-0.0195301	0.0228429	0.364779	10.2199	0.00158101	0.022811	cases.only
TJP2	rs1538583	0.0270144	0.0600629	0.0931113	0.000416821	-0.0581921	-0.0217558	0.0146804	0.240644	10.7381	0.00120892	0.0190469	cases.only
FAM108B1	rs2310021	0.0185055	0.0461385	0.0737714	0.0011582	-0.0428524	-0.0150676	0.0127172	0.286438	9.46931	0.00233832	0.0295959	cases.only
TBC1D2	rs16915442	0.359793	0.623232	0.886672	5.28839e-06	-0.327896	-0.140635	0.0466258	0.140323	21.6799	5.40066e-06	0.000466771	cases.only
BMS1P5	rs17010618	-0.76175	-0.554715	-0.347681	2.96704e-07	-0.237846	-0.0677941	0.102258	0.432993	12.8206	0.000416826	0.00941445	cases.only
RPL13AP5	rs2290713	-0.724024	-0.53472	-0.345416	7.15135e-08	-0.147106	0.0423197	0.231746	0.660233	18.0212	3.15165e-05	0.00156291	cases.only
CRTAC1	rs531676	-0.22719	-0.166096	-0.105001	2.02961e-07	-0.071012	-0.00631497	0.0583821	0.847671	12.5147	0.000486786	0.0104435	cases.only
SLC18A2	rs1772810	0.0276631	0.0485697	0.0694764	7.65899e-06	-0.0358932	-0.0114277	0.0130377	0.358387	13.4914	0.000297052	0.00768018	cases.only
PRRG4	rs10767935	0.0734835	0.132534	0.191584	1.49894e-05	-0.0822347	-0.0162143	0.0498062	0.628938	10.9465	0.00108568	0.0175625	cases.only
SPA17	rs11219769	-0.118967	-0.0852019	-0.0514369	1.28508e-06	-0.0191346	0.018668	0.0564707	0.331598	16.3003	7.32805e-05	0.00280599	cases.only
FOXRED1	rs629882	-0.0951999	-0.0642214	-0.0332429	6.079e-05	-0.0278334	0.00741635	0.0426661	0.678876	9.04573	0.00292193	0.0345267	cases.only
LOC100506314	rs7300383	-0.207611	-0.137174	-0.0667377	0.000160357	-0.0587005	0.0167465	0.0921935	0.662295	8.63177	0.00363373	0.0404119	cases.only
METTL21B	rs701006	0.0533518	0.0760153	0.0986788	2.60142e-10	-0.00614441	0.0152842	0.0367127	0.161278	14.7161	0.000160782	0.00481549	cases.only
HSPB8	rs3742082	0.585347	0.85263	1.11991	1.58958e-09	-0.0431762	0.224278	0.491733	0.0998544	10.719	0.00122088	0.0191356	cases.only
SUGT1P3+LOC100616668	rs2004000	-0.0817767	-0.0556119	-0.0294471	3.99662e-05	-0.0222749	0.0115029	0.0452807	0.502927	9.57737	0.00220976	0.0286889	cases.only
ENOX1	rs12864863	-0.156077	-0.107605	-0.0591328	1.84024e-05	-0.0382203	0.0124512	0.0631227	0.628757	11.3777	0.000869745	0.0155679	cases.only
ENOX1	rs3764147	-0.209235	-0.147057	-0.084879	5.31903e-06	-0.0571471	0.00377354	0.0646942	0.902976	11.6535	0.000755116	0.0143817	cases.only
GPC6	rs2892667	0.0926633	0.14894	0.205217	4.05892e-07	-0.0446523	0.00781655	0.0602854	0.769397	13.0579	0.000369671	0.00880515	cases.only
GPC6	rs9524268	0.0801851	0.137065	0.193946	3.58877e-06	-0.0591931	-0.00643176	0.0463296	0.810411	13.2786	0.000330679	0.00819922	cases.only
ACIN1	rs17120368	-0.142043	-0.0983533	-0.0546636	1.41597e-05	-0.0188477	0.00109723	0.0210422	0.913784	16.6435	6.18835e-05	0.0025297	cases.only
DHRS4	rs10135546	-0.161202	-0.115223	-0.0692447	1.50678e-06	-0.0661989	-0.0243097	0.0175795	0.254064	8.29256	0.00434988	0.0458132	cases.only
ADCY4	rs12437434	-0.401849	-0.278212	-0.154575	1.42728e-05	-0.0282593	0.0956209	0.219501	0.129679	17.7082	3.67175e-05	0.00176302	cases.only
AP1G2+JPH4	rs12437434	-0.348698	-0.239532	-0.130367	2.27867e-05	-0.060352	0.0490284	0.158409	0.37809	13.5338	0.000290772	0.00768018	cases.only
LTB4R2+LTB4R	rs12437434	-0.465302	-0.324225	-0.183147	9.49424e-06	-0.0754523	0.0659031	0.207259	0.359287	14.812	0.000153274	0.00463653	cases.only
C14orf64	rs234171	-1.2165	-0.82072	-0.424942	6.04477e-05	-0.122221	0.273812	0.669845	0.174464	14.8335	0.000151635	0.00463653	cases.only
HERC2	rs4778245	-0.183991	-0.136809	-0.0896272	3.36245e-08	-0.0191654	0.0950154	0.209196	0.102461	13.6668	0.00027194	0.00734482	cases.only
DUOX1	rs11636774	-0.293462	-0.21609	-0.138718	9.84092e-08	-0.0708593	0.02227	0.115399	0.637986	15.0441	0.000136688	0.00435245	cases.only
DENND4A	rs10851762	-0.106122	-0.0726326	-0.0391427	2.80926e-05	-0.0199863	0.0119555	0.0438972	0.461613	12.9667	0.000387122	0.00900804	cases.only
ADAT1	rs6564267	0.0481878	0.0766461	0.105104	2.5948e-07	-0.0137007	0.0161197	0.04594	0.28798	8.36881	0.00417721	0.0448087	cases.only
ATP2C2	rs12923106	0.0746841	0.115847	0.15701	7.97806e-08	-0.0594684	-0.0145958	0.0302768	0.522242	17.8134	3.49814e-05	0.00170675	cases.only
CDRT1	rs9912058	-0.147606	-0.103098	-0.0585899	8.12029e-06	-0.0327936	0.0164889	0.0657713	0.510434	12.588	0.000469016	0.0102217	cases.only
ADORA2B	rs2014604	0.0741948	0.112269	0.150344	2.03641e-08	-0.0135369	0.0288304	0.0711977	0.18133	8.32855	0.0042675	0.0454548	cases.only
ADORA2B	rs3112511	0.08631	0.123059	0.159808	2.78331e-10	-0.0127664	0.0288304	0.0704271	0.173404	11.1873	0.000959736	0.0164955	cases.only
ADORA2B	rs3112524	0.0721947	0.110269	0.148343	3.50838e-08	-0.0280005	0.012621	0.0532426	0.541038	11.9409	0.000652889	0.013255	cases.only
PPP4R1	rs329007	0.0154054	0.0303531	0.0453009	8.47841e-05	-0.0310755	-0.0128062	0.00546304	0.16859	12.9759	0.000385321	0.00900804	cases.only
SAFB	rs2304196	-0.10143	-0.0726706	-0.0439111	1.25847e-06	-0.0287155	0.00707692	0.0428693	0.697205	11.7117	0.000735532	0.0142627	cases.only
SAFB2	rs2304196	-0.116425	-0.0832399	-0.0500546	1.49086e-06	-0.0427785	-0.00147797	0.0398226	0.943848	9.24609	0.00263471	0.0321371	cases.only
JUND	rs11085247	0.0354293	0.0807937	0.126158	0.000539892	-0.0740146	-0.0214196	0.0311754	0.423155	8.40645	0.00409614	0.0442529	cases.only
ZNF98	rs16999432	-0.841402	-0.599474	-0.357546	1.9463e-06	-0.244377	0.0183976	0.281173	0.89041	11.6149	0.000770196	0.0143817	cases.only
LOC643719	rs4806050	-0.137129	-0.0940494	-0.0509696	2.49672e-05	-0.0318949	0.0113089	0.0545127	0.60655	11.5747	0.000786208	0.0145017	cases.only
LOC643719	rs4806052	-0.137129	-0.0940494	-0.0509696	2.49672e-05	-0.0318949	0.0113089	0.0545127	0.60655	11.5747	0.000786208	0.0145017	cases.only
ZNF419	rs3746208	-0.0773896	-0.0538302	-0.0302707	1.06557e-05	-0.0285673	-0.00743249	0.0137024	0.489088	8.34184	0.00423906	0.0453115	cases.only
DEPDC5	rs10483160	-0.134411	-0.0916738	-0.0489364	3.40987e-05	-0.0439009	-0.00320897	0.037483	0.876666	8.72315	0.00346233	0.0390804	cases.only
HPCAL4	rs10749676	-0.0884874	-0.00269839	0.0830906	0.950639	-0.369535	-0.269273	-0.169011	2.80657e-07	15.8425	9.20958e-05	0.003357	controls.only
PARS2	rs10888879	-0.0672923	0.00612278	0.0795378	0.869629	-0.392728	-0.294987	-0.197247	9.9188e-09	23.5513	2.22231e-06	0.00023181	controls.only
RPAP2	rs12125101	-0.122659	-0.0545333	0.0135926	0.116132	-0.417942	-0.300802	-0.183662	8.51413e-07	12.8196	0.000417037	0.00941445	controls.only
BCAS2	rs480226	-0.0945005	-0.0402482	0.014004	0.145189	0.259436	0.344268	0.429099	5.99361e-14	56.601	1.15408e-12	3.49108e-09	controls.only
BCAS2	rs2774292	-0.103812	-0.039765	0.0242817	0.222477	0.259466	0.344268	0.429069	5.81108e-14	50.6895	1.31906e-11	1.33006e-08	controls.only
THEM5	rs6587622	-0.01712	0.0173368	0.0517936	0.322575	0.0763606	0.117208	0.158055	4.5649e-08	13.5568	0.000287428	0.00768018	controls.only
THEM5	rs7536659	-0.0165319	0.021179	0.0588899	0.26966	0.0782099	0.120987	0.163764	6.89511e-08	11.89	0.000669116	0.0133163	controls.only
NOS1AP	rs10918593	-0.0075665	0.0322956	0.0721577	0.111797	0.0798237	0.122285	0.164746	4.10563e-08	9.2669	0.00260012	0.0318435	controls.only
NOS1AP	rs10753746	-0.0173362	0.0260568	0.0694498	0.237986	0.0829723	0.128006	0.173039	6.00616e-08	10.3158	0.00150509	0.0225391	controls.only
KIF21B	rs831751	-0.0377971	0.0401185	0.118034	0.311427	0.153435	0.228126	0.302817	6.78465e-09	11.7772	0.000708828	0.0139662	controls.only
ESRRG	rs12086903	-0.0370157	-0.0067804	0.0234549	0.659025	-0.146122	-0.106467	-0.0668127	2.82116e-07	15.5124	0.000108319	0.00368163	controls.only
TMEM18	rs2867117	-0.00511189	0.0131367	0.0313853	0.15744	0.0369428	0.0577305	0.0785182	1.14914e-07	10.0885	0.0016936	0.0238286	controls.only
ITGB1BP1	rs11684747	-0.0102842	0.0147802	0.0398445	0.246503	0.0467987	0.0737987	0.100799	1.76585e-07	9.96199	0.00180883	0.0253321	controls.only
LOC100506474	rs16858228	-0.122976	0.0169166	0.156809	0.811901	-0.532937	-0.394661	-0.256384	5.32382e-08	16.9942	5.20851e-05	0.00228344	controls.only
HS1BP3	rs10166174	-0.0278469	-0.00879507	0.0102567	0.364021	-0.0758923	-0.0562546	-0.0366168	4.79152e-08	11.6786	0.000745495	0.0143638	controls.only
ADD2	rs758062	-0.0342531	0.0052322	0.0447175	0.794272	-0.172309	-0.128924	-0.0855385	1.60767e-08	20.2997	1.04589e-05	0.000748808	controls.only
RNF149	rs1589246	-0.0557933	-0.00756379	0.0406657	0.757585	0.100856	0.15278	0.204704	2.23446e-08	19.877	1.29846e-05	0.000792789	controls.only
ACVR1C	rs16840998	-0.838397	-0.359997	0.118404	0.139542	0.633855	1.30818	1.98251	0.000169676	15.8013	9.37677e-05	0.00336032	controls.only
GXYLT2	rs2839770	-0.0228561	0.0206934	0.0642429	0.350157	0.0797771	0.119697	0.159617	1.21746e-08	10.9007	0.00111159	0.0177276	controls.only
PARP14	rs6438753	-0.0579111	0.0228287	0.103568	0.577995	0.129105	0.197145	0.265184	3.49985e-08	10.582	0.00131434	0.0202851	controls.only
LOC100505710	rs9831802	-0.042562	0.0352515	0.113065	0.373019	0.152882	0.234869	0.316857	4.80465e-08	12.1058	0.000599808	0.0122596	controls.only
RPL39L	rs6801553	-0.0977173	-0.000150125	0.0974171	0.997584	0.54971	0.80184	1.05397	1.7663e-09	34.1577	1.69478e-08	1.02534e-05	controls.only
LOC285540	rs11726511	-0.125809	-0.047051	0.031707	0.240388	-0.34885	-0.256404	-0.163958	1.19055e-07	11.5349	0.000802946	0.0147207	controls.only
GUF1	rs1439365	-0.0274748	-0.0122324	0.00300996	0.115199	-0.0680889	-0.0500058	-0.0319226	1.29892e-07	9.90287	0.00186732	0.0254443	controls.only
FIP1L1	rs6828559	-0.025026	-0.0071155	0.010795	0.434591	-0.0796843	-0.0603168	-0.0409493	3.58869e-09	15.7873	9.44222e-05	0.00336032	controls.only
FIP1L1	rs6838260	-0.0246243	-0.00634762	0.0119291	0.494496	-0.0812843	-0.0615552	-0.0418261	3.37717e-09	16.3566	7.12744e-05	0.00276417	controls.only
NAAA	rs11097233	-0.0631414	-0.0259261	0.0112893	0.171219	-0.173683	-0.127187	-0.0806898	1.72501e-07	11.2209	0.000942699	0.0163889	controls.only
BMPR1B	rs10021303	-0.107979	-0.0406177	0.0267437	0.236051	-0.285223	-0.212415	-0.139607	2.80331e-08	11.644	0.0007588	0.0143817	controls.only
EXOC3	rs2241597	-0.00258213	0.0165788	0.0357397	0.0895861	0.0449034	0.067879	0.0908546	1.92001e-08	11.4132	0.000854073	0.0154705	controls.only
IRX4	rs7714178	-0.418913	-0.0604937	0.297926	0.739794	0.857258	1.21591	1.57456	1.73223e-10	24.597	1.35836e-06	0.000164362	controls.only
ATP6AP1L	rs4703871	-0.096013	-0.0463169	0.00337914	0.0675981	-0.215838	-0.158761	-0.101684	1.09696e-07	8.56867	0.00375717	0.0413288	controls.only
ATG10	rs701405	-0.041057	-0.0174215	0.00621402	0.147791	-0.113504	-0.0829966	-0.0524894	1.99272e-07	11.207	0.00094946	0.0164121	controls.only
FLJ33630	rs6595779	-0.0201695	-0.00262985	0.0149098	0.767951	0.0419837	0.06276	0.0835363	9.64518e-09	22.4493	3.74464e-06	0.000343259	controls.only
IRF1	rs7728671	-0.251936	-0.0326999	0.186536	0.769128	0.451836	0.719624	0.987412	2.74873e-07	18.3419	2.69579e-05	0.001406	controls.only
PAIP2	rs11744283	-0.046763	0.000944559	0.0486521	0.968918	-0.320782	-0.245885	-0.170989	5.7403e-10	29.9892	1.11817e-07	4.22806e-05	controls.only
HLA-F-AS1	rs2517861	-0.000850059	0.0305131	0.0618762	0.0564864	0.0712678	0.108982	0.146697	3.7612e-08	9.93474	0.00183659	0.0253685	controls.only
HCG18	rs1264616	-0.0171692	0.00296342	0.0230961	0.772076	0.0492402	0.0719384	0.0946366	1.98786e-09	20.0606	1.17337e-05	0.000788763	controls.only
HCG18	rs6912771	-0.0163305	0.00189293	0.0201164	0.838026	0.0538068	0.0735167	0.0932266	3.32521e-12	27.6335	3.30166e-07	6.65834e-05	controls.only
HCG18	rs9357097	-0.0214833	-0.00364009	0.0142031	0.68811	0.0592431	0.0804147	0.101586	1.46156e-12	35.7724	8.23839e-09	6.23028e-06	controls.only
HCG18	rs6924453	-0.0163869	0.00189293	0.0201728	0.838519	0.0527685	0.0725455	0.0923226	6.94121e-12	26.7146	5.05408e-07	8.49366e-05	controls.only
EHMT2	rs2071537	-0.102032	0.0467768	0.195585	0.53632	-0.47743	-0.355203	-0.232976	3.1481e-08	16.9133	5.41969e-05	0.00232108	controls.only
HLA-DPA1	rs16868943	-0.120984	-0.0217301	0.077524	0.666618	-0.538733	-0.419004	-0.299276	5.01373e-11	25.3298	9.66298e-07	0.000127089	controls.only
HLA-DQA2	rs3130267	-0.0245268	0.104295	0.233117	0.112049	-0.573708	-0.408076	-0.242445	2.21625e-06	23.1447	2.69945e-06	0.000272195	controls.only
KCTD20	rs2157316	-0.0595079	-0.0121385	0.0352309	0.614135	0.155163	0.232495	0.309826	1.11968e-08	28.2452	2.48954e-07	5.79296e-05	controls.only
KPNA5	rs13590	-0.0302731	0.0082096	0.0466923	0.674649	0.058368	0.0901712	0.121974	6.45339e-08	10.4624	0.00139498	0.0211971	controls.only
TXLNB	rs12527125	-0.0311417	0.0152624	0.0616666	0.517621	-0.219194	-0.167759	-0.116323	7.31733e-10	27.094	4.25161e-07	8.0382e-05	controls.only
NOD1	rs765508	-0.091934	-0.0335041	0.0249257	0.259758	0.135779	0.206984	0.278188	3.12253e-08	26.4594	5.69032e-07	9.05959e-05	controls.only
DPY19L1P1	rs7804837	-0.0328379	-0.0119858	0.00886625	0.258605	-0.0839477	-0.0626909	-0.0414342	2.02491e-08	11.2551	0.000926289	0.0161967	controls.only
MAGI2-AS3	rs10261439	-0.0364	-0.0142039	0.00799233	0.208646	-0.0932255	-0.0691167	-0.0450078	4.7175e-08	10.8998	0.00111347	0.0177276	controls.only
MAGI2-AS3	rs4730806	-0.0344542	-0.0170967	0.000260745	0.0535125	-0.0848584	-0.0645359	-0.0442134	1.90827e-09	12.2321	0.000564155	0.0117694	controls.only
ACHE	rs2307355	-0.0839986	0.0173594	0.118717	0.736091	-0.402003	-0.291235	-0.180468	4.80861e-07	16.3986	6.99917e-05	0.00274968	controls.only
FLJ45340	rs339054	-0.0434324	-0.0113705	0.0206914	0.485428	0.0503728	0.0826492	0.114926	9.12515e-07	16.5784	6.39795e-05	0.00254655	controls.only
ERLIN2	rs6415414	-0.106038	-0.00785202	0.0903335	0.874943	-0.689875	-0.521049	-0.352222	4.83625e-09	26.8012	4.85475e-07	8.49366e-05	controls.only
SGK196	rs8178705	-0.246108	-0.122506	0.00109621	0.0520498	-1.20202	-0.837523	-0.473027	9.53028e-06	13.396	0.000311666	0.00786477	controls.only
SPAG1	rs2453643	-0.0172434	0.00527104	0.0277855	0.645048	-0.101916	-0.0757288	-0.049542	3.63752e-08	21.3529	6.3132e-06	0.000516147	controls.only
SPAG1	rs2008612	-0.0191746	0.00358917	0.0263529	0.756355	-0.101922	-0.0757288	-0.0495355	3.6641e-08	20.2776	1.05704e-05	0.000748808	controls.only
SPAG1	rs1866788	-0.0188946	0.00404129	0.0269772	0.728785	-0.102041	-0.0757288	-0.0494168	4.22708e-08	20.2748	1.06442e-05	0.000748808	controls.only
DAPK1	rs1927982	-0.0334372	0.00436546	0.0421682	0.820223	-0.174192	-0.12895	-0.0837086	5.53577e-08	19.8473	1.30037e-05	0.000792789	controls.only
DAPK1	rs9410948	-0.0395219	7.2358e-05	0.0396666	0.99713	-0.171905	-0.126167	-0.08043	1.3758e-07	16.9028	5.44782e-05	0.00232108	controls.only
IDI2	rs3750729	-0.0112465	0.0163978	0.044042	0.243738	0.0617066	0.0910473	0.120388	4.04488e-09	13.31	0.000325482	0.00813706	controls.only
PRPF18	rs7076925	-0.0483808	0.011694	0.0717689	0.701693	-0.438194	-0.334898	-0.231601	9.00574e-10	32.6537	3.33382e-08	1.6808e-05	controls.only
MRC1	rs7085542	-0.167788	-0.0766187	0.0145501	0.099116	-0.376546	-0.275035	-0.173524	2.22642e-07	8.20887	0.00454952	0.0476204	controls.only
PGBD3+ERCC6	rs11101081	-0.0174866	0.00720335	0.0318932	0.565961	-0.128611	-0.0936384	-0.0586658	3.04542e-07	21.5404	5.80854e-06	0.000488078	controls.only
ABCC2	rs2273697	-0.0422306	0.00497865	0.0521879	0.835589	0.0869286	0.13461	0.182291	7.26243e-08	14.4875	0.00018022	0.00524196	controls.only
C1QTNF4	rs10838681	-0.000196505	0.0476288	0.0954541	0.0509409	0.0996929	0.158349	0.217006	2.45483e-07	8.30816	0.00431722	0.0457896	controls.only
ESRRA	rs510713	-0.00646079	0.0140013	0.0344635	0.178933	0.0372668	0.0600106	0.0827545	4.38061e-07	8.77858	0.00336241	0.0380947	controls.only
TRMT112	rs7926637	-0.015376	0.00225643	0.0198888	0.801168	0.0362163	0.0554068	0.0745972	3.81348e-08	16.1447	7.91277e-05	0.00299202	controls.only
VEGFB	rs11231693	-0.0666271	-0.0229534	0.0207202	0.301522	-0.205647	-0.156024	-0.106401	2.61995e-09	15.7296	9.72711e-05	0.00342145	controls.only
VEGFB	rs3751120	-0.055466	-0.0162093	0.0230474	0.41676	-0.185177	-0.139981	-0.0947841	4.32998e-09	16.5926	6.35348e-05	0.00254655	controls.only
LOC100505554	rs11821155	-0.0462215	-0.0156577	0.0149061	0.313861	-0.130051	-0.0995244	-0.0689982	7.46001e-10	14.6321	0.000168004	0.00498248	controls.only
LOC100505554	rs2305535	-0.0507763	-0.0191896	0.012397	0.232546	-0.124773	-0.0939127	-0.063052	7.66373e-09	11.114	0.000996568	0.0167402	controls.only
LOC100505554	rs10501397	-0.0452224	-0.013382	0.0184584	0.40848	-0.124885	-0.0939127	-0.06294	8.67786e-09	12.7594	0.00043101	0.0095868	controls.only
LOC100505554	rs4630309	-0.0374932	-0.00402038	0.0294524	0.813139	-0.11619	-0.0845958	-0.0530016	3.04259e-07	11.8963	0.00066841	0.0133163	controls.only
JRKL	rs11549808	-0.211289	-0.0639398	0.0834093	0.393471	-0.648312	-0.500771	-0.35323	1.65788e-10	17.0348	5.10585e-05	0.00227266	controls.only
VAMP1	rs2362479	-0.0428333	-0.00271639	0.0374005	0.89399	-0.155147	-0.114803	-0.0744587	5.80089e-08	15.0647	0.000135143	0.00435245	controls.only
EMP1	rs16909710	-0.0494267	0.0270882	0.103603	0.486193	0.156263	0.245627	0.33499	1.51576e-07	13.394	0.000311991	0.00786477	controls.only
CASC1	rs7303889	-0.00528445	0.0804941	0.166273	0.0657492	0.194707	0.280255	0.365803	6.3128e-10	10.5551	0.00133116	0.0204404	controls.only
FGFR1OP2	rs2289711	-0.0323661	-0.01037	0.011626	0.353936	0.0400203	0.0644014	0.0887825	4.26162e-07	20.1254	1.13732e-05	0.000781907	controls.only
LOC100506660	rs12828682	-0.0571667	-0.00214687	0.052873	0.938789	-0.232936	-0.163424	-0.0939119	6.01503e-06	12.8461	0.000411479	0.00941445	controls.only
DDX11	rs11051381	-0.102438	-0.0311603	0.040117	0.389959	-0.287389	-0.210411	-0.133433	1.75885e-07	11.3316	0.000890591	0.0157409	controls.only
TMEM5	rs12820630	-0.0167663	0.00335828	0.0234829	0.742624	-0.0787312	-0.0576682	-0.0366051	1.68354e-07	17.0336	5.10878e-05	0.00227266	controls.only
GPR133	rs11246786	-0.0698338	0.0597377	0.189309	0.364643	-1.18304	-0.945188	-0.707331	1.69941e-13	53.4295	4.21316e-12	6.3724e-09	controls.only
RAN	rs11246786	-0.0786079	-0.00106616	0.0764755	0.978412	0.290589	0.432934	0.575279	7.76468e-09	27.8254	3.02159e-07	6.52879e-05	controls.only
TPTE2P6	rs9511316	-0.0475402	0.0189274	0.085395	0.575281	0.103132	0.170801	0.238471	1.29376e-06	9.95373	0.00182143	0.0253685	controls.only
DZIP1	rs1570904	-0.0171586	0.000163696	0.0174859	0.985162	0.0426754	0.0603591	0.0780428	1.33491e-10	22.9523	2.94987e-06	0.00028785	controls.only
CARS2	rs7999702	-0.040342	-0.0199503	0.000441512	0.0551283	-0.0914459	-0.0689519	-0.0464579	6.0368e-09	10.1107	0.00167327	0.0237635	controls.only
RNASE1	rs2771327	-0.0368991	-0.00268688	0.0315253	0.87717	-0.133452	-0.0965546	-0.0596571	5.38035e-07	13.5079	0.000294593	0.00768018	controls.only
C14orf126	rs10872851	-0.00428892	0.0123378	0.0289646	0.145094	0.0328982	0.0497774	0.0666565	2.03684e-08	9.69263	0.00208159	0.0277392	controls.only
C14orf126	rs8017888	-0.00260258	0.0132933	0.0291891	0.10078	0.0325589	0.0493751	0.0661913	2.31541e-08	9.43734	0.0023778	0.0297487	controls.only
C14orf126	rs7157977	-0.00258025	0.0132933	0.0291668	0.100304	0.0335076	0.050525	0.0675424	1.65111e-08	9.9353	0.00183321	0.0253685	controls.only
C14orf126	rs1888576	-0.00212577	0.0138192	0.0297643	0.0890565	0.0397001	0.0565168	0.0733336	2.41407e-10	13.1763	0.000348199	0.00856343	controls.only
C14orf126	rs17663369	-0.026156	-0.00901622	0.00812361	0.301071	-0.0676608	-0.0502053	-0.0327499	4.32515e-08	11.0053	0.00105589	0.0172318	controls.only
PPP2R3C	rs4981318	-0.0196537	-0.000855125	0.0179434	0.928666	0.0311408	0.0493198	0.0674988	2.1441e-07	14.2891	0.000199012	0.00567935	controls.only
ZFYVE26	rs17104103	-0.0400745	-0.0133998	0.013275	0.323344	-0.18423	-0.133802	-0.0833748	3.81435e-07	17.2906	4.51017e-05	0.00206716	controls.only
PGBD4	rs16959391	-0.0533569	-0.0046667	0.0440236	0.850391	-0.232969	-0.176944	-0.120919	2.23947e-09	20.9093	7.80586e-06	0.000621387	controls.only
RASGRP1	rs17654449	-0.022637	0.0530924	0.128822	0.168524	0.162992	0.247587	0.332183	2.55057e-08	11.3899	0.000864353	0.0155635	controls.only
AP3B2	rs4725	-2.94166e-05	0.0613859	0.122801	0.0501089	0.175306	0.24699	0.318673	9.24699e-11	15.0064	0.000139123	0.00438384	controls.only
AP3B2	rs2046071	-0.0849343	-0.019669	0.0455963	0.553249	-0.254461	-0.188769	-0.123076	4.39519e-08	12.944	0.000391915	0.00904995	controls.only
AP3B2	rs7174089	-0.0650127	0.000474655	0.065962	0.988618	-0.249201	-0.182751	-0.1163	1.51131e-07	14.9733	0.000142053	0.00442999	controls.only
AP3B2	rs3784377	-0.0206974	0.0443862	0.10947	0.180373	0.157902	0.224697	0.291492	2.32838e-10	14.5094	0.000178256	0.00523518	controls.only
LOC100505679	rs11638297	-0.106758	-0.0479137	0.0109302	0.110015	-0.255034	-0.189936	-0.124839	2.81771e-08	10.1683	0.00162572	0.0231972	controls.only
LOC100505679	rs1107179	-0.0940814	-0.0450368	0.00400771	0.0717093	-0.20047	-0.149464	-0.0984578	2.45825e-08	8.45376	0.00399307	0.0434498	controls.only
LOC254559	rs1877782	-0.0477228	0.000198488	0.0481198	0.993496	-0.189821	-0.136368	-0.0829141	9.94563e-07	14.0464	0.000224747	0.00629499	controls.only
LOC100288332	rs9927980	-0.0450291	-0.0135347	0.0179597	0.398029	-0.112867	-0.0813511	-0.0498348	7.55173e-07	8.99311	0.0030053	0.0351005	controls.only
SNX20	rs16948672	-0.181138	0.0394108	0.259959	0.725113	0.277802	0.460084	0.642366	1.27747e-06	8.39022	0.00412999	0.0444599	controls.only
TMEM231	rs2550911	-0.0535073	-0.0266952	0.000116872	0.0509988	-0.115985	-0.0862968	-0.0566091	3.12486e-08	8.61647	0.00366328	0.0405912	controls.only
MPHOSPH6	rs16956140	-0.0672835	0.0227187	0.112721	0.619435	-0.48601	-0.345225	-0.204441	2.45595e-06	18.8207	2.13629e-05	0.00117432	controls.only
ZDHHC7	rs12923106	-0.0131625	0.00180885	0.0167802	0.812055	0.027237	0.0435575	0.0598781	3.29795e-07	13.7938	0.000255602	0.00702906	controls.only
LOC100287036	rs11647758	-0.0683665	0.0335491	0.135465	0.517268	-0.381428	-0.284785	-0.188141	2.07679e-08	19.9393	1.24395e-05	0.000792789	controls.only
CHRNE	rs17707070	-0.180794	-0.0282219	0.124351	0.715864	0.248562	0.384294	0.520026	6.71754e-08	15.8398	9.21094e-05	0.003357	controls.only
NBR2	rs744166	-0.022832	0.0187914	0.0604147	0.374675	-0.138116	-0.0970443	-0.0559724	5.42718e-06	15.2312	0.000124407	0.00409437	controls.only
NBR2	rs2883456	-0.0181747	0.0246197	0.0674141	0.258182	-0.149297	-0.106231	-0.0631652	2.16224e-06	18.0315	3.14524e-05	0.00156291	controls.only
NBR2	rs2667945	-0.078894	-0.0250014	0.0288913	0.36167	-0.276553	-0.194199	-0.111846	5.65348e-06	11.4716	0.000828873	0.0151045	controls.only
LRRC37A	rs1724422	-0.00823714	0.0304005	0.0690382	0.12246	0.0967076	0.133843	0.170978	1.47579e-11	14.462	0.00018253	0.0052586	controls.only
LRRC37A2	rs1724422	-0.00453831	0.0344778	0.073494	0.0830001	0.0870555	0.124555	0.162054	3.74277e-10	10.7545	0.00119874	0.0189853	controls.only
ARL17A	rs17690703	-0.00304043	0.0324813	0.0680031	0.0729063	0.0832467	0.123408	0.163569	5.63029e-09	11.1641	0.000971842	0.0166092	controls.only
ARL17A	rs2532274	-0.0168198	0.0234098	0.0636394	0.252773	0.0796331	0.123133	0.166633	6.78304e-08	10.9962	0.00105954	0.0172318	controls.only
C17orf80	rs7220837	-0.0302685	-0.0114285	0.00741145	0.233252	0.0473601	0.0702664	0.0931726	5.89713e-09	29.4499	1.43116e-07	4.81029e-05	controls.only
ARL16	rs3088016	-0.039843	-0.0177256	0.00439174	0.115691	-0.10094	-0.0765251	-0.0521098	2.94211e-09	12.3669	0.000525957	0.0110488	controls.only
SPPL2B	rs7252291	-0.0201022	0.0155257	0.0511535	0.391466	-0.126259	-0.0899546	-0.0536499	1.95254e-06	16.6918	6.05093e-05	0.00252792	controls.only
SLC25A23	rs2233188	-0.0160256	0.0576535	0.131333	0.124513	0.327531	0.506935	0.686338	7.08044e-08	20.8297	8.10921e-06	0.000628984	controls.only
ZNF415	rs3814	-0.0448114	-0.0206142	0.00358302	0.0945982	-0.103146	-0.0768677	-0.0505896	2.60138e-08	9.62617	0.00215513	0.0283447	controls.only
ZNF133	rs2208793	-0.0409093	0.00778554	0.0564804	0.753045	-0.516861	-0.373262	-0.229664	6.34334e-07	24.5126	1.41329e-06	0.000164431	controls.only
ZNF133	rs16980339	-0.010048	0.0324332	0.0749143	0.13389	-0.516202	-0.373262	-0.230323	5.66697e-07	28.7302	1.99144e-07	5.47646e-05	controls.only
YBEY	rs3747007	-0.00456338	0.0252044	0.0549721	0.0966242	0.0799099	0.112067	0.144225	5.97819e-11	15.2531	0.000123335	0.00409437	controls.only
YBEY	rs2839227	-0.00204435	0.0309106	0.0638655	0.0658736	0.0963344	0.141237	0.186139	2.57227e-09	15.2293	0.000124523	0.00409437	controls.only
TXNRD2	rs11704083	-0.0139646	0.00424851	0.0224616	0.646239	0.0362577	0.0571492	0.0780406	1.73277e-07	14.1418	0.000214665	0.00606879	controls.only
TXNRD2	rs3788305	-0.0219996	-0.00493178	0.0121361	0.569713	-0.0730425	-0.0531332	-0.0332239	3.28394e-07	13.1137	0.000359392	0.00869728	controls.only
