# Supplementary material for: Natural genetic variation of the cardiac transcriptome in non-diseased donors and patients with dilated cardiomyopathy
Source: Genome Biol. 2017 Sep 14;18:170. doi: 10.1186/s13059-017-1286-z (PMC5598015; doi:10.1186/s13059-017-1286-z)
Supplement: Supplementary file 6 — Sites with allele-specific expression. The table contains information on SNPs with allele-specific expression, including SNP identifier, position, reference and alternative allele, number of heterozygous individuals, number of individuals with significant allele specific expression, average expressed allele frequencies over individuals, gene identifiers, and gene symbols. The column DCM candidate indicates whether the gene was a DCM candidate based on Additional file 1: Table S6. (XLSX 592 kb) [file 13059_2017_1286_MOESM6_ESM.xlsx]

## Sheet: ASE
SNP
