# Supplementary material for: Natural genetic variation of the cardiac transcriptome in non-diseased donors and patients with dilated cardiomyopathy
Source: Genome Biol. 2017 Sep 14;18:170. doi: 10.1186/s13059-017-1286-z (PMC5598015; doi:10.1186/s13059-017-1286-z)
Supplement: Supplementary file 7 — Differences in relative numbers of imbalanced individuals between DCM cases and donors. The table contains information on SNPs with differences in allele-specific expression between DCM patients and donors, including SNP identifier, position, reference and alternative allele, number of heterozygous individuals, individuals with ASE, percentage of individuals with allele-specific expression globally and separately for DCM patients and donors. In addition, the table shows P values for the binomial test for a difference of the percentage of individuals with allele-specific expression between DCM patients and donor samples. The gene in which the SNP is located is identified by Ensembl gene id and gene symbol. The column DCM candidate indicates whether the gene was a DCM candidate based on Additional file 1: Table S6. (XLSX 29 kb) [file 13059_2017_1286_MOESM7_ESM.xlsx]

## Sheet: differential ASE
SNP
