# Supplementary material for: Natural genetic variation of the cardiac transcriptome in non-diseased donors and patients with dilated cardiomyopathy
Source: Genome Biol. 2017 Sep 14;18:170. doi: 10.1186/s13059-017-1286-z (PMC5598015; doi:10.1186/s13059-017-1286-z)
Supplement: Supplementary file 8 — Annotation of heart-related GWA SNPs with eQTLs. The table contains heart GWA loci annotated with eQTL information. The columns are: Proxy SNP identifier, GWA SNP identifier, GWA trait, Pubmed ID reporting the GWA study, GWA P value, gene symbols of the reported candidate genes, Distance between proxy and GWA SNP, RSquared and DPrime between proxy and GWA SNP, eQTL gene identifier, eQTL gene symbol, eQTL gene type, Genotype effect estimate (beta), eQTL P value, genotype effect estimate in GTEx (beta GTEx), eQTL P value in GTEx, gene identifiers of the reported candidate genes, percentage of samples with RPKM >1, indicator of significant expression (percentage of samples with RPKM >1 at least 5%). (XLSX 89 kb) [file 13059_2017_1286_MOESM8_ESM.xlsx]

## Sheet: gwa-eqtls.txt
Proxy	GWA SNP	Trait	Pubmed ID	GWA P-value	Reported genes	Distance from proxy	RSquared	DPrime	eQTL gene	eQTL gene symbol	eQTL gene type	beta	P-value	beta GTEx	P-value GTEx	Reported gene ids	% samples RPKM >1	Significant expression
rs10824026	rs10824026	atrial fibrillation	22544366	4e-09	SYNPO2L	0	1	1	ENSG00000177791.11	MYOZ1	protein_coding	-0.36498	5.06139e-06	-0.145782	0.243229	ENSG00000166317	0.468293	TRUE
rs10824026	rs10824026	atrial fibrillation	22544366	4e-09	SYNPO2L	0	1	1	ENSG00000196968.6	FUT11	protein_coding	0.491418	1.30958e-06	0.263647	0.00551016	ENSG00000166317	1	TRUE
rs1152591	rs1152591	atrial fibrillation	22544366	6e-13	SYNE2	0	1	1	ENSG00000054654.11	NA	NA	NA	NA	0.286172	5.7874e-11	ENSG00000054654	1	TRUE
rs1255984	rs1152591	atrial fibrillation	22544366	6e-13	SYNE2	26417	0.811	0.963	ENSG00000140009.14	ESR2	protein_coding	-0.281188	1.67139e-06	-0.129601	0.0505848	ENSG00000054654	0	FALSE
rs1255986	rs1152591	atrial fibrillation	22544366	6e-13	SYNE2	25687	0.811	0.963	ENSG00000054654.11	SYNE2	protein_coding	0.36431	6.46552e-14	0.267518	1.50562e-09	ENSG00000054654	1	TRUE
rs112579530	rs2040862	atrial fibrillation	22544366	3e-07	WNT8A	321179	0.808	0.93	ENSG00000246323.2	RP11-325L7.1	antisense	-0.763165	2.70913e-12	-0.347568	0.00332279	ENSG00000061492	0	FALSE
rs2040862	rs2040862	atrial fibrillation	22544366	3e-07	WNT8A	0	1	1	ENSG00000132563.11	NA	NA	NA	NA	-0.506661	4.54266e-06	ENSG00000061492	0.882927	TRUE
rs7722600	rs2040862	atrial fibrillation	22544366	3e-07	WNT8A	225227	0.808	0.93	ENSG00000031003.6	FAM13B	protein_coding	-0.2636	8.12232e-07	-0.189352	0.00093872	ENSG00000061492	1	TRUE
rs7722600	rs2040862	atrial fibrillation	22544366	3e-07	WNT8A	225227	0.808	0.93	ENSG00000246323.2	RP11-325L7.1	antisense	-0.641932	9.31775e-10	-0.325178	0.00468946	ENSG00000061492	0	FALSE
rs7722600	rs2040862	atrial fibrillation	22544366	3e-07	WNT8A	225227	0.808	0.93	ENSG00000250260.1	RP11-325L7.2	lincRNA	-0.621309	5.75888e-09	-0.59481	2.42013e-05	ENSG00000061492	0	FALSE
rs7722600	rs2040862	atrial fibrillation	22544366	3e-07	WNT8A	225227	0.808	0.93	ENSG00000270237.1	RP11-381K20.5	lincRNA	-0.499149	1.28882e-06	-0.340298	0.0203894	ENSG00000061492	0.0341463	FALSE
rs79329739	rs2040862	atrial fibrillation	22544366	3e-07	WNT8A	338612	0.808	0.93	ENSG00000031003.6	FAM13B	protein_coding	-0.293477	8.02654e-08	-0.254188	4.6207e-05	ENSG00000061492	1	TRUE
rs79329739	rs2040862	atrial fibrillation	22544366	3e-07	WNT8A	338612	0.808	0.93	ENSG00000250260.1	RP11-325L7.2	lincRNA	-0.640151	5.66195e-09	-0.627911	5.30312e-05	ENSG00000061492	0	FALSE
rs79329739	rs2040862	atrial fibrillation	22544366	3e-07	WNT8A	338612	0.808	0.93	ENSG00000270237.1	RP11-381K20.5	lincRNA	-0.526547	6.76701e-07	-0.367739	0.0227637	ENSG00000061492	0.0341463	FALSE
rs3903239	rs3903239	atrial fibrillation	22544366	8e-14	PRRX1	0	1	1	ENSG00000271811.1	NA	NA	NA	NA	-0.406378	1.17816e-07	ENSG00000116132	0.0390244	FALSE
rs588837	rs3903239	atrial fibrillation	22544366	8e-14	PRRX1	53792	0.933	0.966	ENSG00000116132.7	PRRX1	protein_coding	0.367496	7.96074e-08	0.25738	0.000228209	ENSG00000116132	1	TRUE
rs588837	rs3903239	atrial fibrillation	22544366	8e-14	PRRX1	53792	0.933	0.966	ENSG00000271811.1	RP1-79C4.4	lincRNA	0.551268	7.08027e-14	0.368581	1.16849e-06	ENSG00000116132	0.0390244	FALSE
rs10428132	rs10428132	Brugada syndrome	23872634	1e-68	SCN10A	0	1	1	ENSG00000185313.6	SCN10A	protein_coding	0.493523	2.31446e-15	0.172928	0.00420295	ENSG00000185313	0.00487805	FALSE
rs6599250	rs10428132	Brugada syndrome	23872634	1e-68	SCN10A	6475	1	1	ENSG00000185313.6	SCN10A	protein_coding	0.497605	1.05852e-15	0.156527	0.0125484	ENSG00000185313	0.00487805	FALSE
rs9388451	rs9388451	Brugada syndrome	23872634	5e-17	HEY2, NCOA7	0	1	1	ENSG00000237742.2	RP11-624M8.1	antisense	-0.0256223	0.715019	-0.273908	7.96197e-06	ENSG00000135547,ENSG00000111912	0.131707	TRUE
rs10091374	rs10091374	cardiac troponin T measurement	23247143	9e-09	TRAM1, NCOA2	0	1	1	ENSG00000253967.1	RP11-333A23.4	lincRNA	-0.454599	4.23243e-06	-0.166842	0.075012	ENSG00000140396,ENSG00000067167	0	FALSE
rs72825856	rs11886999	cardiac troponin T measurement	23247143	8e-06	STARD7	14334	0.812	1	ENSG00000237510.3	AC008268.2	pseudogene	-0.588484	8.66934e-07	-0.535268	0.000245989	ENSG00000084090	0	FALSE
rs172166	rs172166	cardiac troponin T measurement	23247143	5e-06	OR2B7P	0	1	1	ENSG00000197062.7	RP5-874C20.3	pseudogene	-0.352706	6.19818e-07	-0.250897	1.10604e-05		1	TRUE
rs172166	rs172166	cardiac troponin T measurement	23247143	5e-06	OR2B7P	0	1	1	ENSG00000197279.3	ZNF165	protein_coding	-0.405269	1.9639e-06	-0.150479	0.170879		0	FALSE
rs172166	rs172166	cardiac troponin T measurement	23247143	5e-06	OR2B7P	0	1	1	ENSG00000216901.1	AL022393.7	pseudogene	1.03504	2.09003e-21	0.796825	1.45669e-12		0.517073	TRUE
rs172166	rs172166	cardiac troponin T measurement	23247143	5e-06	OR2B7P	0	1	1	ENSG00000219392.1	RP1-265C24.5	pseudogene	-0.805867	5.71181e-22	-0.797637	7.31755e-15		0.0390244	FALSE
rs172166	rs172166	cardiac troponin T measurement	23247143	5e-06	OR2B7P	0	1	1	ENSG00000269293.2	ZSCAN16-AS1	antisense	-0.262824	1.63793e-07	-0.236278	0.000156284		1	TRUE
rs1531695	rs899967	cardiac troponin T measurement	23247143	7e-06	BCL2	10498	1	1	ENSG00000171791.10	BCL2	protein_coding	-0.329324	4.19489e-08	-0.291882	6.38376e-05	ENSG00000171791	0.907317	TRUE
rs2169357	rs1231206	coronary heart disease	21378990	9e-10	intergenic	29164	0.862	1	ENSG00000167720.8	SRR	protein_coding	0.679096	8.30648e-12	0.17051	0.0177199		0.965854	TRUE
rs1412444	rs1412444	coronary heart disease	21378988	3e-13	LIPA	0	1	1	ENSG00000107798.13	LIPA	protein_coding	0.285555	1.20663e-07	0.209694	0.000189201	ENSG00000107798	1	TRUE
rs17465637	rs17465637	coronary heart disease	17634449	1e-06	MIA3	0	1	1	ENSG00000272750.1	RP11-378J18.8	antisense	-0.637849	4.82926e-20	-0.207253	0.00206122	ENSG00000154305	0.0341463	FALSE
rs2169357	rs216172	coronary heart disease	21378990	1e-09	SMG6, SRR	30063	0.862	1	ENSG00000167720.8	SRR	protein_coding	0.679096	8.30648e-12	0.17051	0.0177199	ENSG00000070366,ENSG00000167720	0.965854	TRUE
rs2229238	rs2229238	coronary heart disease	22319020	7e-07	ILR6	0	1	1	ENSG00000163239.8	TDRD10	protein_coding	0.349999	1.65522e-06	0.25448	1.82783e-05		0.995122	TRUE
rs2169357	rs2281727	coronary heart disease	24262325	1e-07	SMG6	21504	0.895	1	ENSG00000167720.8	SRR	protein_coding	0.679096	8.30648e-12	0.17051	0.0177199	ENSG00000070366	0.965854	TRUE
rs2306374	rs2306374	coronary heart disease	21378990	3e-08	MRAS	0	1	1	ENSG00000158186.8	MRAS	protein_coding	0.49154	2.797e-10	0.259558	0.00326502	ENSG00000158186	1	TRUE
rs9818870	rs2306374	coronary heart disease	21378990	3e-08	MRAS	2170	1	1	ENSG00000158186.8	MRAS	protein_coding	0.49154	2.797e-10	0.236831	0.00719707	ENSG00000158186	1	TRUE
rs2472299	rs2472299	coronary heart disease	21378988	3e-06	intergenic	0	1	1	ENSG00000103653.12	CSK	protein_coding	-0.221603	1.33604e-09	-0.260734	1.33744e-05		1	TRUE
rs3869109	rs3869109	coronary heart disease	22319020	1e-09	HCG27, HLA-C	NA	NA	NA	ENSG00000204525.10	HLA-C	protein_coding	-0.702145	8.47412e-14	-0.66986	2.39342e-14	ENSG00000233841,ENSG00000204525	1	TRUE
rs3869109	rs3869109	coronary heart disease	22319020	1e-09	HCG27, HLA-C	NA	NA	NA	ENSG00000204531.11	POU5F1	protein_coding	-0.398247	4.58318e-06	-0.216099	0.00731754	ENSG00000233841,ENSG00000204525	0.204878	TRUE
rs3869109	rs3869109	coronary heart disease	22319020	1e-09	HCG27, HLA-C	NA	NA	NA	ENSG00000234745.5	HLA-B	protein_coding	-0.329641	3.69512e-07	-0.207961	0.00044266	ENSG00000233841,ENSG00000204525	1	TRUE
rs3869109	rs3869109	coronary heart disease	22319020	1e-09	HCG27, HLA-C	NA	NA	NA	ENSG00000271581.1	XXbac-BPG248L24.12	pseudogene	-0.805919	1.07009e-16	-0.593803	1.89284e-08	ENSG00000233841,ENSG00000204525	0	FALSE
rs3869109	rs3869109	coronary heart disease	22319020	1e-09	HCG27, HLA-C	NA	NA	NA	ENSG00000272501.1	XXbac-BPG299F13.17	antisense	-0.330202	1.51817e-07	-0.344969	4.54892e-06	ENSG00000233841,ENSG00000204525	0.97561	TRUE
rs46522	rs46522	coronary heart disease	21378990	2e-08	ATP5G1, GIP, SNF8, UBE2Z	0	1	1	ENSG00000159199.9	ATP5G1	protein_coding	0.159254	8.22934e-06	0.290411	8.59051e-08	ENSG00000159199,ENSG00000159202,ENSG00000159210,ENSG00000159224	1	TRUE
rs46522	rs46522	coronary heart disease	21378990	2e-08	ATP5G1, GIP, SNF8, UBE2Z	0	1	1	ENSG00000248278.1	RP11-463M16.4	pseudogene	0.538072	5.98124e-09	-0.0398944	0.583978	ENSG00000159199,ENSG00000159202,ENSG00000159210,ENSG00000159224	0	FALSE
rs72932566	rs6725887	coronary heart disease	21378990	1e-09	WDR12	109457	1	1	ENSG00000138380.13	CARF	protein_coding	-0.247126	5.16362e-07	-0.124663	0.0569053	ENSG00000138442	0.697561	TRUE
rs72936353	rs6725887	coronary heart disease	21378990	1e-09	WDR12	325071	1	1	ENSG00000163596.12	ICA1L	protein_coding	0.310938	1.08726e-07	0.19376	0.0155947	ENSG00000138442	0.809756	TRUE
rs4140885	rs7586970	coronary heart disease	21378988	9e-06	intergenic	10433	1	1	ENSG00000003436.10	TFPI	protein_coding	0.297528	7.72012e-07	0.12011	0.0204066		1	TRUE
rs7586970	rs7586970	coronary heart disease	21378988	9e-06	intergenic	0	1	1	ENSG00000003436.10	TFPI	protein_coding	0.297334	8.0872e-07	0.141742	0.0056834		1	TRUE
rs840616	rs7586970	coronary heart disease	21378988	9e-06	intergenic	147028	0.869	1	ENSG00000003436.10	TFPI	protein_coding	-0.290707	6.39988e-07	-0.0781723	0.1338		1	TRUE
rs4140885	rs840616	coronary heart disease	21378988	7e-07	intergenic	136595	0.869	1	ENSG00000003436.10	TFPI	protein_coding	0.297528	7.72012e-07	0.12011	0.0204066		1	TRUE
rs7586970	rs840616	coronary heart disease	21378988	7e-07	intergenic	147028	0.869	1	ENSG00000003436.10	TFPI	protein_coding	0.297334	8.0872e-07	0.141742	0.0056834		1	TRUE
rs840616	rs840616	coronary heart disease	21378988	7e-07	intergenic	0	1	1	ENSG00000003436.10	TFPI	protein_coding	-0.290707	6.39988e-07	-0.0781723	0.1338		1	TRUE
rs9268402	rs9268402	coronary heart disease	22751097	3e-15	BTNL2, C6orf10	NA	NA	NA	ENSG00000229391.3	NA	NA	NA	NA	0.793803	2.65069e-16	ENSG00000204296,ENSG00000204290	0.37561	TRUE
rs9268402	rs9268402	coronary heart disease	22751097	3e-15	BTNL2, C6orf10	NA	NA	NA	ENSG00000237541.3	NA	NA	NA	NA	0.543216	6.12721e-09	ENSG00000204296,ENSG00000204290	0.346341	TRUE
rs2306374	rs9818870	coronary heart disease	19198612	7e-13	MRAS	2170	1	1	ENSG00000158186.8	MRAS	protein_coding	0.49154	2.797e-10	0.259558	0.00326502	ENSG00000158186	1	TRUE
rs9818870	rs9818870	coronary heart disease	19198612	7e-13	MRAS	0	1	1	ENSG00000158186.8	MRAS	protein_coding	0.49154	2.797e-10	0.236831	0.00719707	ENSG00000158186	1	TRUE
rs514659	rs514659	coronary heart disease, myocardial infarction	21239051	8e-09	ABO	0	1	1	ENSG00000175164.9	ABO	processed_transcript	0.507136	1.78437e-11	0.313749	0.00255339	ENSG00000256062	0	FALSE
rs12143842	rs12143842	electrocardiography	25055868	4e-18	NOS1AP	0	1	1	ENSG00000198929.8	NOS1AP	protein_coding	0.408365	1.05218e-09	0.214706	0.000112621	ENSG00000198929	0.00487805	FALSE
rs12143842	rs12143842	electrocardiography	25055868	4e-18	NOS1AP	0	1	1	ENSG00000239887.3	C1orf226	protein_coding	0.505219	4.78494e-11	NA	NA	ENSG00000198929	0.912195	TRUE
rs1415259	rs1415259	electrocardiography	20062061	7e-10	NOS1AP	0	1	1	ENSG00000239887.3	C1orf226	protein_coding	-0.350016	1.09496e-06	NA	NA	ENSG00000198929	0.912195	TRUE
rs6670339	rs1415259	electrocardiography	20062061	7e-10	NOS1AP	29503	0.816	0.921	ENSG00000239887.3	C1orf226	protein_coding	-0.370092	1.48147e-07	NA	NA	ENSG00000198929	0.912195	TRUE
rs10428132	rs6795970	electrocardiography	20062061	3e-15	SCN10A	10879	0.966	1	ENSG00000185313.6	SCN10A	protein_coding	0.493523	2.31446e-15	0.172928	0.00420295	ENSG00000185313	0.00487805	FALSE
rs6599250	rs6795970	electrocardiography	20062061	3e-15	SCN10A	17354	0.966	1	ENSG00000185313.6	SCN10A	protein_coding	0.497605	1.05852e-15	0.156527	0.0125484	ENSG00000185313	0.00487805	FALSE
rs10428132	rs6801957	electrocardiography	25055868	3e-07	SCN10A	10239	0.966	1	ENSG00000185313.6	SCN10A	protein_coding	0.493523	2.31446e-15	0.172928	0.00420295	ENSG00000185313	0.00487805	FALSE
rs6599250	rs6801957	electrocardiography	25055868	3e-07	SCN10A	16714	0.966	1	ENSG00000185313.6	SCN10A	protein_coding	0.497605	1.05852e-15	0.156527	0.0125484	ENSG00000185313	0.00487805	FALSE
rs11986414	rs11986414	Gaucher disease	22388998	1e-06	CLN8	NA	NA	NA	ENSG00000253982.1	NA	NA	NA	NA	0.276148	7.69913e-06	ENSG00000182372	1	TRUE
rs11118620	rs11118620	heart failure	20445134	7e-06	LOC100129376	0	1	1	ENSG00000238078.1	NA	NA	NA	NA	0.566912	3.65306e-08		0	FALSE
rs11118620	rs11118620	heart failure	20445134	7e-06	LOC100129376	0	1	1	ENSG00000272823.1	NA	NA	NA	NA	0.675935	1.25634e-11		0.0146341	FALSE
rs11118622	rs11118620	heart failure	20445134	7e-06	LOC100129376	13667	0.853	1	ENSG00000238078.1	RP11-295M18.2	lincRNA	0.896866	5.24885e-20	0.573054	2.03397e-08		0	FALSE
rs1603047	rs11118620	heart failure	20445134	7e-06	LOC100129376	5213	0.81	0.956	ENSG00000221571.2	RNU6ATAC35P	lincRNA	0.569246	8.09142e-08	0.452599	3.57872e-05		0.0439024	FALSE
rs1603047	rs11118620	heart failure	20445134	7e-06	LOC100129376	5213	0.81	0.956	ENSG00000257551.1	HLA-AS1	antisense	0.754065	2.04596e-12	0.0226716	0.768266		0	FALSE
rs4587570	rs11118620	heart failure	20445134	7e-06	LOC100129376	5527	0.81	0.956	ENSG00000272823.1	RP11-295M18.6	lincRNA	0.672431	8.5508e-13	0.673139	1.52536e-11		0.0146341	FALSE
rs1886512	rs1886512	heart function measurement	21076409	1e-08	KLF12	0	1	1	ENSG00000118922.12	NA	NA	NA	NA	0.292783	8.86464e-07	ENSG00000118922	0.995122	TRUE
rs728926	rs1886512	heart function measurement	21076409	1e-08	KLF12	7064	0.929	1	ENSG00000118922.12	NA	NA	NA	NA	0.297347	6.27283e-07	ENSG00000118922	0.995122	TRUE
rs2242285	rs2242285	heart function measurement	21076409	1e-08	LRIG1, SLC25A26	0	1	1	ENSG00000144741.13	NA	NA	NA	NA	-0.333445	2.50415e-08	ENSG00000144741,ENSG00000144749	1	TRUE
rs10428132	rs6800541	heart function measurement	21041692	5e-07	SCN10A	2722	1	1	ENSG00000185313.6	SCN10A	protein_coding	0.493523	2.31446e-15	0.172928	0.00420295	ENSG00000185313	0.00487805	FALSE
rs6599250	rs6800541	heart function measurement	21041692	5e-07	SCN10A	9197	1	1	ENSG00000185313.6	SCN10A	protein_coding	0.497605	1.05852e-15	0.156527	0.0125484	ENSG00000185313	0.00487805	FALSE
rs10428132	rs6801957	heart function measurement	21076409	1e-28	SCN10A	10239	0.966	1	ENSG00000185313.6	SCN10A	protein_coding	0.493523	2.31446e-15	0.172928	0.00420295	ENSG00000185313	0.00487805	FALSE
rs6599250	rs6801957	heart function measurement	21076409	1e-28	SCN10A	16714	0.966	1	ENSG00000185313.6	SCN10A	protein_coding	0.497605	1.05852e-15	0.156527	0.0125484	ENSG00000185313	0.00487805	FALSE
rs11083475	rs11083475	heart rate	23583979	2e-06	ACTN4	0	1	1	ENSG00000182472.4	NA	NA	NA	NA	0.490451	2.4698e-07	ENSG00000130402	0.00487805	FALSE
rs11083475	rs11083475	heart rate	23583979	2e-06	ACTN4	0	1	1	ENSG00000267892.1	NA	NA	NA	NA	0.459739	9.75125e-07	ENSG00000130402	0	FALSE
rs55876653	rs11083475	heart rate	23583979	2e-06	ACTN4	41332	0.967	1	ENSG00000182472.4	CAPN12	protein_coding	0.588547	2.68902e-10	0.445092	7.61243e-06	ENSG00000130402	0.00487805	FALSE
rs12666989	rs13245899	heart rate	23583979	8e-27	ACHE	10377	0.865	1	ENSG00000146830.9	GIGYF1	protein_coding	0.24909	2.87058e-06	0.159837	0.00580088	ENSG00000087085	1	TRUE
rs12666989	rs13245899	heart rate	23583979	8e-27	ACHE	10377	0.865	1	ENSG00000225946.1	RP11-395B7.2	processed_transcript	-0.739357	8.29577e-24	-0.00603163	0.95346	ENSG00000087085	0.0146341	FALSE
rs13226502	rs13245899	heart rate	23583979	8e-27	ACHE	9250	0.865	1	ENSG00000225946.1	RP11-395B7.2	processed_transcript	-0.738398	7.23869e-24	-0.0149512	0.88597	ENSG00000087085	0.0146341	FALSE
rs13245899	rs13245899	heart rate	23583979	8e-27	ACHE	0	1	1	ENSG00000146830.9	GIGYF1	protein_coding	0.235923	5.42264e-06	0.174538	0.00225452	ENSG00000087085	1	TRUE
rs13245899	rs13245899	heart rate	23583979	8e-27	ACHE	0	1	1	ENSG00000225946.1	RP11-395B7.2	processed_transcript	-0.706585	9.37752e-23	0.00498747	0.961083	ENSG00000087085	0.0146341	FALSE
rs17881696	rs13245899	heart rate	23583979	8e-27	ACHE	3772	0.865	1	ENSG00000146830.9	GIGYF1	protein_coding	0.252265	2.06948e-06	0.158308	0.00632977	ENSG00000087085	1	TRUE
rs174547	rs174549	heart rate	23583979	1e-22	FADS1	599	0.828	0.961	ENSG00000134824.9	FADS2	protein_coding	0.402672	8.26096e-10	0.378364	9.18051e-09	ENSG00000149485	0.97561	TRUE
rs174547	rs174549	heart rate	23583979	1e-22	FADS1	599	0.828	0.961	ENSG00000149485.12	FADS1	protein_coding	-0.321606	4.03204e-07	-0.253002	1.24065e-05	ENSG00000149485	1	TRUE
rs174549	rs174549	heart rate	23583979	1e-22	FADS1	0	1	1	ENSG00000134824.9	FADS2	protein_coding	0.409473	4.53936e-09	0.410259	1.27457e-09	ENSG00000149485	0.97561	TRUE
rs174549	rs174549	heart rate	23583979	1e-22	FADS1	0	1	1	ENSG00000149485.12	FADS1	protein_coding	-0.3645	5.0245e-08	-0.273269	4.51041e-06	ENSG00000149485	1	TRUE
rs174577	rs174549	heart rate	23583979	1e-22	FADS1	33432	0.866	1	ENSG00000134824.9	FADS2	protein_coding	0.401203	1.31594e-09	0.377346	9.17544e-09	ENSG00000149485	0.97561	TRUE
rs174577	rs174549	heart rate	23583979	1e-22	FADS1	33432	0.866	1	ENSG00000149485.12	FADS1	protein_coding	-0.315971	8.0912e-07	-0.23975	3.47998e-05	ENSG00000149485	1	TRUE
rs174583	rs174549	heart rate	23583979	1e-22	FADS1	38368	0.866	1	ENSG00000134824.9	FADS2	protein_coding	0.399771	9.94996e-10	0.353266	5.59498e-08	ENSG00000149485	0.97561	TRUE
rs174583	rs174549	heart rate	23583979	1e-22	FADS1	38368	0.866	1	ENSG00000149485.12	FADS1	protein_coding	-0.320178	4.21425e-07	-0.243267	1.93126e-05	ENSG00000149485	1	TRUE
rs180242	rs180242	heart rate	23583979	7e-12	GNG11	0	1	1	ENSG00000105829.7	BET1	protein_coding	-0.351806	1.60314e-09	-0.163246	0.0148711	ENSG00000127920	0.995122	TRUE
rs180242	rs180242	heart rate	23583979	7e-12	GNG11	0	1	1	ENSG00000127920.5	GNG11	protein_coding	-0.422165	6.08269e-13	-0.201476	0.000318282	ENSG00000127920	1	TRUE
rs2029213	rs2029213	heart rate	23583979	7e-06	DCP1A	0	1	1	ENSG00000163931.11	TKT	protein_coding	-0.227236	1.14076e-08	-0.24181	1.01916e-06	ENSG00000162290	1	TRUE
rs4140885	rs4140885	heart rate	23583979	5e-08	TFPI	0	1	1	ENSG00000003436.10	TFPI	protein_coding	0.297528	7.72012e-07	0.12011	0.0204066	ENSG00000003436	1	TRUE
rs7586970	rs4140885	heart rate	23583979	5e-08	TFPI	10433	1	1	ENSG00000003436.10	TFPI	protein_coding	0.297334	8.0872e-07	0.141742	0.0056834	ENSG00000003436	1	TRUE
rs840616	rs4140885	heart rate	23583979	5e-08	TFPI	136595	0.869	1	ENSG00000003436.10	TFPI	protein_coding	-0.290707	6.39988e-07	-0.0781723	0.1338	ENSG00000003436	1	TRUE
rs7612445	rs7612445	heart rate	23583979	2e-14	GNB4	0	1	1	ENSG00000114450.5	NA	NA	NA	NA	0.796898	3.22082e-30	ENSG00000114450	0.814634	TRUE
rs7612445	rs7612445	heart rate	23583979	2e-14	GNB4	0	1	1	ENSG00000242539.2	NA	NA	NA	NA	0.982925	3.53181e-28	ENSG00000114450	0.707317	TRUE
rs7612445	rs7612445	heart rate	23583979	2e-14	GNB4	0	1	1	ENSG00000269728.1	NA	NA	NA	NA	0.905929	5.15384e-29	ENSG00000114450	1	TRUE
rs112579530	rs7722600	heart rate	23583979	3e-07	MYOT	95952	1	1	ENSG00000246323.2	RP11-325L7.1	antisense	-0.763165	2.70913e-12	-0.347568	0.00332279	ENSG00000120729	0	FALSE
rs2040862	rs7722600	heart rate	23583979	3e-07	MYOT	225227	0.808	0.93	ENSG00000132563.11	NA	NA	NA	NA	-0.506661	4.54266e-06	ENSG00000120729	0.882927	TRUE
rs7722600	rs7722600	heart rate	23583979	3e-07	MYOT	0	1	1	ENSG00000031003.6	FAM13B	protein_coding	-0.2636	8.12232e-07	-0.189352	0.00093872	ENSG00000120729	1	TRUE
rs7722600	rs7722600	heart rate	23583979	3e-07	MYOT	0	1	1	ENSG00000246323.2	RP11-325L7.1	antisense	-0.641932	9.31775e-10	-0.325178	0.00468946	ENSG00000120729	0	FALSE
rs7722600	rs7722600	heart rate	23583979	3e-07	MYOT	0	1	1	ENSG00000250260.1	RP11-325L7.2	lincRNA	-0.621309	5.75888e-09	-0.59481	2.42013e-05	ENSG00000120729	0	FALSE
rs7722600	rs7722600	heart rate	23583979	3e-07	MYOT	0	1	1	ENSG00000270237.1	RP11-381K20.5	lincRNA	-0.499149	1.28882e-06	-0.340298	0.0203894	ENSG00000120729	0.0341463	FALSE
rs79329739	rs7722600	heart rate	23583979	3e-07	MYOT	113385	1	1	ENSG00000031003.6	FAM13B	protein_coding	-0.293477	8.02654e-08	-0.254188	4.6207e-05	ENSG00000120729	1	TRUE
rs79329739	rs7722600	heart rate	23583979	3e-07	MYOT	113385	1	1	ENSG00000250260.1	RP11-325L7.2	lincRNA	-0.640151	5.66195e-09	-0.627911	5.30312e-05	ENSG00000120729	0	FALSE
rs79329739	rs7722600	heart rate	23583979	3e-07	MYOT	113385	1	1	ENSG00000270237.1	RP11-381K20.5	lincRNA	-0.526547	6.76701e-07	-0.367739	0.0227637	ENSG00000120729	0.0341463	FALSE
rs17465637	rs17465637	myocardial infarction	19198609	1e-09	MIA3	0	1	1	ENSG00000272750.1	RP11-378J18.8	antisense	-0.637849	4.82926e-20	-0.207253	0.00206122	ENSG00000154305	0.0341463	FALSE
rs4685422	rs4618210	myocardial infarction	24916648	3e-09	PLCL2	13510	0.869	0.932	ENSG00000226441.2	PLCL2-AS1	antisense	-0.615209	1.72335e-13	-0.0500983	0.345066	ENSG00000154822	0.0195122	FALSE
rs72932566	rs6725887	myocardial infarction	19198609	1e-08	WDR12	109457	1	1	ENSG00000138380.13	CARF	protein_coding	-0.247126	5.16362e-07	-0.124663	0.0569053	ENSG00000138442	0.697561	TRUE
rs72936353	rs6725887	myocardial infarction	19198609	1e-08	WDR12	325071	1	1	ENSG00000163596.12	ICA1L	protein_coding	0.310938	1.08726e-07	0.19376	0.0155947	ENSG00000138442	0.809756	TRUE
rs174547	rs174577	P wave duration	24850809	3e-08	C11orf9, FADS2	34031	0.965	1	ENSG00000134824.9	FADS2	protein_coding	0.402672	8.26096e-10	0.378364	9.18051e-09	ENSG00000134824	0.97561	TRUE
rs174547	rs174577	P wave duration	24850809	3e-08	C11orf9, FADS2	34031	0.965	1	ENSG00000149485.12	FADS1	protein_coding	-0.321606	4.03204e-07	-0.253002	1.24065e-05	ENSG00000134824	1	TRUE
rs174549	rs174577	P wave duration	24850809	3e-08	C11orf9, FADS2	33432	0.866	1	ENSG00000134824.9	FADS2	protein_coding	0.409473	4.53936e-09	0.410259	1.27457e-09	ENSG00000134824	0.97561	TRUE
rs174549	rs174577	P wave duration	24850809	3e-08	C11orf9, FADS2	33432	0.866	1	ENSG00000149485.12	FADS1	protein_coding	-0.3645	5.0245e-08	-0.273269	4.51041e-06	ENSG00000134824	1	TRUE
rs174577	rs174577	P wave duration	24850809	3e-08	C11orf9, FADS2	0	1	1	ENSG00000134824.9	FADS2	protein_coding	0.401203	1.31594e-09	0.377346	9.17544e-09	ENSG00000134824	0.97561	TRUE
rs174577	rs174577	P wave duration	24850809	3e-08	C11orf9, FADS2	0	1	1	ENSG00000149485.12	FADS1	protein_coding	-0.315971	8.0912e-07	-0.23975	3.47998e-05	ENSG00000134824	1	TRUE
rs174583	rs174577	P wave duration	24850809	3e-08	C11orf9, FADS2	4936	1	1	ENSG00000134824.9	FADS2	protein_coding	0.399771	9.94996e-10	0.353266	5.59498e-08	ENSG00000134824	0.97561	TRUE
rs174583	rs174577	P wave duration	24850809	3e-08	C11orf9, FADS2	4936	1	1	ENSG00000149485.12	FADS1	protein_coding	-0.320178	4.21425e-07	-0.243267	1.93126e-05	ENSG00000134824	1	TRUE
rs2798334	rs2798334	P wave duration	24850809	8e-11	KCND3	0	1	1	ENSG00000171385.5	NA	NA	NA	NA	0.260782	9.18234e-07	ENSG00000171385	1	TRUE
rs10428132	rs6801957	P wave duration	24850809	8e-27	ACVR2B, EXOG, XYLB, SCN10A, SCN5A	10239	0.966	1	ENSG00000185313.6	SCN10A	protein_coding	0.493523	2.31446e-15	0.172928	0.00420295	ENSG00000093217,ENSG00000114739,ENSG00000157036,ENSG00000183873,ENSG00000185313	0.00487805	FALSE
rs6599250	rs6801957	P wave duration	24850809	8e-27	ACVR2B, EXOG, XYLB, SCN10A, SCN5A	16714	0.966	1	ENSG00000185313.6	SCN10A	protein_coding	0.497605	1.05852e-15	0.156527	0.0125484	ENSG00000093217,ENSG00000114739,ENSG00000157036,ENSG00000183873,ENSG00000185313	0.00487805	FALSE
rs10428132	rs6798015	PR interval	21347284	2e-12	SCN10A	21282	0.869	1	ENSG00000185313.6	SCN10A	protein_coding	0.493523	2.31446e-15	0.172928	0.00420295	ENSG00000185313	0.00487805	FALSE
rs6599250	rs6798015	PR interval	21347284	2e-12	SCN10A	14807	0.869	1	ENSG00000185313.6	SCN10A	protein_coding	0.497605	1.05852e-15	0.156527	0.0125484	ENSG00000185313	0.00487805	FALSE
rs10428132	rs6800541	PR interval	20062060	2e-74	SCN10A	2722	1	1	ENSG00000185313.6	SCN10A	protein_coding	0.493523	2.31446e-15	0.172928	0.00420295	ENSG00000185313	0.00487805	FALSE
rs6599250	rs6800541	PR interval	20062060	2e-74	SCN10A	9197	1	1	ENSG00000185313.6	SCN10A	protein_coding	0.497605	1.05852e-15	0.156527	0.0125484	ENSG00000185313	0.00487805	FALSE
rs10428132	rs6801957	PR interval	23139255	9e-09	SCN10A	10239	0.966	1	ENSG00000185313.6	SCN10A	protein_coding	0.493523	2.31446e-15	0.172928	0.00420295	ENSG00000185313	0.00487805	FALSE
rs6599250	rs6801957	PR interval	23139255	9e-09	SCN10A	16714	0.966	1	ENSG00000185313.6	SCN10A	protein_coding	0.497605	1.05852e-15	0.156527	0.0125484	ENSG00000185313	0.00487805	FALSE
rs10428132	rs7433306	PR interval	25035420	1e-14	EXOG, SCN10A, SCN5A	6915	1	1	ENSG00000185313.6	SCN10A	protein_coding	0.493523	2.31446e-15	0.172928	0.00420295	ENSG00000157036,ENSG00000183873,ENSG00000185313	0.00487805	FALSE
rs6599250	rs7433306	PR interval	25035420	1e-14	EXOG, SCN10A, SCN5A	13390	1	1	ENSG00000185313.6	SCN10A	protein_coding	0.497605	1.05852e-15	0.156527	0.0125484	ENSG00000157036,ENSG00000183873,ENSG00000185313	0.00487805	FALSE
rs1415259	rs10494366	PR interval, QRS complex, QRS duration, QT interval, electrocardiography, heart rate	20062063	5e-22	NOS1AP	376	1	1	ENSG00000239887.3	C1orf226	protein_coding	-0.350016	1.09496e-06	NA	NA	ENSG00000198929	0.912195	TRUE
rs6670339	rs10494366	PR interval, QRS complex, QRS duration, QT interval, electrocardiography, heart rate	20062063	5e-22	NOS1AP	29879	0.816	0.921	ENSG00000239887.3	C1orf226	protein_coding	-0.370092	1.48147e-07	NA	NA	ENSG00000198929	0.912195	TRUE
rs246196	rs37062	PR interval, QRS complex, QRS duration, QT interval, electrocardiography, heart rate	20062063	1e-06	NDRG4	7015	0.92	1	ENSG00000103034.10	NDRG4	protein_coding	0.436487	6.29677e-12	0.289366	1.41913e-05	ENSG00000103034	1	TRUE
rs246196	rs37062	PR interval, QRS complex, QRS duration, QT interval, electrocardiography, heart rate	20062063	1e-06	NDRG4	7015	0.92	1	ENSG00000103037.7	SETD6	protein_coding	-0.426417	4.73238e-07	-0.322997	5.64693e-05	ENSG00000103034	1	TRUE
rs37057	rs37062	PR interval, QRS complex, QRS duration, QT interval, electrocardiography, heart rate	20062063	1e-06	NDRG4	5284	0.92	1	ENSG00000103034.10	NDRG4	protein_coding	0.450419	4.35667e-12	0.289366	1.41913e-05	ENSG00000103034	1	TRUE
rs37060	rs37062	PR interval, QRS complex, QRS duration, QT interval, electrocardiography, heart rate	20062063	1e-06	NDRG4	934	0.92	1	ENSG00000103034.10	NDRG4	protein_coding	0.450419	4.35667e-12	0.289366	1.41913e-05	ENSG00000103034	1	TRUE
rs37060	rs37062	PR interval, QRS complex, QRS duration, QT interval, electrocardiography, heart rate	20062063	1e-06	NDRG4	934	0.92	1	ENSG00000103037.7	SETD6	protein_coding	-0.427218	8.93319e-07	-0.322997	5.64693e-05	ENSG00000103034	1	TRUE
rs37062	rs37062	PR interval, QRS complex, QRS duration, QT interval, electrocardiography, heart rate	20062063	1e-06	NDRG4	0	1	1	ENSG00000103034.10	NDRG4	protein_coding	0.450846	4.76138e-12	0.289366	1.41913e-05	ENSG00000103034	1	TRUE
rs37062	rs37062	PR interval, QRS complex, QRS duration, QT interval, electrocardiography, heart rate	20062063	1e-06	NDRG4	0	1	1	ENSG00000103037.7	SETD6	protein_coding	-0.420778	1.42645e-06	-0.322997	5.64693e-05	ENSG00000103034	1	TRUE
rs4485352	rs37062	PR interval, QRS complex, QRS duration, QT interval, electrocardiography, heart rate	20062063	1e-06	NDRG4	34172	0.883	1	ENSG00000103037.7	SETD6	protein_coding	0.430508	4.27624e-07	0.336022	4.10655e-05	ENSG00000103034	1	TRUE
rs3807375	rs3807375	PR interval, QRS complex, QRS duration, QT interval, electrocardiography, heart rate	20062063	5e-11	KCNH2	0	1	1	ENSG00000002726.15	AOC1	protein_coding	-0.307275	0.0026906	-0.472363	2.22502e-06	ENSG00000055118	0.00487805	FALSE
rs10428132	rs6795970	PR interval, QRS complex, QRS duration, QT interval, electrocardiography, heart rate	20062063	1e-58	SCN10A	10879	0.966	1	ENSG00000185313.6	SCN10A	protein_coding	0.493523	2.31446e-15	0.172928	0.00420295	ENSG00000185313	0.00487805	FALSE
rs6599250	rs6795970	PR interval, QRS complex, QRS duration, QT interval, electrocardiography, heart rate	20062063	1e-58	SCN10A	17354	0.966	1	ENSG00000185313.6	SCN10A	protein_coding	0.497605	1.05852e-15	0.156527	0.0125484	ENSG00000185313	0.00487805	FALSE
rs10428132	rs6801957	PR segment	24850809	7e-41	SCN10A, SCN5A	10239	0.966	1	ENSG00000185313.6	SCN10A	protein_coding	0.493523	2.31446e-15	0.172928	0.00420295	ENSG00000183873,ENSG00000185313	0.00487805	FALSE
rs6599250	rs6801957	PR segment	24850809	7e-41	SCN10A, SCN5A	16714	0.966	1	ENSG00000185313.6	SCN10A	protein_coding	0.497605	1.05852e-15	0.156527	0.0125484	ENSG00000183873,ENSG00000185313	0.00487805	FALSE
rs9534458	rs9590974	PR segment	24850809	2e-08	LRCH1	765	1	1	ENSG00000136141.10	LRCH1	protein_coding	-0.303698	1.06888e-06	-0.391807	1.91126e-08	ENSG00000136141	1	TRUE
rs9590974	rs9590974	PR segment	24850809	2e-08	LRCH1	0	1	1	ENSG00000136141.10	NA	NA	NA	NA	-0.390205	2.39346e-08	ENSG00000136141	1	TRUE
rs6580083	rs6580083	QRS duration	25035420	1e-06	HAND1, SAP30L	0	1	1	ENSG00000164576.7	SAP30L	protein_coding	0.225146	2.84454e-06	0.113599	0.0217353	ENSG00000164576,ENSG00000113196	1	TRUE
rs10428132	rs6795970	QRS duration	23463857	5e-27	SCN10A	10879	0.966	1	ENSG00000185313.6	SCN10A	protein_coding	0.493523	2.31446e-15	0.172928	0.00420295	ENSG00000185313	0.00487805	FALSE
rs6599250	rs6795970	QRS duration	23463857	5e-27	SCN10A	17354	0.966	1	ENSG00000185313.6	SCN10A	protein_coding	0.497605	1.05852e-15	0.156527	0.0125484	ENSG00000185313	0.00487805	FALSE
rs10040989	rs10040989	QT interval	24952745	5e-11	GFRA3	0	1	1	ENSG00000246323.2	RP11-325L7.1	antisense	-0.547102	8.21396e-06	-0.254623	0.0528419	ENSG00000146013	0	FALSE
rs1415259	rs10494366	QT interval	16648850	1e-10	NOS1AP	376	1	1	ENSG00000239887.3	C1orf226	protein_coding	-0.350016	1.09496e-06	NA	NA	ENSG00000198929	0.912195	TRUE
rs6670339	rs10494366	QT interval	16648850	1e-10	NOS1AP	29879	0.816	0.921	ENSG00000239887.3	C1orf226	protein_coding	-0.370092	1.48147e-07	NA	NA	ENSG00000198929	0.912195	TRUE
rs1052536	rs1052536	QT interval	24952745	6e-25	LIG3	0	1	1	ENSG00000005156.7	LIG3	protein_coding	-0.506029	2.65044e-29	-0.440112	1.14156e-15	ENSG00000005156	0.990244	TRUE
rs1052536	rs1052536	QT interval	24952745	6e-25	LIG3	0	1	1	ENSG00000092871.12	RFFL	protein_coding	-0.307003	1.34228e-07	-0.335621	1.0375e-08	ENSG00000005156	0.658537	TRUE
rs2074518	rs1052536	QT interval	24952745	6e-25	LIG3	7193	0.967	1	ENSG00000005156.7	LIG3	protein_coding	-0.506165	2.69051e-29	-0.440199	1.12753e-15	ENSG00000005156	0.990244	TRUE
rs2074518	rs1052536	QT interval	24952745	6e-25	LIG3	7193	0.967	1	ENSG00000092871.12	RFFL	protein_coding	-0.307273	1.32027e-07	-0.335631	1.03813e-08	ENSG00000005156	0.658537	TRUE
rs10916248	rs10916248	QT interval	23459443	5e-06	FBX028	0	1	1	ENSG00000143753.8	NA	NA	NA	NA	0.298349	3.61191e-06		1	TRUE
rs10919070	rs10919070	QT interval	24952745	1e-31	ATP1B1	0	1	1	ENSG00000143156.9	NME7	protein_coding	0.392991	3.01909e-06	0.262403	0.0118433	ENSG00000143153	0.84878	TRUE
rs10919071	rs10919070	QT interval	24952745	1e-31	ATP1B1	446	1	1	ENSG00000143156.9	NME7	protein_coding	0.393477	2.91803e-06	0.262403	0.0118433	ENSG00000143153	0.84878	TRUE
rs10919070	rs10919071	QT interval	19305409	1e-15	ATP1B1	446	1	1	ENSG00000143156.9	NME7	protein_coding	0.392991	3.01909e-06	0.262403	0.0118433	ENSG00000143153	0.84878	TRUE
rs10919071	rs10919071	QT interval	19305409	1e-15	ATP1B1	0	1	1	ENSG00000143156.9	NME7	protein_coding	0.393477	2.91803e-06	0.262403	0.0118433	ENSG00000143153	0.84878	TRUE
rs11779860	rs11779860	QT interval	24952745	2e-10	LAPTM4B	0	1	1	ENSG00000104341.12	NA	NA	NA	NA	-0.199149	1.21922e-06	ENSG00000104341	1	TRUE
rs12143842	rs12143842	QT interval	24952745	1e-213	NOS1AP	0	1	1	ENSG00000198929.8	NOS1AP	protein_coding	0.408365	1.05218e-09	0.214706	0.000112621	ENSG00000198929	0.00487805	FALSE
rs12143842	rs12143842	QT interval	24952745	1e-213	NOS1AP	0	1	1	ENSG00000239887.3	C1orf226	protein_coding	0.505219	4.78494e-11	NA	NA	ENSG00000198929	0.912195	TRUE
rs174547	rs174583	QT interval	24952745	8e-11	FADS2	38967	0.965	1	ENSG00000134824.9	FADS2	protein_coding	0.402672	8.26096e-10	0.378364	9.18051e-09	ENSG00000134824	0.97561	TRUE
rs174547	rs174583	QT interval	24952745	8e-11	FADS2	38967	0.965	1	ENSG00000149485.12	FADS1	protein_coding	-0.321606	4.03204e-07	-0.253002	1.24065e-05	ENSG00000134824	1	TRUE
rs174549	rs174583	QT interval	24952745	8e-11	FADS2	38368	0.866	1	ENSG00000134824.9	FADS2	protein_coding	0.409473	4.53936e-09	0.410259	1.27457e-09	ENSG00000134824	0.97561	TRUE
rs174549	rs174583	QT interval	24952745	8e-11	FADS2	38368	0.866	1	ENSG00000149485.12	FADS1	protein_coding	-0.3645	5.0245e-08	-0.273269	4.51041e-06	ENSG00000134824	1	TRUE
rs174577	rs174583	QT interval	24952745	8e-11	FADS2	4936	1	1	ENSG00000134824.9	FADS2	protein_coding	0.401203	1.31594e-09	0.377346	9.17544e-09	ENSG00000134824	0.97561	TRUE
rs174577	rs174583	QT interval	24952745	8e-11	FADS2	4936	1	1	ENSG00000149485.12	FADS1	protein_coding	-0.315971	8.0912e-07	-0.23975	3.47998e-05	ENSG00000134824	1	TRUE
rs174583	rs174583	QT interval	24952745	8e-11	FADS2	0	1	1	ENSG00000134824.9	FADS2	protein_coding	0.399771	9.94996e-10	0.353266	5.59498e-08	ENSG00000134824	0.97561	TRUE
rs174583	rs174583	QT interval	24952745	8e-11	FADS2	0	1	1	ENSG00000149485.12	FADS1	protein_coding	-0.320178	4.21425e-07	-0.243267	1.93126e-05	ENSG00000134824	1	TRUE
rs1772159	rs1775154	QT interval	24952745	6e-07	NUCKS1	62580	0.819	1	ENSG00000117280.8	RAB7L1	protein_coding	0.337362	4.29568e-08	0.33897	6.34824e-10	ENSG00000069275	1	TRUE
rs1772159	rs1775154	QT interval	24952745	6e-07	NUCKS1	62580	0.819	1	ENSG00000162877.8	PM20D1	protein_coding	-1.16502	3.64201e-40	-1.03721	3.21166e-36	ENSG00000069275	0.0292683	FALSE
rs1775154	rs1775154	QT interval	24952745	6e-07	NUCKS1	0	1	1	ENSG00000069275.12	NA	NA	NA	NA	-0.287523	6.94636e-07	ENSG00000069275	1	TRUE
rs1775154	rs1775154	QT interval	24952745	6e-07	NUCKS1	0	1	1	ENSG00000117280.8	NA	NA	NA	NA	0.344149	2.06233e-10	ENSG00000069275	1	TRUE
rs1775154	rs1775154	QT interval	24952745	6e-07	NUCKS1	0	1	1	ENSG00000162877.8	NA	NA	NA	NA	-0.926805	1.74804e-26	ENSG00000069275	0.0292683	FALSE
rs1983546	rs1983546	QT interval	24952745	1e-15	ATP1B1	0	1	1	ENSG00000143156.9	NME7	protein_coding	0.335194	6.93143e-09	0.272522	2.17052e-05	ENSG00000143153	0.84878	TRUE
rs1052536	rs2074518	QT interval	19305408	6e-12	LIG3, RFFL	7193	0.967	1	ENSG00000005156.7	LIG3	protein_coding	-0.506029	2.65044e-29	-0.440112	1.14156e-15	ENSG00000005156,ENSG00000092871	0.990244	TRUE
rs1052536	rs2074518	QT interval	19305408	6e-12	LIG3, RFFL	7193	0.967	1	ENSG00000092871.12	RFFL	protein_coding	-0.307003	1.34228e-07	-0.335621	1.0375e-08	ENSG00000005156,ENSG00000092871	0.658537	TRUE
rs2074518	rs2074518	QT interval	19305408	6e-12	LIG3, RFFL	0	1	1	ENSG00000005156.7	LIG3	protein_coding	-0.506165	2.69051e-29	-0.440199	1.12753e-15	ENSG00000005156,ENSG00000092871	0.990244	TRUE
rs2074518	rs2074518	QT interval	19305408	6e-12	LIG3, RFFL	0	1	1	ENSG00000092871.12	RFFL	protein_coding	-0.307273	1.32027e-07	-0.335631	1.03813e-08	ENSG00000005156,ENSG00000092871	0.658537	TRUE
rs2298632	rs2298632	QT interval	24952745	1e-14	TCEA3	0	1	1	ENSG00000204219.5	TCEA3	protein_coding	0.228883	2.66841e-07	0.321732	5.81898e-13	ENSG00000204219	1	TRUE
rs2363719	rs2363719	QT interval	24952745	8e-10	SLC4A4	0	1	1	ENSG00000080493.9	SLC4A4	protein_coding	-0.284537	9.16447e-06	-0.0472909	0.585852	ENSG00000080493	0.970732	TRUE
rs246196	rs246196	QT interval	24952745	2e-57	CNOT1	0	1	1	ENSG00000103034.10	NDRG4	protein_coding	0.436487	6.29677e-12	0.289366	1.41913e-05	ENSG00000125107	1	TRUE
rs246196	rs246196	QT interval	24952745	2e-57	CNOT1	0	1	1	ENSG00000103037.7	SETD6	protein_coding	-0.426417	4.73238e-07	-0.322997	5.64693e-05	ENSG00000125107	1	TRUE
rs37057	rs246196	QT interval	24952745	2e-57	CNOT1	12299	1	1	ENSG00000103034.10	NDRG4	protein_coding	0.450419	4.35667e-12	0.289366	1.41913e-05	ENSG00000125107	1	TRUE
rs37060	rs246196	QT interval	24952745	2e-57	CNOT1	7949	1	1	ENSG00000103034.10	NDRG4	protein_coding	0.450419	4.35667e-12	0.289366	1.41913e-05	ENSG00000125107	1	TRUE
rs37060	rs246196	QT interval	24952745	2e-57	CNOT1	7949	1	1	ENSG00000103037.7	SETD6	protein_coding	-0.427218	8.93319e-07	-0.322997	5.64693e-05	ENSG00000125107	1	TRUE
rs37062	rs246196	QT interval	24952745	2e-57	CNOT1	7015	0.92	1	ENSG00000103034.10	NDRG4	protein_coding	0.450846	4.76138e-12	0.289366	1.41913e-05	ENSG00000125107	1	TRUE
rs37062	rs246196	QT interval	24952745	2e-57	CNOT1	7015	0.92	1	ENSG00000103037.7	SETD6	protein_coding	-0.420778	1.42645e-06	-0.322997	5.64693e-05	ENSG00000125107	1	TRUE
rs4485352	rs246196	QT interval	24952745	2e-57	CNOT1	27157	0.96	1	ENSG00000103037.7	SETD6	protein_coding	0.430508	4.27624e-07	0.336022	4.10655e-05	ENSG00000125107	1	TRUE
rs2273555	rs2485376	QT interval	24952745	3e-08	GBF1	77165	0.967	1	ENSG00000107859.5	PITX3	protein_coding	-0.30152	4.74749e-10	-0.296336	7.72318e-07	ENSG00000107862	0.214634	TRUE
rs2485376	rs2485376	QT interval	24952745	3e-08	GBF1	0	1	1	ENSG00000107859.5	NA	NA	NA	NA	0.298227	1.12548e-06	ENSG00000107862	0.214634	TRUE
rs10918592	rs2880058	QT interval	20031603	2e-10	NOS1AP	15653	0.871	0.954	ENSG00000198929.8	NOS1AP	protein_coding	0.322646	1.97711e-07	0.193849	0.000160874	ENSG00000198929	0.00487805	FALSE
rs7547308	rs2880058	QT interval	20031603	2e-10	NOS1AP	13360	0.958	1	ENSG00000239887.3	C1orf226	protein_coding	0.385758	6.59902e-08	NA	NA	ENSG00000198929	0.912195	TRUE
rs10774599	rs3026445	QT interval	24952745	3e-12	ATP2A2	25755	0.962	1	ENSG00000111237.14	VPS29	protein_coding	0.281483	1.06186e-08	0.0979501	0.00570776	ENSG00000174437	1	TRUE
rs246196	rs37060	QT interval	22726844	1e-07	CNOT1, NDRG4	7949	1	1	ENSG00000103034.10	NDRG4	protein_coding	0.436487	6.29677e-12	0.289366	1.41913e-05	ENSG00000103034,ENSG00000125107	1	TRUE
rs246196	rs37060	QT interval	22726844	1e-07	CNOT1, NDRG4	7949	1	1	ENSG00000103037.7	SETD6	protein_coding	-0.426417	4.73238e-07	-0.322997	5.64693e-05	ENSG00000103034,ENSG00000125107	1	TRUE
rs37057	rs37060	QT interval	22726844	1e-07	CNOT1, NDRG4	4350	1	1	ENSG00000103034.10	NDRG4	protein_coding	0.450419	4.35667e-12	0.289366	1.41913e-05	ENSG00000103034,ENSG00000125107	1	TRUE
rs37060	rs37060	QT interval	22726844	1e-07	CNOT1, NDRG4	0	1	1	ENSG00000103034.10	NDRG4	protein_coding	0.450419	4.35667e-12	0.289366	1.41913e-05	ENSG00000103034,ENSG00000125107	1	TRUE
rs37060	rs37060	QT interval	22726844	1e-07	CNOT1, NDRG4	0	1	1	ENSG00000103037.7	SETD6	protein_coding	-0.427218	8.93319e-07	-0.322997	5.64693e-05	ENSG00000103034,ENSG00000125107	1	TRUE
rs37062	rs37060	QT interval	22726844	1e-07	CNOT1, NDRG4	934	0.92	1	ENSG00000103034.10	NDRG4	protein_coding	0.450846	4.76138e-12	0.289366	1.41913e-05	ENSG00000103034,ENSG00000125107	1	TRUE
rs37062	rs37060	QT interval	22726844	1e-07	CNOT1, NDRG4	934	0.92	1	ENSG00000103037.7	SETD6	protein_coding	-0.420778	1.42645e-06	-0.322997	5.64693e-05	ENSG00000103034,ENSG00000125107	1	TRUE
rs4485352	rs37060	QT interval	22726844	1e-07	CNOT1, NDRG4	35106	0.96	1	ENSG00000103037.7	SETD6	protein_coding	0.430508	4.27624e-07	0.336022	4.10655e-05	ENSG00000103034,ENSG00000125107	1	TRUE
rs246196	rs37062	QT interval	19305408	3e-25	CNOT1, GINS3, GOT2, NDRG4, SLC38A7	7015	0.92	1	ENSG00000103034.10	NDRG4	protein_coding	0.436487	6.29677e-12	0.289366	1.41913e-05	ENSG00000181938,ENSG00000103034,ENSG00000125107,ENSG00000103042,ENSG00000125166	1	TRUE
rs246196	rs37062	QT interval	19305408	3e-25	CNOT1, GINS3, GOT2, NDRG4, SLC38A7	7015	0.92	1	ENSG00000103037.7	SETD6	protein_coding	-0.426417	4.73238e-07	-0.322997	5.64693e-05	ENSG00000181938,ENSG00000103034,ENSG00000125107,ENSG00000103042,ENSG00000125166	1	TRUE
rs37057	rs37062	QT interval	19305408	3e-25	CNOT1, GINS3, GOT2, NDRG4, SLC38A7	5284	0.92	1	ENSG00000103034.10	NDRG4	protein_coding	0.450419	4.35667e-12	0.289366	1.41913e-05	ENSG00000181938,ENSG00000103034,ENSG00000125107,ENSG00000103042,ENSG00000125166	1	TRUE
rs37060	rs37062	QT interval	19305408	3e-25	CNOT1, GINS3, GOT2, NDRG4, SLC38A7	934	0.92	1	ENSG00000103034.10	NDRG4	protein_coding	0.450419	4.35667e-12	0.289366	1.41913e-05	ENSG00000181938,ENSG00000103034,ENSG00000125107,ENSG00000103042,ENSG00000125166	1	TRUE
rs37060	rs37062	QT interval	19305408	3e-25	CNOT1, GINS3, GOT2, NDRG4, SLC38A7	934	0.92	1	ENSG00000103037.7	SETD6	protein_coding	-0.427218	8.93319e-07	-0.322997	5.64693e-05	ENSG00000181938,ENSG00000103034,ENSG00000125107,ENSG00000103042,ENSG00000125166	1	TRUE
rs37062	rs37062	QT interval	19305408	3e-25	CNOT1, GINS3, GOT2, NDRG4, SLC38A7	0	1	1	ENSG00000103034.10	NDRG4	protein_coding	0.450846	4.76138e-12	0.289366	1.41913e-05	ENSG00000181938,ENSG00000103034,ENSG00000125107,ENSG00000103042,ENSG00000125166	1	TRUE
rs37062	rs37062	QT interval	19305408	3e-25	CNOT1, GINS3, GOT2, NDRG4, SLC38A7	0	1	1	ENSG00000103037.7	SETD6	protein_coding	-0.420778	1.42645e-06	-0.322997	5.64693e-05	ENSG00000181938,ENSG00000103034,ENSG00000125107,ENSG00000103042,ENSG00000125166	1	TRUE
rs4485352	rs37062	QT interval	19305408	3e-25	CNOT1, GINS3, GOT2, NDRG4, SLC38A7	34172	0.883	1	ENSG00000103037.7	SETD6	protein_coding	0.430508	4.27624e-07	0.336022	4.10655e-05	ENSG00000181938,ENSG00000103034,ENSG00000125107,ENSG00000103042,ENSG00000125166	1	TRUE
rs3807375	rs3807375	QT interval	24952745	3e-33	KCNH2	0	1	1	ENSG00000002726.15	AOC1	protein_coding	-0.307275	0.0026906	-0.472363	2.22502e-06	ENSG00000055118	0.00487805	FALSE
rs3213821	rs4557101	QT interval	23166209	4e-06	NR	890	1	1	ENSG00000121440.10	PDZRN3	protein_coding	0.311424	1.70731e-10	0.247667	1.60201e-10		1	TRUE
rs3213821	rs4557101	QT interval	23166209	4e-06	NR	890	1	1	ENSG00000239677.2	PDZRN3-AS1	antisense	0.2121	1.55839e-06	0.189977	7.90975e-06		0.936585	TRUE
rs4557101	rs4557101	QT interval	23166209	4e-06	NR	0	1	1	ENSG00000121440.10	NA	NA	NA	NA	-0.261098	1.9207e-10		1	TRUE
rs4698431	rs4698433	QT interval	23534349	6e-06	FGFBP2	3308	0.962	1	ENSG00000137441.7	FGFBP2	protein_coding	-0.637679	1.27222e-16	-0.501051	5.64445e-12	ENSG00000137441	0.795122	TRUE
rs4698433	rs4698433	QT interval	23534349	6e-06	FGFBP2	0	1	1	ENSG00000137441.7	NA	NA	NA	NA	-0.498333	1.84492e-11	ENSG00000137441	0.795122	TRUE
rs4784934	rs4784934	QT interval	24952745	6e-09	CNOT1	0	1	1	ENSG00000260186.1	RP11-481J2.2	lincRNA	-0.382443	2.33578e-07	-0.261863	0.000348985	ENSG00000125107	0.658537	TRUE
rs6669543	rs6669543	QT interval	24952745	2e-39	NOS1AP	0	1	1	ENSG00000152332.11	UHMK1	protein_coding	0.0324156	0.474946	0.245426	4.32461e-06	ENSG00000198929	1	TRUE
rs10428132	rs6801957	QT interval	24952745	1e-10	SCN10A, SCN5A	10239	0.966	1	ENSG00000185313.6	SCN10A	protein_coding	0.493523	2.31446e-15	0.172928	0.00420295	ENSG00000183873,ENSG00000185313	0.00487805	FALSE
rs6599250	rs6801957	QT interval	24952745	1e-10	SCN10A, SCN5A	16714	0.966	1	ENSG00000185313.6	SCN10A	protein_coding	0.497605	1.05852e-15	0.156527	0.0125484	ENSG00000183873,ENSG00000185313	0.00487805	FALSE
rs246196	rs7188697	QT interval	19305409	7e-25	NDRG4	47925	0.922	1	ENSG00000103034.10	NDRG4	protein_coding	0.436487	6.29677e-12	0.289366	1.41913e-05	ENSG00000103034	1	TRUE
rs246196	rs7188697	QT interval	19305409	7e-25	NDRG4	47925	0.922	1	ENSG00000103037.7	SETD6	protein_coding	-0.426417	4.73238e-07	-0.322997	5.64693e-05	ENSG00000103034	1	TRUE
rs37057	rs7188697	QT interval	19305409	7e-25	NDRG4	60224	0.922	1	ENSG00000103034.10	NDRG4	protein_coding	0.450419	4.35667e-12	0.289366	1.41913e-05	ENSG00000103034	1	TRUE
rs37060	rs7188697	QT interval	19305409	7e-25	NDRG4	55874	0.922	1	ENSG00000103034.10	NDRG4	protein_coding	0.450419	4.35667e-12	0.289366	1.41913e-05	ENSG00000103034	1	TRUE
rs37060	rs7188697	QT interval	19305409	7e-25	NDRG4	55874	0.922	1	ENSG00000103037.7	SETD6	protein_coding	-0.427218	8.93319e-07	-0.322997	5.64693e-05	ENSG00000103034	1	TRUE
rs37062	rs7188697	QT interval	19305409	7e-25	NDRG4	54940	0.848	1	ENSG00000103034.10	NDRG4	protein_coding	0.450846	4.76138e-12	0.289366	1.41913e-05	ENSG00000103034	1	TRUE
rs37062	rs7188697	QT interval	19305409	7e-25	NDRG4	54940	0.848	1	ENSG00000103037.7	SETD6	protein_coding	-0.420778	1.42645e-06	-0.322997	5.64693e-05	ENSG00000103034	1	TRUE
rs4485352	rs7188697	QT interval	19305409	7e-25	NDRG4	20768	0.883	0.958	ENSG00000103037.7	SETD6	protein_coding	0.430508	4.27624e-07	0.336022	4.10655e-05	ENSG00000103034	1	TRUE
rs728478	rs728478	QT interval	24952745	8e-06	YPEL2	0	1	1	ENSG00000266002.1	RP11-567L7.5	antisense	0.302349	0.00385361	0.415532	1.49927e-07	ENSG00000175155	0.00487805	FALSE
rs1886512	rs728926	QT interval	24952745	2e-08	KLF12	7064	0.929	1	ENSG00000118922.12	NA	NA	NA	NA	0.292783	8.86464e-07	ENSG00000118922	0.995122	TRUE
rs728926	rs728926	QT interval	24952745	2e-08	KLF12	0	1	1	ENSG00000118922.12	NA	NA	NA	NA	0.297347	6.27283e-07	ENSG00000118922	0.995122	TRUE
rs735951	rs735951	QT interval	24952745	2e-28	LITAF	0	1	1	ENSG00000189067.8	NA	NA	NA	NA	-0.322176	2.84608e-07	ENSG00000189067	1	TRUE
rs8049607	rs735951	QT interval	24952745	2e-28	LITAF	1783	0.875	1	ENSG00000189067.8	NA	NA	NA	NA	-0.335073	1.52641e-07	ENSG00000189067	1	TRUE
rs7808970	rs7808970	QT interval	24952745	1e-07	C7orf51	0	1	1	ENSG00000085514.11	NA	NA	NA	NA	0.545445	1.92258e-08		0.760976	TRUE
rs7808970	rs7808970	QT interval	24952745	1e-07	C7orf51	0	1	1	ENSG00000121716.14	NA	NA	NA	NA	0.312429	8.04782e-09		0.434146	TRUE
rs7808970	rs7808970	QT interval	24952745	1e-07	C7orf51	0	1	1	ENSG00000272752.1	NA	NA	NA	NA	0.236962	7.14555e-08		0.0292683	FALSE
rs735951	rs8049607	QT interval	19305408	5e-15	CLEC16A, LITAF, SNN, TNFRSF17, ZC3H7A	1783	0.875	1	ENSG00000189067.8	NA	NA	NA	NA	-0.322176	2.84608e-07	ENSG00000038532,ENSG00000189067,ENSG00000184602,ENSG00000122299,ENSG00000048462	1	TRUE
rs8049607	rs8049607	QT interval	19305409	6e-15	LITAF	0	1	1	ENSG00000189067.8	NA	NA	NA	NA	-0.335073	1.52641e-07	ENSG00000189067	1	TRUE
rs9892651	rs9892651	QT interval	24952745	3e-14	PRKCA	0	1	1	ENSG00000154229.7	PRKCA	protein_coding	0.678068	1.16909e-33	0.66467	1.20452e-22	ENSG00000154229	0.946341	TRUE
rs2276314	rs2276314	response to drug, torsades de pointes	24223155	4e-07	GALNT1, MIR187, RPRD1A, C18orf21	0	1	1	ENSG00000141428.12	C18orf21	protein_coding	-0.295451	1.06817e-08	-0.229194	0.000268774	ENSG00000141429,ENSG00000141428,ENSG00000141425	1	TRUE
rs12666989	rs12666989	resting heart rate	20639392	2e-08	UFSP1	0	1	1	ENSG00000146830.9	GIGYF1	protein_coding	0.24909	2.87058e-06	0.159837	0.00580088	ENSG00000176125	1	TRUE
rs12666989	rs12666989	resting heart rate	20639392	2e-08	UFSP1	0	1	1	ENSG00000225946.1	RP11-395B7.2	processed_transcript	-0.739357	8.29577e-24	-0.00603163	0.95346	ENSG00000176125	0.0146341	FALSE
rs13226502	rs12666989	resting heart rate	20639392	2e-08	UFSP1	19627	1	1	ENSG00000225946.1	RP11-395B7.2	processed_transcript	-0.738398	7.23869e-24	-0.0149512	0.88597	ENSG00000176125	0.0146341	FALSE
rs13245899	rs12666989	resting heart rate	20639392	2e-08	UFSP1	10377	0.865	1	ENSG00000146830.9	GIGYF1	protein_coding	0.235923	5.42264e-06	0.174538	0.00225452	ENSG00000176125	1	TRUE
rs13245899	rs12666989	resting heart rate	20639392	2e-08	UFSP1	10377	0.865	1	ENSG00000225946.1	RP11-395B7.2	processed_transcript	-0.706585	9.37752e-23	0.00498747	0.961083	ENSG00000176125	0.0146341	FALSE
rs17881696	rs12666989	resting heart rate	20639392	2e-08	UFSP1	6605	1	1	ENSG00000146830.9	GIGYF1	protein_coding	0.252265	2.06948e-06	0.158308	0.00632977	ENSG00000176125	1	TRUE
rs174547	rs174547	resting heart rate	20639392	2e-09	FADS1	0	1	1	ENSG00000134824.9	FADS2	protein_coding	0.402672	8.26096e-10	0.378364	9.18051e-09	ENSG00000149485	0.97561	TRUE
rs174547	rs174547	resting heart rate	20639392	2e-09	FADS1	0	1	1	ENSG00000149485.12	FADS1	protein_coding	-0.321606	4.03204e-07	-0.253002	1.24065e-05	ENSG00000149485	1	TRUE
rs174549	rs174547	resting heart rate	20639392	2e-09	FADS1	599	0.828	0.961	ENSG00000134824.9	FADS2	protein_coding	0.409473	4.53936e-09	0.410259	1.27457e-09	ENSG00000149485	0.97561	TRUE
rs174549	rs174547	resting heart rate	20639392	2e-09	FADS1	599	0.828	0.961	ENSG00000149485.12	FADS1	protein_coding	-0.3645	5.0245e-08	-0.273269	4.51041e-06	ENSG00000149485	1	TRUE
rs174577	rs174547	resting heart rate	20639392	2e-09	FADS1	34031	0.965	1	ENSG00000134824.9	FADS2	protein_coding	0.401203	1.31594e-09	0.377346	9.17544e-09	ENSG00000149485	0.97561	TRUE
rs174577	rs174547	resting heart rate	20639392	2e-09	FADS1	34031	0.965	1	ENSG00000149485.12	FADS1	protein_coding	-0.315971	8.0912e-07	-0.23975	3.47998e-05	ENSG00000149485	1	TRUE
rs174583	rs174547	resting heart rate	20639392	2e-09	FADS1	38967	0.965	1	ENSG00000134824.9	FADS2	protein_coding	0.399771	9.94996e-10	0.353266	5.59498e-08	ENSG00000149485	0.97561	TRUE
rs174583	rs174547	resting heart rate	20639392	2e-09	FADS1	38967	0.965	1	ENSG00000149485.12	FADS1	protein_coding	-0.320178	4.21425e-07	-0.243267	1.93126e-05	ENSG00000149485	1	TRUE
rs12666989	rs314370	resting heart rate	20639392	6e-10	SLC12A9	33546	0.951	1	ENSG00000146830.9	GIGYF1	protein_coding	0.24909	2.87058e-06	0.159837	0.00580088	ENSG00000146828	1	TRUE
rs12666989	rs314370	resting heart rate	20639392	6e-10	SLC12A9	33546	0.951	1	ENSG00000225946.1	RP11-395B7.2	processed_transcript	-0.739357	8.29577e-24	-0.00603163	0.95346	ENSG00000146828	0.0146341	FALSE
rs13226502	rs314370	resting heart rate	20639392	6e-10	SLC12A9	53173	0.951	1	ENSG00000225946.1	RP11-395B7.2	processed_transcript	-0.738398	7.23869e-24	-0.0149512	0.88597	ENSG00000146828	0.0146341	FALSE
rs13245899	rs314370	resting heart rate	20639392	6e-10	SLC12A9	43923	0.818	0.949	ENSG00000146830.9	GIGYF1	protein_coding	0.235923	5.42264e-06	0.174538	0.00225452	ENSG00000146828	1	TRUE
rs13245899	rs314370	resting heart rate	20639392	6e-10	SLC12A9	43923	0.818	0.949	ENSG00000225946.1	RP11-395B7.2	processed_transcript	-0.706585	9.37752e-23	0.00498747	0.961083	ENSG00000146828	0.0146341	FALSE
rs17881696	rs314370	resting heart rate	20639392	6e-10	SLC12A9	40151	0.951	1	ENSG00000146830.9	GIGYF1	protein_coding	0.252265	2.06948e-06	0.158308	0.00632977	ENSG00000146828	1	TRUE
rs10514995	rs10514995	RR interval	20031603	1e-06	intergenic	0	1	1	ENSG00000069020.14	NA	NA	NA	NA	-0.52384	1.26546e-08		1	TRUE
rs16895200	rs10514995	RR interval	20031603	1e-06	intergenic	7853	1	1	ENSG00000069020.14	MAST4	protein_coding	-0.317306	9.34709e-07	-0.454095	8.10701e-07		1	TRUE
rs3110127	rs3110127	RR interval	20031603	4e-06	intergenic	0	1	1	ENSG00000198846.5	NA	NA	NA	NA	0.415579	3.55487e-06		0.0634146	TRUE
rs10829156	rs10829156	sudden cardiac arrest	21658281	4e-07	intergenic	0	1	1	ENSG00000241058.1	NSUN6	protein_coding	0.412017	9.03319e-06	0.165171	0.0431395		1	TRUE
rs1559040	rs1559040	sudden cardiac arrest	21658281	4e-08	ACYP2	0	1	1	ENSG00000272156.1	RP11-477N3.1	lincRNA	-0.517857	1.66889e-07	-0.418994	0.000686267	ENSG00000170634	0.126829	TRUE
rs6660565	rs6660565	sudden cardiac arrest	21658281	2e-06	FMO1	0	1	1	ENSG00000076258.5	FMO4	protein_coding	0.449426	5.52919e-14	0.348121	1.40717e-09	ENSG00000010932	0.95122	TRUE
rs8028182	rs8028182	sudden cardiac arrest	21658281	3e-06	SIN3A	0	1	1	ENSG00000140398.9	NEIL1	protein_coding	0.218274	1.14499e-07	0.165978	0.00604707	ENSG00000169375	0.995122	TRUE
rs8028182	rs8028182	sudden cardiac arrest	21658281	3e-06	SIN3A	0	1	1	ENSG00000140400.10	MAN2C1	protein_coding	0.513878	1.74736e-18	0.454175	6.51349e-17	ENSG00000169375	1	TRUE
rs950776	rs950776	sudden cardiac arrest	21658281	4e-07	CHRNB4	0	1	1	ENSG00000041357.11	PSMA4	protein_coding	-0.265658	1.24227e-08	-0.305689	1.36152e-06	ENSG00000117971	1	TRUE
rs950776	rs950776	sudden cardiac arrest	21658281	4e-07	CHRNB4	0	1	1	ENSG00000169684.9	CHRNA5	protein_coding	0.73241	3.391e-18	0.650477	1.81167e-16	ENSG00000117971	0	FALSE
rs950776	rs950776	sudden cardiac arrest	21658281	4e-07	CHRNB4	0	1	1	ENSG00000261762.1	RP11-650L12.2	antisense	0.494105	2.57948e-07	0.647725	5.36942e-15	ENSG00000117971	0	FALSE
rs2001483	rs7301826	tissue plasminogen activator measurement	24578379	1e-09	STX2	27544	1	1	ENSG00000111450.9	STX2	protein_coding	0.585577	6.49465e-30	0.549677	1.03473e-16	ENSG00000111450	1	TRUE
rs4759787	rs7301826	tissue plasminogen activator measurement	24578379	1e-09	STX2	921	1	1	ENSG00000256250.1	RP11-989F5.1	lincRNA	-0.792803	5.38067e-26	NA	NA	ENSG00000111450	0	FALSE
rs4759787	rs7301826	tissue plasminogen activator measurement	24578379	1e-09	STX2	921	1	1	ENSG00000256299.1	RP11-989F5.3	lincRNA	-0.757529	1.63889e-20	NA	NA	ENSG00000111450	0.0097561	FALSE
rs7301826	rs7301826	tissue plasminogen activator measurement	24578379	1e-09	STX2	0	1	1	ENSG00000111450.9	NA	NA	NA	NA	0.554867	6.69804e-17	ENSG00000111450	1	TRUE
rs12926788	rs12926788	Trypanosoma cruzi seropositivity, ejection fraction measurement	24324551	5e-06	NR	0	1	1	ENSG00000158865.8	NA	NA	NA	NA	0.730757	2.38927e-09		0	FALSE
