# Supplementary material for: Natural genetic variation of the cardiac transcriptome in non-diseased donors and patients with dilated cardiomyopathy
Source: Genome Biol. 2017 Sep 14;18:170. doi: 10.1186/s13059-017-1286-z (PMC5598015; doi:10.1186/s13059-017-1286-z)
Supplement: Supplementary file 9 — Annotation of heart-related GWA SNPs with trQTLs. The table contains heart GWA loci annotated with trQTL information. The columns are: Proxy SNP identifier, GWA SNP identifier, GWA trait, Pubmed ID reporting the GWA study, GWA P value, gene symbols of the reported candidate genes, Distance between proxy and GWA SNP, RSquared and DPrime between proxy and GWA SNP, trQTL gene identifier, sQTLseeker test statistic (F), trQTL P value, the identifiers of the two most abundant isoforms of the trQTL gene, gene symbol of the trQTL gene, and identifiers of the reported candidate genes from the literature. (XLSX 62 kb) [file 13059_2017_1286_MOESM9_ESM.xlsx]

## Sheet: gwa-sqtls.txt
Proxy	GWA SNP	Trait	Pubmed ID	GWA P-value	Reported genes	Distance from proxy	RSquared	DPrime	trQTL gene	F	trQTL P-value	Most abundant transcript	Second most abundant transcript	Gene symbol	Reported gene Ids
rs11704	rs2273905	QT interval	24952745	4e-11	ANKRD9	166344	0.819	0.958	ENSG00000156381.4	15.9609	9.99899e-07	ENST00000560748.1	ENST00000559404.1	ANKRD9	ENSG00000156381
rs2298632	rs2298632	QT interval	24952745	1e-14	TCEA3	0	1	1	ENSG00000204219.5	18.9844	9.99899e-07	ENST00000450454.2	ENST00000476978.1	TCEA3	ENSG00000204219
rs10774599	rs3026445	QT interval	24952745	3e-12	ATP2A2	25755	0.962	1	ENSG00000111229.11	7.91453	1.9998e-06	ENST00000228825.7	ENST00000548878.2	ARPC3	ENSG00000174437
rs172166	rs172166	cardiac troponin T measurement	23247143	5e-06	OR2B7P	0	1	1	ENSG00000226314.3	15.0696	9.99899e-07	ENST00000440790.2	ENST00000565888.1	NA
rs1165668	rs1165668	coronary heart disease	21626137	3e-09	HSP90B1	0	1	1	ENSG00000166598.8	11.8719	9.99899e-07	ENST00000550595.1	ENST00000552051.1	HSP90B1	ENSG00000166598
rs1165668	rs1165668	coronary heart disease	21626137	3e-09	HSP90B1	0	1	1	ENSG00000204954.5	6.32228	9.99899e-07	ENST00000547945.1	ENST00000553183.1	C12orf73	ENSG00000166598
rs1165669	rs1165668	coronary heart disease	21626137	3e-09	HSP90B1	176	1	1	ENSG00000166598.8	11.8719	9.99899e-07	ENST00000550595.1	ENST00000552051.1	HSP90B1	ENSG00000166598
rs1165669	rs1165668	coronary heart disease	21626137	3e-09	HSP90B1	176	1	1	ENSG00000204954.5	6.32228	9.99899e-07	ENST00000547945.1	ENST00000553183.1	C12orf73	ENSG00000166598
rs1165668	rs1165669	coronary heart disease	21626137	3e-09	HSP90B1	176	1	1	ENSG00000166598.8	11.8719	9.99899e-07	ENST00000550595.1	ENST00000552051.1	HSP90B1	ENSG00000166598
rs1165668	rs1165669	coronary heart disease	21626137	3e-09	HSP90B1	176	1	1	ENSG00000204954.5	6.32228	9.99899e-07	ENST00000547945.1	ENST00000553183.1	C12orf73	ENSG00000166598
rs1165669	rs1165669	coronary heart disease	21626137	3e-09	HSP90B1	0	1	1	ENSG00000166598.8	11.8719	9.99899e-07	ENST00000550595.1	ENST00000552051.1	HSP90B1	ENSG00000166598
rs1165669	rs1165669	coronary heart disease	21626137	3e-09	HSP90B1	0	1	1	ENSG00000204954.5	6.32228	9.99899e-07	ENST00000547945.1	ENST00000553183.1	C12orf73	ENSG00000166598
rs2472299	rs2472299	coronary heart disease	21378988	3e-06	intergenic	0	1	1	ENSG00000140474.8	43.9358	9.99899e-07	ENST00000440863.2	ENST00000569437.1	ULK3
rs3869109	rs3869109	coronary heart disease	22319020	1e-09	HCG27, HLA-C	NA	NA	NA	ENSG00000234745.5	18.6094	9.99899e-07	ENST00000412585.2	ENST00000463574.1	HLA-B	ENSG00000233841,ENSG00000204525
rs46522	rs46522	coronary heart disease	21378990	2e-08	ATP5G1, GIP, SNF8, UBE2Z	0	1	1	ENSG00000159199.9	15.6028	9.99899e-07	ENST00000393366.2	ENST00000355938.5	ATP5G1	ENSG00000159199,ENSG00000159202,ENSG00000159210,ENSG00000159224
rs10160981	rs11065706	heart rate	23583979	6e-07	PPP1CC	251456	0.846	0.945	ENSG00000111229.11	17.4293	9.99899e-07	ENST00000228825.7	ENST00000548878.2	ARPC3	ENSG00000186298
rs8028182	rs8028182	sudden cardiac arrest	21658281	3e-06	SIN3A	0	1	1	ENSG00000140400.10	36.5129	9.99899e-07	ENST00000564570.1	ENST00000567163.1	MAN2C1	ENSG00000169375
